# Supplementary material for: Conserved patterns of integrated developmental plasticity in a group of polyphenic tropical butterflies
Source: BMC Evol Biol. 2017 Feb 27;17:59. doi: 10.1186/s12862-017-0907-1 (PMC5327525; doi:10.1186/s12862-017-0907-1)
Supplement: Additional file 6: — Raw dataset used in this study. (XLSX 581 kb) [file 12862_2017_907_MOESM6_ESM.xlsx]

## Sheet: Raw data - van Bergen et al.
Species	Temperature	ID	Pupalmass.g	Sex	LarvaeTime.d	PupalTime.d	DevelopTime.d	dryA.g	dryT.g	drymass.g	FF.A.g	FF.T.g	FF.mass.g	Fat.A.%	Fat.T.%	Fat.%	logDT	logLT	logPT	logGR	RELAbdomen.arc	Fat.arc	WingArea	VFW_refBand	VFW_2_RELBlackArea	VFW_5_RELWhiteArea	VFW_5_RELBlackArea	VFW_5_RELYellowArea	DFW_2_RELWhiteArea	DFW_2_RELBlackArea	DFW_2_RELYellowArea	DFW_5_RELWhiteArea	DFW_5_RELBlackArea	DFW_5_RELYellowArea	VHW_refBand	VHW_2_RELWhiteArea	VHW_2_RELBlackArea	VHW_2_RELYellowArea	PC1.per.species
ANY	27	A101	162.5	M	15	7	22	4	4.5	8.5	3.14	3.92	7.06	21.5	12.889	16.941	3.09104	2.70805	1.94591	0.339379	0.489957	0.170231	96.849	0.7272	0.10034	0.00126	0.01788	0.04377	NA	NA	NA	NA	NA	NA	0.668	0.00238	0.06272	0.09038	-1.53028
ANY	27	A102	174.4	M	15	7	22	4.8	5.1	9.9	3.49	4.3	7.79	27.292	15.686	21.313	3.09104	2.70805	1.94591	0.34409	0.50619	0.214777	93.229	0.7306	0.12611	0.00116	0.02043	0.03971	0.00388	0.04568	0.08505	0.00044	0.01614	0.0329	0.6802	0.00166	0.04933	0.08287	-1.02888
ANY	27	A104	165.2	M	15	7	22	3.5	4.5	8	2.82	3.86	6.68	19.429	14.222	16.5	3.09104	2.70805	1.94591	0.340477	0.452817	0.165758	91.963	0.7117	0.12775	0.0015	0.02385	0.04746	0.00397	0.07118	0.11203	0.00129	0.02726	0.04417	0.6733	0.00178	0.06443	0.09991	-2.26988
ANY	27	A105	189.5	M	15	7	22	5.9	5.5	11.4	4.26	4.75	9.01	27.797	13.636	20.965	3.09104	2.70805	1.94591	0.349626	0.543978	0.211217	103.335	0.7297	0.10275	0.00175	0.02046	0.04536	0.00254	0.05909	0.09105	0.00056	0.02019	0.03911	0.6713	0.00256	0.05519	0.09838	-2.07384
ANY	27	A106	158.3	M	15	7	22	3.9	4.8	8.7	2.75	4.09	6.84	29.487	14.792	21.379	3.09104	2.70805	1.94591	0.337633	0.464836	0.215453	93.04	0.7454	0.13654	0.00199	0.03798	0.06156	0.00203	0.05535	0.08743	0.00083	0.03332	0.06078	0.6588	0.00241	0.06487	0.0933	-4.14586
ANY	27	A201	171.6	M	16	7	23	4.7	5.4	10.1	3.23	4.56	7.79	31.277	15.556	22.871	3.13549	2.77259	1.94591	0.321573	0.484026	0.230752	94.262	0.7219	0.11971	0.0015	0.02059	0.04473	0.00298	0.08572	0.13603	0.00096	0.02441	0.05462	0.6626	0.0022	0.05044	0.08227	-1.26509
ANY	27	A204	170	M	16	7	23	3.9	4.8	8.7	3.04	4.12	7.16	22.051	14.167	17.701	3.13549	2.77259	1.94591	0.320987	0.464836	0.177948	91.074	0.7417	0.12493	0.00178	0.03095	0.07277	0.00087	0.05163	0.07304	0.0008	0.02151	0.04073	0.6872	0.00176	0.06108	0.10262	-3.87243
ANY	27	A207	168.2	M	16	7	23	5	4.8	9.8	3.68	4.05	7.73	26.4	15.625	21.122	3.13549	2.77259	1.94591	0.320322	0.535422	0.212823	94.097	0.7028	0.14628	0.00054	0.01871	0.03375	NA	NA	NA	NA	NA	NA	0.6676	0.00263	0.07988	0.12929	-2.76498
ANY	27	A209	185.5	F	16	7	23	11.4	5.8	17.2	10.38	5.1	15.48	8.947	12.069	10	3.13549	2.77259	1.94591	0.326441	0.72454	0.100167	113.234	0.7338	0.09869	0.00145	0.0137	0.03205	0.00447	0.09478	0.15446	0.00072	0.0161	0.02937	0.6899	0.00206	0.04952	0.07719	-0.519672
ANY	27	A211	157.7	M	16	7	23	3.3	4.5	7.8	2.79	3.77	6.56	15.455	16.222	15.897	3.13549	2.77259	1.94591	0.316293	0.436838	0.159647	89.875	0.7245	0.14203	0.00237	0.03337	0.06064	0.00114	0.04483	0.07803	0.00063	0.02086	0.03501	0.6798	0.00177	0.05223	0.07922	-3.12321
ANY	27	A213	158.1	M	16	7	23	3.5	4.5	8	2.7	3.83	6.53	22.857	14.889	18.375	3.13549	2.77259	1.94591	0.316452	0.452817	0.1848	85.641	0.7191	0.12046	0.00171	0.03648	0.07175	0.00146	0.05695	0.09092	0.00042	0.0281	0.04449	0.6673	0.00227	0.05459	0.10026	-3.51651
ANY	27	A214	163.3	M	16	7	23	5.4	4.8	10.2	3.67	4.19	7.86	32.037	12.708	22.941	3.13549	2.77259	1.94591	0.318474	0.557907	0.231471	93.044	0.7253	0.1313	0.00108	0.02225	0.04523	NA	NA	NA	NA	NA	NA	0.6811	0.00188	0.05371	0.08214	-1.48841
ANY	27	A219	167.2	M	16	7	23	4.3	5.3	9.6	3.3	4.35	7.65	23.256	17.925	20.313	3.13549	2.77259	1.94591	0.319949	0.464434	0.204554	93.668	0.6949	0.10672	0.00169	0.03223	0.06369	0.00348	0.08012	0.11152	0.00069	0.02794	0.05005	0.6272	0.00245	0.05654	0.09483	-2.18736
ANY	27	A220	162.9	M	16	7	23	4	4.9	8.9	3.24	4.08	7.32	19	16.735	17.753	3.13549	2.77259	1.94591	0.318321	0.466136	0.178476	93.68	0.7007	0.11101	0.00185	0.03457	0.08579	0.00139	0.05493	0.09715	0.00049	0.02438	0.05373	0.6725	0.00187	0.05696	0.09714	-3.4265
ANY	27	A221	157	M	16	7	23	3.8	4.6	8.4	3.05	3.73	6.78	19.737	18.913	19.286	3.13549	2.77259	1.94591	0.316015	0.469433	0.194076	91.113	0.7096	0.10478	0.00167	0.02585	0.06068	0.00349	0.09504	0.14493	0.00049	0.02451	0.0428	0.6641	0.00183	0.05186	0.08421	-1.6517
ANY	27	A225	162.4	M	16	7	23	3.6	5.2	8.8	2.59	4.26	6.85	28.056	18.077	22.159	3.13549	2.77259	1.94591	0.318129	0.421458	0.223445	87.936	0.7288	0.11191	0.00216	0.0285	0.06092	0.00196	0.05474	0.09045	0.0003	0.01246	0.02839	0.6664	0.0028	0.05898	0.09861	-3.43288
ANY	27	A240	169	M	16	7	23	4.4	5.1	9.5	3.35	4.17	7.52	23.864	18.235	20.842	3.13549	2.77259	1.94591	0.320619	0.481555	0.209959	94.767	0.7061	0.11878	0.00095	0.01915	0.03544	0.00147	0.07263	0.10597	0.00038	0.01763	0.02967	0.6485	0.00165	0.04806	0.07953	0.133134
ANY	27	A241	178.6	M	16	7	23	4.7	5.3	10	3.48	4.47	7.95	25.957	15.66	20.5	3.13549	2.77259	1.94591	0.324072	0.489291	0.206464	93.61	0.7178	0.15226	0.00149	0.03214	0.06925	NA	NA	NA	NA	NA	NA	0.6476	0.002	0.06525	0.09768	-3.44796
ANY	27	A243	193.1	M	16	7	23	5.8	6.4	12.2	4.09	5.28	9.37	29.483	17.5	23.197	3.13549	2.77259	1.94591	0.328951	0.49543	0.234102	102.793	0.7177	0.10698	0.00164	0.02099	0.05802	0.00206	0.0689	0.10839	0.00047	0.02246	0.04384	0.6831	0.00276	0.06408	0.10848	-3.06452
ANY	27	A244	163.8	M	16	7	23	4.1	4.4	8.5	3.22	3.74	6.96	21.463	15	18.118	3.13549	2.77259	1.94591	0.318665	0.503339	0.182186	86.295	0.676	0.0731	0.00164	0.0209	0.0502	0.0021	0.06862	0.09814	4e-05	0.01135	0.02402	0.6607	0.0022	0.04367	0.07699	-0.0178476
ANY	27	A250	185.5	M	16	7	23	6.5	5.9	12.4	3.99	4.95	8.94	38.615	16.102	27.903	3.13549	2.77259	1.94591	0.326441	0.551768	0.282784	103.949	0.7019	0.10945	0.00095	0.01371	0.02761	0.00136	0.03004	0.04884	0.00017	0.00678	0.01389	0.6519	0.00274	0.05704	0.09293	-0.388533
ANY	27	A252	168.8	M	16	7	23	4.8	5.1	9.9	3.23	4.1	7.33	32.708	19.608	25.96	3.13549	2.77259	1.94591	0.320545	0.50619	0.262608	98.062	0.7038	0.11096	0.00193	0.02559	0.05084	0.00148	0.02005	0.03777	0.00025	0.01192	0.02557	0.6791	0.00197	0.05576	0.08746	-1.97688
ANY	27	A256	152.1	M	16	7	23	3.4	4.2	7.6	2.86	3.57	6.43	15.882	15	15.395	3.13549	2.77259	1.94591	0.314034	0.463821	0.154565	87.502	0.7289	0.0937	0.00106	0.02545	0.05498	0.00082	0.0428	0.06886	0.00082	0.02469	0.04586	0.6936	0.002	0.04247	0.06941	-1.00803
ANY	27	A302	176.1	M	17	7	24	5.4	5.1	10.5	3.96	4.33	8.29	26.667	15.098	21.048	3.17805	2.83321	1.94591	0.30418	0.540175	0.212066	93.538	0.7331	0.13151	0.00196	0.03207	0.06778	0.00324	0.07827	0.11472	0.00106	0.03014	0.05492	0.6771	0.00262	0.0666	0.10415	-4.40901
ANY	27	A304	189.9	M	17	7	24	5.6	5.7	11.3	3.62	4.75	8.37	35.357	16.667	25.929	3.17805	2.83321	1.94591	0.308618	0.518497	0.262287	97.229	0.7058	0.17257	0.00189	0.02709	0.06354	0.00279	0.07524	0.1111	5e-05	0.0032	0.00873	0.6584	0.00161	0.05523	0.08826	-2.76934
ANY	27	A309	163	M	17	7	24	4.4	4.4	8.8	3.09	3.77	6.86	29.773	14.318	22.045	3.17805	2.83321	1.94591	0.299632	0.523599	0.222276	85.376	0.7278	0.10465	0.00137	0.0252	0.05789	0.00163	0.06147	0.09698	0.0006	0.02639	0.04735	0.6834	0.00238	0.06044	0.09115	-2.52682
ANY	27	A310	162.3	M	17	7	24	3.9	4.4	8.3	2.97	3.66	6.63	23.846	16.818	20.12	3.17805	2.83321	1.94591	0.299379	0.489154	0.202583	94.511	0.6899	0.09154	0.00072	0.01504	0.03219	0.00295	0.03847	0.07745	0.00026	0.01465	0.02903	0.6535	0.00176	0.04585	0.07861	1.07197
ANY	27	A312	151.2	M	17	7	24	4.2	4.1	8.3	3.04	3.44	6.48	27.619	16.098	21.928	3.17805	2.83321	1.94591	0.295212	0.530569	0.221076	85.988	0.7348	0.11579	0.00159	0.02152	0.04307	0.00039	0.04316	0.07225	7e-05	0.00676	0.01441	0.6668	0.00265	0.05153	0.08138	-1.70279
ANY	27	A316	233.3	F	17	7	24	19.2	8.3	27.5	16.08	7.06	23.14	16.25	14.94	15.855	3.17805	2.83321	1.94591	0.320725	0.772855	0.159222	146.012	0.7386	0.14104	0.00217	0.01659	0.0422	0.00572	0.14643	0.22166	0.00096	0.0254	0.04909	0.6854	0.00237	0.06642	0.1052	-3.22103
ANY	27	A318	136.9	M	17	7	24	2.8	3.7	6.5	2.35	3.15	5.5	16.071	14.865	15.385	3.17805	2.83321	1.94591	0.289368	0.445345	0.154463	73.934	0.7114	0.10509	0.00154	0.02206	0.04651	0.00292	0.08447	0.12448	0.00065	0.02757	0.04952	0.6534	0.0017	0.05045	0.07851	-0.6657
ANY	27	A319	187.9	M	17	7	24	5.9	5.9	11.8	3.94	4.91	8.85	33.22	16.78	25	3.17805	2.83321	1.94591	0.307995	0.523599	0.25268	101.892	0.7366	0.11635	0.00225	0.03381	0.06767	0.00289	0.08601	0.13696	0.00098	0.0181	0.03424	0.6812	0.0023	0.05718	0.08903	-3.73813
ANY	27	A323	161.2	M	17	7	24	4.3	4.7	9	3.27	3.97	7.24	23.953	15.532	19.556	3.17805	2.83321	1.94591	0.298979	0.498123	0.196828	90.709	0.7212	0.11278	0.00151	0.0214	0.04897	0.00118	0.06035	0.10019	0.0008	0.01716	0.03629	0.6496	0.0026	0.06886	0.10633	-2.52567
ANY	27	A325	201.9	F	17	7	24	13.9	6	19.9	12.92	5.24	18.16	7.05	12.667	8.744	3.17805	2.83321	1.94591	0.312222	0.773289	0.0875518	136.134	0.7465	0.12761	0.00146	0.01618	0.04061	0.00467	0.09024	0.14191	0.00069	0.02276	0.0411	0.6972	0.00239	0.06128	0.09105	-2.35169
ANY	27	A339	203.3	F	17	6	23	14.3	5.9	20.2	12.76	5.24	18	10.769	11.186	10.891	3.13549	2.83321	1.79176	0.312628	0.78655	0.109126	119.589	0.7597	0.1023	0.00142	0.0189	0.04079	0.00306	0.09669	0.1609	0.001	0.01993	0.04387	0.7097	0.00121	0.05351	0.08386	-1.43618
ANY	27	A340	208.5	F	17	7	24	15.9	7.3	23.2	13.97	6.3	20.27	12.138	13.699	12.629	3.17805	2.83321	1.94591	0.314114	0.755077	0.126628	129.936	0.7243	0.1108	0.00244	0.0189	0.05256	0.0033	0.09477	0.15886	0.00089	0.02456	0.04988	0.6735	0.00289	0.06434	0.09904	-3.13045
ANY	27	A367	226.1	F	17	7	24	15.4	7.2	22.6	14.06	6.22	20.28	8.701	13.611	10.265	3.17805	2.83321	1.94591	0.318881	0.749695	0.102831	140.454	0.7768	0.11043	0.0025	0.01811	0.06375	0.00406	0.10425	0.17124	0.00131	0.02592	0.05181	0.6964	0.00191	0.04694	0.0896	-3.00164
ANY	27	A375	204.6	F	17	7	24	13.6	7.3	20.9	12.32	6.43	18.75	9.412	11.918	10.287	3.17805	2.83321	1.94591	0.313003	0.708529	0.103052	133.284	0.7481	0.13029	0.00176	0.01742	0.04755	0.00387	0.10589	0.17102	0.00119	0.02861	0.05377	0.6935	0.00247	0.06334	0.09826	-3.04275
ANY	27	A378	149.7	M	17	7	24	4.6	5.4	10	3.17	4.5	7.67	31.087	16.667	23.3	3.17805	2.83321	1.94591	0.294625	0.477995	0.235161	95.737	0.7123	0.11711	0.00159	0.02695	0.05477	0.0007	0.02192	0.04219	0.00017	0.01442	0.02604	0.6859	0.00209	0.06224	0.09276	-2.61774
ANY	27	A380	194.8	F	17	6	23	14.9	6.5	21.4	13.31	5.51	18.82	10.671	15.231	12.056	3.13549	2.83321	1.79176	0.310116	0.770176	0.120854	127.145	0.7158	0.11321	0.00243	0.0245	0.06012	0.0042	0.0965	0.15273	0.00072	0.02505	0.04536	0.6696	0.00318	0.06742	0.10691	-3.92139
ANY	27	A381	182	M	17	7	24	5.9	6.1	12	4.07	5.04	9.11	31.017	17.377	24.083	3.17805	2.83321	1.94591	0.306118	0.514003	0.243221	104.436	0.7046	0.1038	0.001	0.0172	0.04117	0.00043	0.04748	0.07834	0.00059	0.01455	0.02716	0.6912	0.00172	0.04576	0.07972	-0.204781
ANY	27	A383	186.2	F	17	7	24	13.3	6.3	19.6	11.28	5.29	16.57	15.188	16.032	15.459	3.17805	2.83321	1.94591	0.30746	0.745816	0.155212	127.885	0.7412	0.12764	0.00122	0.01466	0.04232	0.00638	0.14349	0.20926	0.00086	0.02608	0.04546	0.6775	0.00196	0.05754	0.09316	-1.60196
ANY	27	A386	236.1	F	17	7	24	17.9	7.8	25.7	15.54	6.71	22.25	13.184	13.974	13.424	3.17805	2.83321	1.94591	0.321427	0.770506	0.134646	144.49	0.7761	0.12926	0.00187	0.0283	0.05887	0.00399	0.0945	0.14317	0.00119	0.02291	0.0405	0.7138	0.00255	0.05694	0.09183	-4.18535
ANY	27	A389	198.8	F	17	7	24	16	7.2	23.2	13.92	6.32	20.24	13	12.222	12.759	3.17805	2.83321	1.94591	0.311312	0.761013	0.127939	129.526	0.7437	0.11753	0.00098	0.00846	0.02474	0.00386	0.07609	0.1277	0.00041	0.01095	0.02533	0.6762	0.00151	0.05265	0.08364	0.0349302
ANY	27	A393	158.3	M	17	7	24	4.2	5.1	9.3	3.29	4.31	7.6	21.667	15.49	18.28	3.17805	2.83321	1.94591	0.297911	0.468572	0.183834	95.942	0.7246	0.14187	0.00184	0.0265	0.05758	0.00265	0.07675	0.10923	0.00065	0.0272	0.04546	0.652	0.00229	0.07016	0.10828	-3.57306
ANY	27	A395	198.3	F	17	7	24	13.7	6.6	20.3	11.82	5.67	17.49	13.723	14.091	13.842	3.17805	2.83321	1.94591	0.311164	0.740798	0.138866	126.169	0.7722	0.13517	0.00182	0.0207	0.04503	0.00665	0.13471	0.21023	0.00112	0.0259	0.04553	0.6958	0.00324	0.06787	0.10553	-4.22947
ANY	27	A412	191.2	M	18	7	25	6	6.4	12.4	3.77	5.36	9.13	37.167	16.25	26.371	3.21888	2.89037	1.94591	0.291851	0.505073	0.266866	105.474	0.6894	0.1174	0.00113	0.00961	0.02554	0.00203	0.07773	0.10863	0.00038	0.01428	0.02761	0.6808	0.00224	0.04382	0.07319	0.601932
ANY	27	A418	229.3	F	18	6	24	17.7	7.4	25.1	15.94	6.46	22.4	9.944	12.703	10.757	3.17805	2.89037	1.79176	0.301946	0.782676	0.107779	135.838	0.7453	0.11862	0.00172	0.01729	0.04681	0.00327	0.06564	0.12696	0.00051	0.0167	0.03224	0.6931	0.00266	0.04438	0.09083	-2.09048
ANY	27	A422	235.7	F	18	6	24	19.1	7.9	27	16.32	6.96	23.28	14.555	11.899	13.778	3.17805	2.89037	1.79176	0.303476	0.785823	0.13822	133.765	0.754	0.11982	0.00128	0.02166	0.04823	0.00273	0.09193	0.12932	0.00043	0.01933	0.03293	0.6895	0.00255	0.05861	0.09542	-2.71291
ANY	27	A423	232.5	F	18	6	24	17.8	7.6	25.4	15.74	6.54	22.28	11.573	13.947	12.283	3.17805	2.89037	1.79176	0.302716	0.776501	0.123141	132.243	0.7259	0.12295	0.00217	0.02206	0.0528	0.00437	0.09914	0.15711	0.00043	0.01453	0.03324	0.6901	0.00338	0.05652	0.09485	-3.4025
ANY	27	A424	210.7	F	18	7	25	14.8	6.7	21.5	13.75	5.79	19.54	7.095	13.582	9.116	3.21888	2.89037	1.94591	0.297246	0.759242	0.0912867	134.031	0.7605	0.1534	0.00253	0.02363	0.05291	0.00499	0.11471	0.17298	0.00086	0.02994	0.05457	0.6829	0.00211	0.05256	0.0869	-3.44486
ANY	27	A427	234.5	F	18	7	25	20.9	8.6	29.5	17.79	7.28	25.07	14.88	15.349	15.017	3.21888	2.89037	1.94591	0.303192	0.787334	0.15074	143.72	0.7491	0.14093	0.00156	0.01251	0.03583	0.00579	0.10867	0.17104	0.00053	0.01598	0.03075	0.6887	0.00475	0.06338	0.11094	-3.86235
ANY	27	A430	221	F	18	7	25	16.4	7.6	24	14.73	6.46	21.19	10.183	15	11.708	3.21888	2.89037	1.94591	0.299898	0.752318	0.117349	146.165	0.7433	0.12207	0.0011	0.01556	0.03042	0.00414	0.11279	0.19117	0.00078	0.01501	0.03079	0.6846	0.00165	0.04062	0.06649	0.0159991
ANY	27	A435	227	F	18	6	24	18.5	7.2	25.7	16.16	6.17	22.33	12.649	14.306	13.113	3.17805	2.89037	1.79176	0.301386	0.803578	0.131509	144.082	0.7388	0.11159	0.0012	0.01343	0.03836	0.00309	0.09205	0.15927	0.00038	0.011	0.02469	0.6986	0.00246	0.05194	0.09149	-1.45524
ANY	27	A436	174.5	M	18	7	25	5.6	5.5	11.1	3.75	4.65	8.4	33.036	15.455	24.324	3.21888	2.89037	1.94591	0.286774	0.528808	0.245705	95.8	0.7367	0.13152	0.00101	0.01017	0.01996	NA	NA	NA	NA	NA	NA	0.6798	0.0016	0.04966	0.07698	0.120688
ANY	27	A439	230.7	F	18	7	25	18.9	7.4	26.3	16.25	6.37	22.62	14.021	13.919	13.992	3.21888	2.89037	1.94591	0.302284	0.801832	0.140381	134.319	0.7613	0.11942	0.00187	0.01958	0.04808	0.00482	0.08844	0.14936	0.00049	0.01318	0.02852	0.6991	0.00259	0.05106	0.09011	-2.76451
ANY	27	A448	222.3	F	18	7	25	18.3	6.9	25.2	15.41	5.84	21.25	15.792	15.362	15.675	3.21888	2.89037	1.94591	0.300224	0.812764	0.157399	135.309	0.7444	0.10846	0.00141	0.01367	0.03452	0.00349	0.10038	0.15389	0.00058	0.01497	0.02791	0.6763	0.00212	0.05256	0.09018	-1.06307
ANY	27	A452	244.5	F	18	7	25	19.4	7.5	26.9	16.89	6.45	23.34	12.938	14	13.234	3.21888	2.89037	1.94591	0.305512	0.805518	0.132729	129.161	0.7437	0.12284	0.00163	0.01813	0.04103	0.00433	0.11994	0.20521	0.00069	0.02251	0.04216	0.6884	0.00259	0.06319	0.10019	-2.71961
ANY	27	A456	238.9	F	18	7	25	18.6	7.6	26.2	15.35	6.31	21.66	17.473	16.974	17.328	3.21888	2.89037	1.94591	0.304225	0.78939	0.174159	146.368	0.74	0.10201	0.00118	0.01159	0.04117	0.00371	0.10059	0.15409	0.0008	0.01913	0.03648	0.6772	0.00247	0.04751	0.082	-0.714783
ANY	27	A464	188.8	F	18	6	24	16.3	6.4	22.7	14.44	5.34	19.78	11.411	16.563	12.863	3.17805	2.89037	1.79176	0.291149	0.801013	0.128987	121.512	0.7751	0.12284	0.00151	0.02086	0.04667	0.00439	0.09663	0.15581	0.00062	0.02089	0.04091	0.7015	0.00339	0.05596	0.09686	-3.53205
ANY	27	A466	205.5	F	18	6	24	17.1	6.9	24	15.07	5.85	20.92	11.871	15.217	12.833	3.17805	2.89037	1.79176	0.295858	0.793055	0.128685	121.115	0.7218	0.11252	0.00202	0.01903	0.06891	0.0042	0.09836	0.17606	0.00068	0.0224	0.05201	0.6913	0.0035	0.05797	0.11453	-3.97258
ANY	27	A469	192.7	F	18	7	25	17.7	6.3	24	12.92	5.31	18.23	27.006	15.714	24.042	3.21888	2.89037	1.94591	0.292285	0.829361	0.242799	126.818	0.7638	0.14745	0.00215	0.02158	0.05584	0.0046	0.09295	0.1566	0.00052	0.01637	0.03529	0.7071	0.00268	0.061	0.10227	-4.36177
ANY	27	A470	226.4	F	18	7	25	15.6	6.8	22.4	13.61	5.85	19.46	12.756	13.971	13.125	3.21888	2.89037	1.94591	0.301239	0.770409	0.13163	141.979	0.756	0.11531	0.00152	0.02101	0.05469	0.00466	0.09739	0.15893	0.00073	0.02118	0.04311	0.6856	0.00239	0.06673	0.11516	-3.53102
ANY	27	A478	209.3	F	18	6	24	17.4	7.3	24.7	14.74	6.21	20.95	15.287	14.932	15.182	3.17805	2.89037	1.79176	0.296876	0.781653	0.152409	128.425	0.7645	0.11125	0.00119	0.0188	0.04274	0.00327	0.07234	0.1177	0.00074	0.01609	0.03612	0.6864	0.0023	0.05683	0.09024	-2.04511
ANY	27	A482	217.2	F	18	6	24	17.6	7.2	24.8	14.05	6.01	20.06	20.17	16.528	19.113	3.17805	2.89037	1.79176	0.298934	0.78904	0.192313	138.893	0.7531	0.17709	0.00193	0.02437	0.05372	0.00637	0.12756	0.19229	0.00078	0.02669	0.04631	0.6959	0.00316	0.06695	0.11754	-5.22355
ANY	27	A502	220.5	F	19	7	26	16	7.2	23.2	14.58	6.13	20.71	8.875	14.861	10.733	3.2581	2.94444	1.94591	0.283995	0.761013	0.107537	127.771	0.7636	0.12866	0.00242	0.02471	0.07099	0.00634	0.12647	0.21294	0.00121	0.03212	0.06012	0.7093	0.00211	0.05642	0.10068	-4.38841
ANY	27	A519	226.3	F	19	7	26	18.2	7.8	26	15.61	6.55	22.16	14.231	16.026	14.769	3.2581	2.94444	1.94591	0.285361	0.775397	0.148232	145.699	0.7534	0.10124	0.00211	0.02455	0.06338	0.00705	0.12441	0.21464	0.00127	0.02656	0.05044	0.6969	0.00261	0.05154	0.09561	-3.35937
ANY	27	A522	237.4	F	19	7	26	17.1	7.9	25	15.45	6.7	22.15	9.649	15.19	11.4	3.2581	2.94444	1.94591	0.287881	0.753232	0.114248	138.04	0.7288	0.09748	0.00181	0.02034	0.06252	0.00378	0.08522	0.15159	0.00124	0.02221	0.05454	0.7002	0.00158	0.03341	0.10218	-1.67847
ANY	27	A528	176.7	F	19	7	26	NA	NA	NA	NA	NA	NA	NA	NA	NA	3.2581	2.94444	1.94591	0.27234	NA	NA	112.446	0.7473	0.10685	0.00168	0.01222	0.03879	0.00502	0.11739	0.21251	0.00075	0.02156	0.0474	0.6796	0.00273	0.0499	0.0962	-1.64612
ANY	27	A547	204.3	F	19	7	26	16.6	6	22.6	14.61	5.05	19.66	11.988	15.833	13.009	3.2581	2.94444	1.94591	0.279978	0.824949	0.13046	133.074	0.7328	0.1172	0.00139	0.01866	0.04118	0.00404	0.10961	0.1708	0.0034	0.02769	0.05753	0.6725	0.00219	0.05747	0.09043	-1.63049
ANY	25	B102	178.8	M	17	8	25	5.04	5.74	10.78	3.56	4.67	8.23	29.365	18.641	23.655	3.21888	2.83321	2.07944	0.305075	0.486497	0.238814	100.859	0.6708	0.11953	0.00136	0.01693	0.03847	0.00073	0.04307	0.06873	0.00013	0.00442	0.01021	0.6223	0.00212	0.05947	0.09288	-0.275778
ANY	25	B104	164.2	M	17	8	25	4.03	4.88	8.91	2.97	3.97	6.94	26.303	18.648	22.11	3.21888	2.83321	2.07944	0.300064	0.469343	0.222942	96.183	0.6832	0.10724	0.00091	0.02226	0.03731	0.00172	0.0553	0.08553	0.00027	0.01623	0.02939	0.6665	0.00237	0.06201	0.09709	-1.07079
ANY	25	B205	188.2	M	18	8	26	6.06	5.75	11.81	3.8	4.77	8.57	37.294	17.043	27.434	3.2581	2.89037	2.07944	0.290973	0.538821	0.277903	100.32	0.678	0.10311	0.00079	0.01912	0.03307	NA	NA	NA	NA	NA	NA	0.6309	0.00146	0.05448	0.08387	0.794791
ANY	25	B206	135	M	18	8	26	3.76	4.01	7.77	2.74	3.25	5.99	27.128	18.953	22.909	3.2581	2.89037	2.07944	0.272515	0.50512	0.231143	82.423	0.6947	0.10529	0.00174	0.01915	0.04161	NA	NA	NA	NA	NA	NA	0.6323	0.00212	0.04259	0.0741	0.0967229
ANY	25	B207	181.6	M	18	8	26	4.53	5.72	10.25	3.28	4.76	8.04	27.594	16.783	21.561	3.2581	2.89037	2.07944	0.288989	0.457773	0.217316	106.551	0.6835	0.1191	0.00147	0.02642	0.05147	NA	NA	NA	NA	NA	NA	0.6652	0.00235	0.06388	0.10481	-2.33529
ANY	25	B209	166.5	M	18	8	26	4.99	5.01	10	3.32	4.08	7.4	33.467	18.563	26	3.2581	2.89037	2.07944	0.284166	0.522444	0.263022	97.301	0.6862	0.11787	0.00087	0.01675	0.03389	0.00151	0.05833	0.07468	0.00046	0.01064	0.02924	0.6293	0.0019	0.04885	0.08224	0.594331
ANY	25	B210	172.7	M	18	8	26	6.07	5.85	11.92	3.77	4.82	8.59	37.891	17.607	27.936	3.2581	2.89037	2.07944	0.286198	0.534288	0.283128	92.401	0.6938	0.10015	0.00124	0.01851	0.03483	0.00241	0.08605	0.12459	0.00035	0.0203	0.03588	0.6417	0.00135	0.04773	0.07173	0.810188
ANY	25	B211	179.5	M	18	8	26	5.39	5.05	10.44	4.17	4.18	8.35	22.635	17.228	20.019	3.2581	2.89037	2.07944	0.288343	0.542506	0.201552	100.105	0.6818	0.0889	0.0013	0.01853	0.03678	NA	NA	NA	NA	NA	NA	0.6321	0.00086	0.04798	0.07849	1.20583
ANY	25	B212	205.7	F	18	7	25	17.18	6.83	24.01	14.79	5.67	20.46	13.912	16.984	14.786	3.21888	2.89037	1.94591	0.295912	0.79739	0.148404	133.932	0.7119	0.11667	0.00115	0.00607	0.01858	0.00154	0.05047	0.08379	6e-05	0.00045	0.00194	0.6742	0.00397	0.05641	0.09513	-0.971043
ANY	25	B226	161.5	M	18	8	26	4.3	4.96	9.26	3.19	4.11	7.3	25.814	17.137	21.166	3.2581	2.89037	2.07944	0.282473	0.482915	0.213273	98.861	0.6842	0.10818	0.00092	0.01577	0.03261	NA	NA	NA	NA	NA	NA	0.6542	0.00175	0.04091	0.06781	1.16315
ANY	25	B227	185	M	18	8	26	5.76	5.96	11.72	3.75	4.83	8.58	34.896	18.96	26.792	3.2581	2.89037	2.07944	0.29002	0.513774	0.271233	103.177	0.706	0.14138	0.00131	0.01929	0.04111	NA	NA	NA	NA	NA	NA	0.6451	0.00148	0.0458	0.08409	-0.412071
ANY	25	B234	177.8	M	18	8	26	4.75	4.95	9.7	3.43	4.13	7.56	27.789	16.566	22.062	3.2581	2.89037	2.07944	0.287814	0.511735	0.22245	93.013	0.7196	0.09945	0.00085	0.01757	0.03895	NA	NA	NA	NA	NA	NA	0.6841	0.00165	0.04649	0.08123	-0.133897
ANY	25	B236	195.8	M	18	8	26	5.3	5.97	11.27	3.8	4.85	8.65	28.302	18.76	23.248	3.2581	2.89037	2.07944	0.293172	0.489602	0.234627	108.817	0.6991	0.1258	0.00143	0.02687	0.04892	0.00238	0.07587	0.11125	0.00036	0.02133	0.03833	0.654	0.00087	0.04132	0.06887	-0.115451
ANY	25	B241	163.4	M	18	8	26	4.11	4.69	8.8	3	3.86	6.86	27.007	17.697	22.045	3.2581	2.89037	2.07944	0.283122	0.485946	0.222276	99.236	0.6881	0.13581	0.00132	0.03256	0.06037	0.00087	0.06151	0.0959	0.0003	0.02527	0.04499	0.6692	0.00197	0.0661	0.09425	-2.78029
ANY	25	B242	164	M	18	8	26	4.28	4.46	8.74	3.14	3.59	6.73	26.636	19.507	22.998	3.2581	2.89037	2.07944	0.283326	0.511749	0.232057	95.519	0.6928	0.11675	0.00073	0.0167	0.02754	NA	NA	NA	NA	NA	NA	0.6569	0.00168	0.05765	0.08343	0.24261
ANY	25	B244	165.4	M	18	8	26	4.34	5.01	9.35	3.28	4.16	7.44	24.424	16.966	20.428	3.2581	2.89037	2.07944	0.283798	0.482699	0.205728	94.168	0.6848	0.12084	0.00124	0.01545	0.03476	0.00089	0.06191	0.09953	0.00019	0.00924	0.02322	0.6445	0.00203	0.06421	0.09583	-0.652714
ANY	25	B245	180.9	M	18	8	26	6.48	6.19	12.67	4.13	4.96	9.09	36.265	19.871	28.256	3.2581	2.89037	2.07944	0.288775	0.536865	0.286462	104.862	0.7129	0.10408	0.00094	0.01402	0.02285	NA	NA	NA	NA	NA	NA	0.6619	0.00181	0.04577	0.07143	0.868733
ANY	25	B246	178.5	M	18	8	26	6.05	5.11	11.16	3.99	4.26	8.25	34.05	16.634	26.075	3.2581	2.89037	2.07944	0.288033	0.572952	0.263799	96.866	0.6937	0.10162	0.00173	0.0214	0.04891	0.00242	0.05897	0.08666	0.0004	0.01984	0.03676	0.6494	0.0016	0.05415	0.09058	-0.847009
ANY	25	B301	177.1	M	19	8	27	5.42	5.61	11.03	3.93	4.69	8.62	27.491	16.399	21.85	3.29584	2.94444	2.07944	0.272459	0.513682	0.220277	98.502	0.6843	0.10456	0.00168	0.02847	0.05522	0.00221	0.05293	0.07852	0.00026	0.01426	0.02399	0.6642	0.00191	0.04995	0.08395	-1.32071
ANY	25	B302	178.7	M	19	8	27	5.09	5.2	10.29	3.42	4.3	7.72	32.809	17.308	24.976	3.29584	2.94444	2.07944	0.272932	0.517438	0.252432	97.349	0.681	0.09662	0.00125	0.01172	0.02962	0.00094	0.05465	0.07745	0.00043	0.00538	0.01364	0.6389	0.00171	0.05136	0.07807	1.07325
ANY	25	B303	177.3	M	19	8	27	5.33	5.36	10.69	3.77	4.38	8.15	29.268	18.284	23.761	3.29584	2.94444	2.07944	0.272518	0.521979	0.239905	95.9	0.7273	0.10474	0.00085	0.0168	0.03634	0.00077	0.03863	0.0704	0.00011	0.01103	0.02463	0.6638	0.00176	0.04556	0.07592	0.151458
ANY	25	B308	171.9	M	19	8	27	5.12	5.21	10.33	3.7	4.34	8.04	27.734	16.699	22.168	3.29584	2.94444	2.07944	0.27089	0.518576	0.223537	94.912	0.7026	0.10478	0.00164	0.02283	0.06078	0.00127	0.05927	0.09309	0.00077	0.03203	0.05899	0.6563	0.00147	0.04881	0.08136	-0.969744
ANY	25	B312	182.5	M	19	8	27	6.28	5.3	11.58	4.29	4.39	8.68	31.688	17.17	25.043	3.29584	2.94444	2.07944	0.274039	0.573189	0.253124	87.388	0.7262	0.13209	0.00161	0.03231	0.06083	NA	NA	NA	NA	NA	NA	0.6633	0.00215	0.04951	0.07974	-2.46096
ANY	25	B313	182.4	M	19	8	27	6.81	5.38	12.19	4.49	4.43	8.92	34.068	17.658	26.825	3.29584	2.94444	2.07944	0.274011	0.592763	0.271576	105.117	0.723	0.11762	0.0017	0.02105	0.03635	0.0018	0.07507	0.11124	0.00049	0.02271	0.03841	0.678	0.00153	0.05195	0.07838	-0.972524
ANY	25	B315	213.2	F	19	8	27	16.63	6.24	22.87	14.4	5.23	19.63	13.41	16.186	14.167	3.29584	2.94444	2.07944	0.282223	0.814166	0.142148	136.816	0.7503	0.07991	0.00139	0.00834	0.01813	0.0018	0.06477	0.09987	0.00065	0.01564	0.03079	0.6973	0.00211	0.03223	0.04918	1.30275
ANY	25	B316	191.6	M	19	8	27	7.43	5.96	13.39	4.61	4.89	9.5	37.954	17.953	29.052	3.29584	2.94444	2.07944	0.276601	0.588233	0.29477	103.775	0.7154	0.11511	0.00103	0.01782	0.04125	0.00105	0.05864	0.08904	0	0.00539	0.01014	0.6699	0.002	0.05872	0.08605	-0.992119
ANY	25	B317	177.8	M	19	8	27	6.31	5.67	11.98	4.3	4.68	8.98	31.854	17.46	25.042	3.29584	2.94444	2.07944	0.272666	0.554727	0.253114	101.298	0.7167	0.12207	0.00104	0.02277	0.04748	0.00224	0.0914	0.13368	0.0003	0.01992	0.0395	0.6669	0.0014	0.05758	0.095	-1.34226
ANY	25	B329	222.7	F	19	8	27	17.95	7.37	25.32	15.16	6.17	21.33	15.543	16.282	15.758	3.29584	2.94444	2.07944	0.284517	0.787974	0.15824	134.201	0.7324	0.12908	0.00166	0.02029	0.04263	0.00298	0.07806	0.1313	0.00056	0.0103	0.02191	0.6631	0.00289	0.05768	0.09762	-2.44726
ANY	25	B332	159.3	M	19	8	27	6.14	5.63	11.77	3.89	4.65	8.54	36.645	17.407	27.443	3.29584	2.94444	2.07944	0.266884	0.548802	0.277997	96.303	0.7076	0.12347	0.00168	0.02513	0.05169	0.00163	0.05769	0.09705	0.00043	0.02655	0.05122	0.6523	0.00181	0.05693	0.08912	-1.72475
ANY	25	B337	171.5	M	19	8	27	6.9	5.38	12.28	4.18	4.41	8.59	39.42	18.03	30.049	3.29584	2.94444	2.07944	0.270768	0.596668	0.305206	91.874	0.7102	0.11975	0.00122	0.01783	0.03462	0.00104	0.0599	0.09344	0.00017	0.01117	0.02302	0.6662	0.0017	0.05965	0.09136	-0.870953
ANY	25	B340	164.7	M	19	8	27	4.39	5.45	9.84	3.13	4.47	7.6	28.702	17.982	22.764	3.29584	2.94444	2.07944	0.268638	0.462446	0.229653	98.055	0.7175	0.1099	0.00086	0.01987	0.04286	NA	NA	NA	NA	NA	NA	0.677	0.00172	0.04624	0.08472	-0.49041
ANY	25	B341	172.2	M	19	8	27	5.13	6.36	11.49	3.69	5.24	8.93	28.07	17.61	22.28	3.29584	2.94444	2.07944	0.270982	0.462822	0.224686	96.791	0.6984	0.07993	0.00114	0.02064	0.04456	0.00068	0.03536	0.05576	0.0001	0.00803	0.01946	0.6551	0.00163	0.04058	0.0649	0.796542
ANY	25	B344	165.1	M	19	8	27	5.65	5.14	10.79	3.91	4.16	8.07	30.796	19.066	25.209	3.29584	2.94444	2.07944	0.268766	0.55111	0.254839	94.226	0.6938	0.09269	0.00201	0.02738	0.05983	0.00133	0.01918	0.05186	0.00016	0.0137	0.02816	0.6291	0.00162	0.05958	0.08824	-1.3933
ANY	25	B346	167.3	M	19	8	27	5.6	5.86	11.46	3.89	4.79	8.68	30.536	18.259	24.258	3.29584	2.94444	2.07944	0.269463	0.510549	0.245024	95.446	0.6942	0.1149	0.00113	0.0193	0.04346	0.00126	0.06908	0.10692	0.00014	0.01567	0.0331	0.6569	0.00139	0.04527	0.07714	0.1703
ANY	25	B356	160.4	M	19	8	27	4.93	5.36	10.29	3.3	4.32	7.62	33.063	19.403	25.948	3.29584	2.94444	2.07944	0.267246	0.499636	0.262484	97.335	0.6964	0.12259	0.00091	0.02295	0.04419	0.00153	0.08513	0.11214	0.00037	0.02113	0.03847	0.64	0.00131	0.05288	0.08022	-0.126012
ANY	25	B368	148.9	M	19	8	27	4.65	5.03	9.68	3.16	4.11	7.27	32.043	18.29	24.897	3.29584	2.94444	2.07944	0.26333	0.501079	0.251617	86.835	0.7005	0.10087	0.00117	0.02271	0.04139	0.00179	0.06354	0.09618	0.00025	0.01531	0.03009	0.6665	0.00155	0.05216	0.07879	-0.322668
ANY	25	B371	168	M	19	8	27	5.98	5.97	11.95	3.87	4.97	8.84	35.284	16.75	26.025	3.29584	2.94444	2.07944	0.269682	0.524082	0.263281	88.571	0.7157	0.12035	0.00178	0.02938	0.06402	0.00091	0.04715	0.08687	0.00069	0.02599	0.0459	0.6791	0.00165	0.0638	0.09575	-2.99671
ANY	25	B401	224	F	20	8	28	16.77	7.73	24.5	14.43	6.41	20.84	13.953	17.076	14.939	3.3322	2.99573	2.07944	0.270582	0.753904	0.149951	139.658	0.7276	0.11704	0.0014	0.01323	0.03788	0.00444	0.09835	0.16005	0.00051	0.02038	0.04461	0.6951	0.00162	0.04108	0.07245	-0.244516
ANY	25	B409	206.7	F	20	8	28	15.94	7.18	23.12	13.71	5.92	19.63	13.99	17.549	15.095	3.3322	2.99573	2.07944	0.266563	0.760724	0.151529	132.259	0.7103	0.1033	0.00166	0.01797	0.05289	0.00268	0.06125	0.10031	0.00024	0.01368	0.02925	0.6743	0.00289	0.05495	0.0996	-2.10814
ANY	25	B413	209.1	F	20	8	28	15.62	7.24	22.86	13.79	6.12	19.91	11.716	15.47	12.905	3.3322	2.99573	2.07944	0.267141	0.752259	0.129411	108.971	0.7677	0.08307	0.00142	0.02512	0.04969	NA	NA	NA	NA	NA	NA	0.6624	0.00178	0.04996	0.07765	-1.30585
ANY	25	B414	239.9	F	20	8	28	20.36	7.93	28.29	16.96	6.73	23.69	16.699	15.132	16.26	3.3322	2.99573	2.07944	0.274011	0.803354	0.163325	148.253	0.7333	0.09672	0.0009	0.01239	0.03967	0.00333	0.07675	0.12708	0.00037	0.01076	0.03122	0.6815	0.00143	0.04484	0.08732	0.0256459
ANY	25	B418	229.8	F	20	8	28	16.94	7.28	24.22	15.04	6	21.04	11.216	17.582	13.13	3.3322	2.99573	2.07944	0.27186	0.774588	0.13168	131.67	0.7273	0.09542	0.00122	0.01607	0.04085	0.0037	0.08832	0.17861	0.00043	0.01404	0.03636	0.672	0.00227	0.0435	0.07996	-0.383339
ANY	25	B421	202.8	F	20	8	28	15.29	6.69	21.98	13.41	5.61	19.02	12.296	16.143	13.467	3.3322	2.99573	2.07944	0.265611	0.7693	0.13508	126.034	0.7501	0.11066	0.00096	0.01253	0.03304	0.00395	0.09215	0.15087	0.00054	0.01874	0.03706	0.6898	0.00152	0.04858	0.08147	-0.348414
ANY	25	B422	237	F	20	8	28	19.35	8.5	27.85	16.16	7.11	23.27	16.486	16.353	16.445	3.3322	2.99573	2.07944	0.273403	0.768133	0.1652	143.888	0.7194	0.12442	0.00196	0.01644	0.04606	0.00444	0.10418	0.18455	0.00061	0.01493	0.03424	0.6644	0.00181	0.05107	0.09336	-1.46483
ANY	25	B423	198.9	F	20	8	28	13.45	6.72	20.17	12.18	5.56	17.74	9.442	17.262	12.048	3.3322	2.99573	2.07944	0.26464	0.729949	0.120773	119.625	0.7288	0.11136	0.00181	0.01827	0.05292	0.00534	0.11331	0.19631	0.00064	0.02607	0.05406	0.6763	0.00298	0.05636	0.09793	-2.60052
ANY	25	B424	204.2	F	20	8	28	15.02	7.09	22.11	13.11	5.92	19.03	12.716	16.502	13.93	3.3322	2.99573	2.07944	0.265955	0.74685	0.139754	129.182	0.7431	0.12202	0.00194	0.01807	0.04939	0.00472	0.10836	0.17621	0.00109	0.02747	0.05319	0.675	0.00218	0.0503	0.09086	-2.09259
ANY	25	B426	242.6	F	20	8	28	22.32	8.42	30.74	18.39	6.98	25.37	17.608	17.102	17.469	3.3322	2.99573	2.07944	0.274571	0.812618	0.175591	143.731	0.7466	0.12699	0.00159	0.0204	0.05172	0.00394	0.08017	0.12798	0.00064	0.01437	0.03077	0.6961	0.00316	0.05844	0.09954	-3.38602
ANY	25	B427	215.8	F	20	8	28	18.06	7.68	25.74	14.87	6.37	21.24	17.663	17.057	17.483	3.3322	2.99573	2.07944	0.268718	0.777685	0.175733	127.339	0.7483	0.11275	0.00113	0.01195	0.03348	0.00389	0.09776	0.15655	0.00063	0.01642	0.03514	0.6951	0.00292	0.04395	0.07567	-0.903642
ANY	25	B430	229.2	F	20	8	28	17.8	8.09	25.89	14.91	6.66	21.57	16.236	17.676	16.686	3.3322	2.99573	2.07944	0.27173	0.758074	0.167644	125.603	0.7137	0.12801	0.00163	0.01513	0.0355	0.00432	0.10535	0.17862	0.00063	0.02022	0.03766	0.6604	0.00265	0.04983	0.0975	-1.32734
ANY	25	B432	230.7	F	20	8	28	19.02	7.15	26.17	15.99	5.85	21.84	15.931	18.182	16.546	3.3322	2.99573	2.07944	0.272056	0.813632	0.166224	124.268	0.7369	0.12401	0.0011	0.01349	0.0418	0.00495	0.10047	0.17573	0.00059	0.01751	0.03786	0.6835	0.00319	0.07782	0.13621	-3.67112
ANY	25	B447	213.7	F	20	8	28	16.16	7.51	23.67	13.71	6.31	20.02	15.161	15.979	15.42	3.3322	2.99573	2.07944	0.268229	0.75148	0.154818	123.354	0.7339	0.1151	0.00328	0.01604	0.03447	0.00532	0.09161	0.14826	0.00068	0.01898	0.03143	0.676	0.00355	0.05192	0.08013	-2.64137
ANY	25	B451	198.2	F	20	8	28	12.26	5.88	18.14	11.02	4.93	15.95	10.114	16.156	12.073	3.3322	2.99573	2.07944	0.264464	0.742123	0.121025	113.851	0.7229	0.13313	0.00156	0.01763	0.03465	0.00401	0.10253	0.15469	0.00022	0.0101	0.01917	0.6831	0.0026	0.06169	0.09331	-2.12176
ANY	25	B455	204.4	F	20	8	28	15.67	7.64	23.31	13.55	6.38	19.93	13.529	16.492	14.5	3.3322	2.99573	2.07944	0.266004	0.737235	0.145513	130.671	0.7439	0.10921	0.00114	0.01914	0.0378	0.00315	0.08384	0.12947	0.00033	0.01388	0.02723	0.6748	0.00142	0.0419	0.07075	-0.135247
ANY	25	B457	206.3	F	20	8	28	16.53	7.1	23.63	13.73	5.95	19.68	16.939	16.197	16.716	3.3322	2.99573	2.07944	0.266467	0.774746	0.167948	129.412	0.7294	0.10814	0.00198	0.01872	0.04453	0.0027	0.07611	0.12258	0.00115	0.0187	0.04106	0.634	0.00172	0.04938	0.07181	-0.528435
ANY	25	B461	213.7	F	20	7	27	18.21	7.25	25.46	15.2	6.19	21.39	16.529	14.621	15.986	3.29584	2.99573	1.94591	0.268229	0.796967	0.160549	135.065	0.7438	0.10776	0.00134	0.0141	0.03419	0.00302	0.05953	0.09184	0.00033	0.01177	0.02151	0.6832	0.00231	0.05042	0.08202	-0.947854
ANY	25	B465	219.2	F	20	8	28	15.31	7.06	22.37	13.58	5.96	19.54	11.3	15.581	12.651	3.3322	2.99573	2.07944	0.269499	0.753779	0.12685	131.83	0.7558	0.1161	0.0021	0.02501	0.0638	0.00456	0.11086	0.17319	0.00046	0.0232	0.04392	0.6673	0.00189	0.04806	0.07986	-2.44296
ANY	25	B467	237.4	F	20	8	28	18.57	7.93	26.5	15.97	6.71	22.68	14.001	15.385	14.415	3.3322	2.99573	2.07944	0.273487	0.776455	0.144654	145.714	0.7273	0.12798	0.00162	0.0145	0.03847	0.00385	0.09143	0.14394	0.00044	0.01574	0.02952	0.6864	0.00246	0.05487	0.09238	-1.79956
ANY	25	B468	215	F	20	8	28	14.79	7.76	22.55	13.14	6.47	19.61	11.156	16.624	13.038	3.3322	2.99573	2.07944	0.268532	0.715342	0.130752	124.864	0.7167	0.11733	0.00212	0.01539	0.04399	0.00378	0.10574	0.18007	0.00065	0.02031	0.04477	0.679	0.00187	0.05242	0.09031	-1.50373
ANY	25	B469	219.9	F	20	7	27	16.63	7.29	23.92	14.46	6.2	20.66	13.049	14.952	13.629	3.29584	2.99573	1.94591	0.269659	0.768746	0.136715	121.803	0.7299	0.11929	0.00203	0.01715	0.04608	0.00176	0.05623	0.09904	0.00059	0.01597	0.03209	0.671	0.0024	0.05194	0.08528	-1.81879
ANY	25	B470	213.5	F	20	8	28	15.61	6.75	22.36	13.63	5.79	19.42	12.684	14.222	13.148	3.3322	2.99573	2.07944	0.268182	0.772771	0.131862	124.073	0.743	0.12264	0.00139	0.01648	0.04509	0.00425	0.11751	0.18221	0.00036	0.0122	0.03604	0.715	0.00191	0.03419	0.08763	-1.31443
ANY	25	B502	231.9	F	21	8	29	18.19	8.04	26.23	15.68	6.69	22.37	13.799	16.791	14.716	3.3673	3.04452	2.07944	0.259348	0.766309	0.147696	135.658	0.7336	0.11432	0.00134	0.01374	0.03268	0.00392	0.09286	0.1572	0.00046	0.01474	0.03087	0.6756	0.00164	0.0462	0.07989	-0.244903
ANY	25	B505	240.7	F	21	8	29	17.57	7.91	25.48	14.72	6.72	21.44	16.221	15.044	15.856	3.3673	3.04452	2.07944	0.261121	0.760882	0.159232	133.088	0.7381	0.11022	0.00115	0.01301	0.02999	0.00417	0.05943	0.09369	0.00058	0.00516	0.01076	0.6782	0.0027	0.03999	0.06922	-0.141914
ANY	25	B508	171.7	F	21	8	29	9.45	5.29	14.74	8.71	4.57	13.28	7.831	13.611	9.905	3.3673	3.04452	2.07944	0.245036	0.695947	0.0992127	105.353	0.7361	0.13544	0.00155	0.01567	0.032	0.00659	0.14436	0.23902	0.00135	0.01872	0.04872	0.662	0.00288	0.05015	0.07975	-1.32661
ANY	25	B518	227.5	F	21	8	29	19.09	8.45	27.54	16.21	7.23	23.44	15.086	14.438	14.887	3.3673	3.04452	2.07944	0.258436	0.765883	0.149425	140.017	0.7549	0.10635	0.00115	0.01323	0.02778	0.00335	0.07704	0.12111	0.00038	0.01497	0.02593	0.7257	0.00187	0.04385	0.0684	-0.496063
ANY	25	B522	222.9	F	21	8	29	16	7.16	23.16	14.14	6.01	20.15	11.625	16.061	12.997	3.3673	3.04452	2.07944	0.257463	0.762659	0.130339	131.155	0.7417	0.11315	0.00213	0.01485	0.03177	0.00498	0.11161	0.19903	0.00135	0.02725	0.0562	0.6872	0.00149	0.03679	0.06551	-0.21596
ANY	25	B607	232.3	F	22	7	29	16.3	7.65	23.95	13.99	6.49	20.48	14.172	15.163	14.489	3.3673	3.09104	1.94591	0.247638	0.74856	0.145402	134.171	0.7267	0.14626	0.00163	0.01761	0.03902	0.00615	0.14002	0.22	0.00101	0.01923	0.03283	0.6571	0.00231	0.04922	0.08318	-1.39409
ANY	25	B613	240.8	F	22	7	29	20.38	7.89	28.27	17.5	6.63	24.13	14.132	15.97	14.644	3.3673	3.09104	1.94591	0.249271	0.805108	0.146969	141.274	0.7462	0.1206	0.0016	0.01452	0.04229	0.00558	0.09204	0.16637	0.00073	0.01729	0.03743	0.6606	0.00231	0.05335	0.09142	-1.56186
ANY	25	B618	213.7	F	22	8	30	17.88	7.17	25.05	15.13	6.01	21.14	15.38	16.179	15.609	3.4012	3.09104	2.07944	0.243844	0.79487	0.156731	134.117	0.722	0.11701	0.00147	0.01126	0.02733	0.00449	0.10248	0.15606	0.00083	0.02885	0.05143	0.6449	0.00172	0.03497	0.05725	1.24642
ANY	25	B628	234.1	F	22	7	29	14.86	6.77	21.63	12.75	5.68	18.43	14.199	16.1	14.794	3.3673	3.09104	1.94591	0.247989	0.757365	0.148485	135.476	0.759	0.1235	0.00225	0.01249	0.05275	0.00322	0.09243	0.15819	0.00048	0.01225	0.03085	0.699	0.00214	0.03924	0.07492	-1.8117
ANY	23	C202	171.8	M	20	10	30	5.29	5.53	10.82	3.73	4.58	8.31	29.49	17.179	23.198	3.4012	2.99573	2.30259	0.257317	0.510839	0.234113	100.905	0.6789	0.08525	0.00169	0.01916	0.04001	NA	NA	NA	NA	NA	NA	0.6216	0.00125	0.04012	0.06524	1.43724
ANY	23	C209	177.4	M	20	10	30	5.63	5.95	11.58	3.48	4.94	8.42	38.188	16.975	27.288	3.4012	2.99573	2.30259	0.25892	0.507717	0.276385	102.336	0.6883	0.07932	0.00107	0.01625	0.03512	0.00027	0.0315	0.05151	1e-05	0.0053	0.0116	0.6543	0.0011	0.04625	0.07843	1.22236
ANY	23	C302	177.8	M	21	10	31	6.61	5.52	12.13	4.44	4.62	9.06	32.829	16.304	25.309	3.43399	3.04452	2.30259	0.246698	0.576306	0.255873	99.282	0.6989	0.10816	0.00131	0.01778	0.02964	0.00153	0.02302	0.0385	0.0003	0.0074	0.01549	0.6343	0.00114	0.03344	0.05526	1.82571
ANY	23	C309	184	M	21	10	31	5.51	6.24	11.75	3.66	5.24	8.9	33.575	16.026	24.255	3.43399	3.04452	2.30259	0.24833	0.488086	0.244993	102.855	0.7115	0.10508	0.00201	0.02172	0.03563	0.00225	0.07083	0.10746	0.00102	0.02196	0.03807	0.6349	0.001	0.04019	0.05968	0.71162
ANY	23	C310	178.5	M	21	10	31	5.77	6	11.77	3.4	4.88	8.28	41.075	18.667	29.652	3.43399	3.04452	2.30259	0.246885	0.512353	0.301047	100.472	0.6845	0.12469	0.0019	0.02285	0.04631	NA	NA	NA	NA	NA	NA	0.6318	0.00158	0.05127	0.07731	-0.533661
ANY	23	C312	174.7	M	21	10	31	4.52	5.4	9.92	3.28	4.49	7.77	27.434	16.852	21.673	3.43399	3.04452	2.30259	0.24586	0.473097	0.218464	96.8	0.6665	0.10263	0.00091	0.01263	0.02665	0.00045	0.04447	0.07582	1e-05	0.00054	0.00259	0.5912	0.00128	0.03885	0.06152	2.94261
ANY	23	C314	172	M	21	9	30	5.43	5.57	11	3.7	4.57	8.27	31.86	17.953	24.818	3.4012	3.04452	2.19722	0.245119	0.516266	0.250801	95.563	0.6808	0.10295	0.00128	0.01089	0.01687	NA	NA	NA	NA	NA	NA	0.6286	0.00099	0.04044	0.05511	2.71447
ANY	23	C317	176.5	M	21	10	31	5.61	5.73	11.34	3.77	4.78	8.55	32.799	16.579	24.603	3.43399	3.04452	2.30259	0.246349	0.5175	0.248582	97.481	0.6922	0.08999	0.00122	0.00954	0.02402	NA	NA	NA	NA	NA	NA	0.6154	0.00094	0.03954	0.06087	2.74548
ANY	23	C318	201.2	M	21	10	31	6.9	6.42	13.32	4.58	5.52	10.1	33.623	14.019	24.174	3.43399	3.04452	2.30259	0.252586	0.544532	0.244159	115.984	0.6676	0.09183	0.00121	0.01121	0.02312	0.00209	0.08712	0.1292	0.00045	0.02501	0.04449	0.6359	0.00091	0.03805	0.05534	2.89002
ANY	23	C320	170.4	M	21	10	31	5.14	5.64	10.78	3.43	4.83	8.26	33.268	14.362	23.377	3.43399	3.04452	2.30259	0.244674	0.497021	0.235953	101.12	0.7091	0.11736	0.0011	0.01096	0.0216	NA	NA	NA	NA	NA	NA	0.6549	0.00113	0.0349	0.06011	1.87812
ANY	23	C321	170.5	M	21	10	31	5.36	5.45	10.81	3.69	4.54	8.23	31.157	16.697	23.867	3.43399	3.04452	2.30259	0.244702	0.518799	0.240996	98.551	0.7274	0.10084	0.00124	0.01798	0.03197	NA	NA	NA	NA	NA	NA	0.6365	0.00074	0.03632	0.05214	1.70244
ANY	23	C323	169.7	M	21	10	31	5.61	5.64	11.25	3.8	4.69	8.49	32.264	16.844	24.533	3.43399	3.04452	2.30259	0.244478	0.52206	0.24786	89.237	0.6793	0.08362	0.00107	0.01412	0.02758	NA	NA	NA	NA	NA	NA	0.6145	0.00122	0.04507	0.06538	2.31258
ANY	23	C401	165.7	M	22	10	32	5.3	4.96	10.26	3.71	4.22	7.93	30	14.919	22.71	3.46574	3.09104	2.30259	0.232281	0.542839	0.229099	97.431	0.6718	0.10698	0.00148	0.01593	0.02571	0.00298	0.07373	0.11841	0.0014	0.02836	0.05786	0.6363	0.00107	0.03855	0.05883	2.01402
ANY	23	C402	165.1	M	22	9	31	5.5	5.22	10.72	3.79	4.43	8.22	31.091	15.134	23.321	3.43399	3.09104	2.19722	0.232116	0.538746	0.235377	101.035	0.6811	0.12304	0.00133	0.01412	0.02829	0.00101	0.07049	0.10651	0.00016	0.01543	0.03286	0.6152	0.00115	0.04548	0.06822	1.57389
ANY	23	C406	161.8	M	22	9	31	6.26	5.1	11.36	3.93	4.26	8.19	37.22	16.471	27.905	3.43399	3.09104	2.19722	0.231198	0.58363	0.282805	94.7	0.692	0.10311	0.00115	0.01274	0.02842	4e-05	0.03199	0.0537	3e-05	0.00618	0.01221	0.6352	0.00138	0.03518	0.0566	2.12618
ANY	23	C410	186.7	M	22	9	31	6.31	5.84	12.15	4.44	4.99	9.43	29.635	14.555	22.387	3.43399	3.09104	2.19722	0.237705	0.54608	0.225783	96.133	0.6562	0.10706	0.0012	0.02198	0.04617	0.00197	0.09218	0.13638	0.00027	0.01934	0.0371	0.6496	0.00194	0.04195	0.0796	0.328683
ANY	23	C411	180.6	M	22	10	32	7.02	5.8	12.82	4.78	4.94	9.72	31.909	14.828	24.181	3.46574	3.09104	2.30259	0.236195	0.579472	0.244231	100.825	0.6999	0.11623	0.00228	0.02892	0.05885	NA	NA	NA	NA	NA	NA	0.661	0.00113	0.04683	0.07941	-1.4694
ANY	23	C412	172.9	M	22	9	31	5.81	5.33	11.14	3.86	4.65	8.51	33.563	12.758	23.609	3.43399	3.09104	2.19722	0.234214	0.54866	0.23834	103.515	0.7031	0.10604	0.00153	0.01907	0.04775	0.00193	0.07488	0.11332	0.00033	0.01448	0.03041	0.6599	0.00115	0.03584	0.06345	0.560879
ANY	23	C426	192.8	M	22	9	31	6.14	5.96	12.1	4.7	5.23	9.93	23.453	12.248	17.934	3.43399	3.09104	2.19722	0.239166	0.532209	0.180316	105.819	0.7081	0.08243	0.00122	0.01792	0.03662	NA	NA	NA	NA	NA	NA	0.6567	0.00083	0.03703	0.06584	1.4437
ANY	23	C430	162.2	M	22	9	31	5.63	4.98	10.61	3.91	4.36	8.27	30.551	12.45	22.055	3.43399	3.09104	2.19722	0.23131	0.559345	0.222378	91.965	0.6857	0.08905	0.00071	0.01218	0.02567	NA	NA	NA	NA	NA	NA	0.6366	0.00112	0.03139	0.05215	3.06168
ANY	23	C513	232.2	F	23	9	32	17.17	7.14	24.31	14.32	6.06	20.38	16.599	15.126	16.166	3.46574	3.13549	2.19722	0.236852	0.784249	0.162373	136.85	0.7024	0.11487	0.00212	0.01552	0.03438	0.00384	0.09073	0.15068	0.00078	0.01963	0.03823	0.6758	0.00159	0.04316	0.07392	-0.207307
ANY	23	C515	179.1	M	23	10	33	5.09	5.87	10.96	3.68	4.99	8.67	27.701	14.991	20.894	3.49651	3.13549	2.30259	0.225563	0.482975	0.210491	95.101	0.6708	0.08606	0.0006	0.01607	0.02641	0.00222	0.07736	0.10254	0.00021	0.0215	0.03367	0.6002	0.00049	0.02857	0.04495	4.10572
ANY	23	C516	207.5	F	23	9	32	14.33	6.45	20.78	12.1	5.43	17.53	15.562	15.814	15.64	3.46574	3.13549	2.19722	0.231962	0.760944	0.157045	125.795	0.7056	0.12708	0.00141	0.01897	0.04035	0.00202	0.09201	0.14051	0.00028	0.02181	0.0442	0.6518	0.00126	0.04459	0.07316	0.0655611
ANY	23	C518	214.7	F	23	9	32	17.36	7.52	24.88	13.74	6.36	20.1	20.853	15.426	19.212	3.46574	3.13549	2.19722	0.233445	0.772251	0.193322	129.129	0.7099	0.17325	0.00152	0.01381	0.02922	0.00736	0.15962	0.24974	0.0008	0.02333	0.04823	0.6591	0.0011	0.05636	0.07998	-0.63183
ANY	23	C520	215.8	F	23	9	32	16.3	7.41	23.71	13.27	6.27	19.54	18.589	15.385	17.588	3.46574	3.13549	2.19722	0.233667	0.758004	0.1768	145.615	0.745	0.09988	0.00136	0.01454	0.03226	0.00351	0.09197	0.14245	0.00053	0.01003	0.02429	0.6983	0.00144	0.04417	0.07214	-0.159699
ANY	23	C523	174.8	M	23	10	33	4.23	5.93	10.16	3.11	5.03	8.14	26.478	15.177	19.882	3.49651	3.13549	2.30259	0.224506	0.429415	0.200154	94.053	0.6881	0.10884	0.00156	0.02151	0.0397	0.00169	0.06689	0.09836	0.00091	0.01519	0.03015	0.6396	0.00101	0.04167	0.06639	0.819523
ANY	23	C524	208	F	23	9	32	15.93	6.59	22.52	13.35	5.56	18.91	16.196	15.63	16.03	3.46574	3.13549	2.19722	0.232067	0.785772	0.160995	120.461	0.7072	0.12103	0.0015	0.02214	0.04739	0.0037	0.09636	0.14896	0.00052	0.02277	0.04045	0.6508	0.0014	0.04223	0.06795	-0.140382
ANY	23	C526	204.7	F	23	9	32	16.51	7	23.51	14.41	5.94	20.35	12.72	15.143	13.441	3.46574	3.13549	2.19722	0.231372	0.778559	0.134818	120.821	0.6905	0.13472	0.00288	0.01816	0.04656	0.00404	0.08502	0.13899	0.00065	0.01517	0.03569	0.6365	0.00262	0.06908	0.10368	-2.78908
ANY	23	C527	145.7	M	23	8	31	6.03	5.21	11.24	3.82	4.38	8.2	36.65	15.931	27.046	3.43399	3.13549	2.07944	0.216589	0.566257	0.273871	87.879	0.6792	0.06968	0.00097	0.01779	0.04064	0.00028	0.02638	0.04	8e-05	0.00418	0.00875	0.6207	0.00072	0.03336	0.05631	2.77923
ANY	23	C530	226.7	F	23	9	32	19.15	7.4	26.55	16.07	6.36	22.43	16.084	14.054	15.518	3.46574	3.13549	2.19722	0.23581	0.805649	0.15581	135.561	0.7313	0.10037	0.00142	0.00876	0.02116	0.00325	0.08214	0.15756	0.00038	0.01093	0.03039	0.6677	0.00049	0.02904	0.04952	2.38847
ANY	23	C533	220.2	F	23	9	32	18.81	7.58	26.39	15.62	6.49	22.11	16.959	14.38	16.218	3.46574	3.13549	2.19722	0.234545	0.79344	0.1629	139.898	0.7048	0.11693	0.00138	0.00847	0.02636	0.00456	0.10433	0.15546	0.00038	0.01213	0.02437	0.6263	0.00181	0.04436	0.07534	1.12153
ANY	23	C539	201.7	M	23	9	32	6.64	6.4	13.04	4.74	5.52	10.26	28.614	13.75	21.319	3.46574	3.13549	2.19722	0.23073	0.534258	0.214839	109.393	0.6704	0.10309	0.00112	0.01458	0.02644	0.00123	0.05374	0.08245	0.00017	0.0145	0.03012	0.633	0.00095	0.03803	0.05657	2.49067
ANY	23	C540	180.9	M	23	10	33	5.3	5.85	11.15	3.42	4.92	8.34	35.472	15.897	25.202	3.49651	3.13549	2.30259	0.225998	0.495346	0.254767	95.301	0.6904	0.09707	0.00154	0.01022	0.02202	0.00016	0.04253	0.0682	0.00014	0.01565	0.03722	0.6408	0.00112	0.03463	0.05348	2.45865
ANY	23	C544	197.9	M	23	9	32	7.37	6.47	13.84	4.83	5.49	10.32	34.464	15.147	25.434	3.46574	3.13549	2.19722	0.229903	0.561568	0.257165	107.29	0.6883	0.13227	0.00244	0.02122	0.04304	0.00269	0.07199	0.10655	0.0006	0.01613	0.0328	0.629	0.002	0.05943	0.09395	-1.61303
ANY	23	C545	204	M	23	9	32	8.63	6.31	14.94	5.15	5.39	10.54	40.324	14.58	29.451	3.46574	3.13549	2.19722	0.231223	0.615839	0.298943	100.226	0.708	0.12589	0.00189	0.02489	0.05475	0.00284	0.06086	0.08999	0.00035	0.01684	0.03307	0.6548	0.00165	0.04646	0.07991	-1.33924
ANY	23	C546	167.7	M	23	9	32	5.2	4.85	10.05	3.63	NA	NA	30.192	NA	NA	3.46574	3.13549	2.19722	0.222703	0.543825	NA	97.193	0.6659	0.11062	0.00111	0.02017	0.03484	0.00117	0.06004	0.09187	0.00038	0.00772	0.01404	0.6268	0.00123	0.0384	0.06026	1.78118
ANY	23	C554	172.9	M	23	10	33	5.14	5.32	10.46	3.61	4.52	8.13	29.767	15.038	22.275	3.49651	3.13549	2.30259	0.224031	0.513692	0.224634	93.401	0.6793	0.08549	0.00198	0.00981	0.02101	0.00042	0.0217	0.04585	2e-05	0.00559	0.01332	0.6235	0.0009	0.03929	0.05787	2.5985
ANY	23	C601	202.3	F	24	8	32	12.81	5.81	18.62	11.87	5.09	16.96	7.338	12.392	8.915	3.46574	3.17805	2.07944	0.22124	0.758688	0.0892685	125.043	0.7172	0.10469	0.00164	0.00817	0.01873	0.00366	0.09755	0.14732	0.0004	0.0149	0.02902	0.6514	0.00058	0.02607	0.04125	2.89525
ANY	23	C604	160.7	M	24	9	33	4.63	5.24	9.87	3.6	4.46	8.06	22.246	14.885	18.338	3.49651	3.17805	2.19722	0.211647	0.488269	0.184424	89.52	0.6849	0.08594	0.00159	0.01819	0.0333	0.00038	0.02631	0.04553	2e-05	0.00959	0.02018	0.6315	0.00149	0.04515	0.06133	1.32291
ANY	23	C605	193.9	M	24	9	33	6.13	5.84	11.97	4	4.86	8.86	34.747	16.781	25.982	3.49651	3.17805	2.19722	0.219473	0.537644	0.262836	90.447	0.7191	0.08034	0.00137	0.01284	0.02024	NA	NA	NA	NA	NA	NA	0.6118	0.00132	0.04381	0.0631	2.07827
ANY	23	C609	219	F	24	9	33	17.74	6.87	24.61	14.78	5.68	20.46	16.685	17.322	16.863	3.49651	3.17805	2.19722	0.224545	0.805021	0.16944	146.686	0.6756	0.11708	0.00145	0.01144	0.02757	0.00299	0.09216	0.15476	0.00088	0.01368	0.02951	0.6262	0.00224	0.05181	0.08293	0.597962
ANY	23	C614	177.8	M	24	9	33	6.49	5.56	12.05	4.14	4.76	8.9	36.21	14.388	26.141	3.49651	3.17805	2.19722	0.215861	0.568762	0.264483	100.867	0.7107	0.0939	0.00143	0.01502	0.03073	0.00185	0.05484	0.08431	0.0002	0.01148	0.02487	0.6696	0.00103	0.03318	0.05272	1.62179
ANY	23	C616	210.1	F	24	9	33	17	7.17	24.17	14.05	6.2	20.25	17.353	13.529	16.218	3.49651	3.17805	2.19722	0.222816	0.780101	0.1629	126.637	0.7136	0.09867	0.00173	0.01173	0.03096	0.00457	0.10095	0.15592	0.0003	0.01413	0.0262	0.6744	0.0007	0.03374	0.05444	1.57349
ANY	23	C619	179.6	M	24	9	33	6.26	5.78	12.04	4.74	4.95	9.69	24.281	14.36	19.518	3.49651	3.17805	2.19722	0.216281	0.546773	0.196441	98.71	0.6909	0.09603	0.00119	0.01574	0.02844	0.00145	0.06122	0.09753	0.00011	0.01348	0.03574	0.6431	0.00061	0.0435	0.06775	1.81887
ANY	23	C642	207.9	F	24	9	33	17.06	7.28	24.34	13.38	6.07	19.45	21.571	16.621	20.09	3.49651	3.17805	2.19722	0.222377	0.776664	0.202277	128.082	0.7073	0.10331	0.00124	0.01041	0.02599	0.0041	0.09884	0.16802	0.00046	0.01988	0.04097	0.6327	0.00078	0.03897	0.05654	2.28269
ANY	23	C643	217	F	24	9	33	17.86	6.98	24.84	14.39	5.81	20.2	19.429	16.762	18.68	3.49651	3.17805	2.19722	0.224162	0.802365	0.187904	121.974	0.7101	0.122	0.00181	0.01138	0.02955	0.00323	0.10288	0.16223	0.00027	0.01182	0.02852	0.6595	0.00178	0.04173	0.07233	0.305438
ANY	23	C646	244.8	F	24	9	33	17.17	7.73	24.9	14.17	6.48	20.65	17.472	16.171	17.068	3.49651	3.17805	2.19722	0.229185	0.760879	0.17152	143.584	0.735	0.13148	0.00119	0.01358	0.02951	0.00362	0.11671	0.18187	0.00036	0.01626	0.03195	0.6532	0.00086	0.0285	0.04822	1.63524
ANY	23	C648	216.4	F	24	9	33	15.34	7.03	22.37	13.54	5.89	19.43	11.734	16.216	13.143	3.49651	3.17805	2.19722	0.224047	0.75562	0.131811	126.613	0.7009	0.1135	0.00128	0.01286	0.02885	0.00425	0.10526	0.1816	0.00053	0.02148	0.04258	0.6444	0.00091	0.04162	0.06759	1.46939
ANY	23	C651	180.8	M	24	9	33	7.07	5.92	12.99	4.51	4.97	9.48	36.209	16.047	27.021	3.49651	3.17805	2.19722	0.216558	0.575513	0.273611	99.767	0.6923	0.0951	0.00129	0.01266	0.02262	0.00034	0.03052	0.05779	0.00024	0.00845	0.02086	0.6361	0.00122	0.03732	0.05534	2.33352
ANY	23	C655	160.7	M	24	9	33	5.93	5.51	11.44	3.73	4.66	8.39	37.099	15.426	26.661	3.49651	3.17805	2.19722	0.211647	0.544928	0.269874	99.399	0.7002	0.10853	0.00132	0.01848	0.03421	0.00149	0.05739	0.08187	0.00022	0.01498	0.027	0.6572	0.00094	0.04371	0.06623	0.881509
ANY	23	C662	205.5	F	24	9	33	13.8	6.95	20.75	12.09	6.02	18.11	12.391	13.381	12.723	3.49651	3.17805	2.19722	0.221894	0.727574	0.127576	129.861	0.7198	0.11169	0.00224	0.01181	0.02686	0.00456	0.10649	0.1662	0.00067	0.02391	0.04254	0.6757	0.0013	0.03694	0.06792	0.450508
ANY	23	C707	239.9	F	25	8	33	20.19	7.76	27.95	17.17	6.7	23.87	14.958	13.66	14.597	3.49651	3.21888	2.07944	0.219209	0.807211	0.146493	146.214	0.7112	0.11396	0.00195	0.02044	0.05355	0.00408	0.08416	0.13561	0.00039	0.01779	0.03678	0.6421	0.00302	0.05254	0.0855	-1.85643
ANY	23	C709	186.9	F	25	8	33	15.2	5.96	21.16	13.13	5.22	18.35	13.618	12.416	13.28	3.49651	3.21888	2.07944	0.209223	0.801408	0.133193	112.881	0.705	0.17422	0.00157	0.01903	0.03805	0.00566	0.12992	0.21462	0.00045	0.01868	0.03571	0.6582	0.00239	0.06305	0.09782	-2.36315
ANY	23	C729	208.2	F	25	9	34	15.84	6.38	22.22	13.86	5.5	19.36	12.5	13.793	12.871	3.52636	3.21888	2.19722	0.21354	0.793584	0.129068	126.864	0.7056	0.10282	0.00137	0.01455	0.03393	0.00365	0.10277	0.16856	0.00046	0.01829	0.03928	0.6572	0.00134	0.04131	0.0689	0.898992
ANY	23	C740	206.5	F	25	9	34	19.55	6.99	26.54	16.11	6.11	22.22	17.596	12.589	16.277	3.52636	3.21888	2.19722	0.213212	0.828065	0.163497	129.385	0.7266	0.10507	0.00126	0.00602	0.01613	0.00332	0.10069	0.17093	0.00027	0.01857	0.04177	0.6458	0.00104	0.02697	0.04146	2.97419
ANY	23	C741	223.8	F	25	9	34	17.27	7.38	24.65	15.19	6.44	21.63	12.044	12.737	12.252	3.52636	3.21888	2.19722	0.21643	0.77625	0.122829	143.409	0.7229	0.13602	0.00092	0.00776	0.01974	0.00546	0.12265	0.18385	0.00032	0.01143	0.0267	0.6642	0.00116	0.04484	0.07175	1.07617
ANY	23	C743	214.4	F	25	9	34	14.86	6.91	21.77	12.95	6.11	19.06	12.853	11.577	12.448	3.52636	3.21888	2.19722	0.214714	0.751302	0.124804	139.553	0.7232	0.1276	0.00195	0.01237	0.03099	0.00525	0.11018	0.17254	0.00079	0.02278	0.04438	0.6678	0.00206	0.04508	0.08036	-0.605651
ANY	23	C801	222.5	F	26	9	35	17.21	7.29	24.5	14.25	6.33	20.58	17.199	13.169	16	3.55535	3.2581	2.19722	0.207882	0.778833	0.160691	133.148	0.6926	0.1438	0.00281	0.01752	0.03844	0.00445	0.12549	0.19892	0.0007	0.02127	0.04203	0.642	0.00171	0.047	0.07338	-0.840752
ANY	23	C802	229.3	F	26	9	35	16.43	7.73	24.16	14.45	6.86	21.31	12.051	11.255	11.796	3.55535	3.2581	2.19722	0.20904	0.74783	0.118235	140.302	0.714	0.10092	0.00136	0.00729	0.02031	0.00431	0.0793	0.1392	0.00022	0.00583	0.01616	0.6592	0.00143	0.03849	0.06376	1.71068
ANY	23	C804	222.7	F	26	9	35	16.83	7.19	24.02	15.12	6.27	21.39	10.16	12.796	10.949	3.55535	3.2581	2.19722	0.207916	0.776331	0.10971	140.094	0.719	0.14728	0.0019	0.01924	0.04093	0.00523	0.14629	0.2227	0.00093	0.0241	0.04222	0.649	0.00147	0.04521	0.0723	-0.718672
ANY	23	C806	210.7	F	26	9	35	17.98	7.42	25.4	15.42	6.44	21.86	14.238	13.208	13.937	3.55535	3.2581	2.19722	0.205786	0.786484	0.139825	128.685	0.733	0.09976	0.00159	0.01793	0.033	0.00251	0.05542	0.09585	0.00051	0.01274	0.02642	0.6852	0.00105	0.04148	0.06587	0.235313
ANY	23	C809	211.3	F	26	9	35	15.84	7.29	23.13	13.46	6.32	19.78	15.025	13.306	14.483	3.55535	3.2581	2.19722	0.205895	0.754363	0.145341	143.433	0.7316	0.15354	0.00118	0.01593	0.03477	0.00537	0.11559	0.16845	0.00065	0.02048	0.03449	0.6515	0.00102	0.04579	0.07532	-0.103183
ANY	23	C813	210.3	F	26	9	35	15.94	7.28	23.22	13.3	6.27	19.57	16.562	13.874	15.719	3.55535	3.2581	2.19722	0.205713	0.756633	0.157845	135.811	0.7294	0.13357	0.00194	0.02429	0.05174	0.00514	0.12098	0.19439	0.00091	0.02922	0.05757	0.6532	0.00125	0.04568	0.0772	-1.29348
ANY	23	C816	228.6	F	26	9	35	16.98	7.57	24.55	14.47	6.56	21.03	14.782	13.342	14.338	3.55535	3.2581	2.19722	0.208922	0.763771	0.143876	137.312	0.7176	0.10306	0.00092	0.01082	0.02349	0.00297	0.06905	0.11137	0.00026	0.01524	0.03019	0.678	0.00136	0.03558	0.05731	1.67112
ANY	23	C818	217.2	F	26	9	35	16.54	7.03	23.57	14.25	6.03	20.28	13.845	14.225	13.958	3.55535	3.2581	2.19722	0.206955	0.777836	0.140037	129.622	0.7575	0.11147	0.00216	0.01539	0.03959	0.00518	0.10491	0.17721	0.00076	0.01876	0.03973	0.6721	0.00133	0.04413	0.07573	-0.845189
ANY	23	C822	173.5	F	26	8	34	12.69	5.67	18.36	11.31	4.88	16.19	10.875	13.933	11.819	3.52636	3.2581	2.07944	0.198315	0.763116	0.118467	119.813	0.7203	0.15191	0.00178	0.01102	0.02167	0.00358	0.0853	0.144	0.00019	0.00836	0.02449	0.647	0.00142	0.05143	0.07937	-0.104837
ANY	23	C823	221.8	F	26	9	35	16.5	7.47	23.97	14.59	6.47	21.06	11.576	13.387	12.14	3.55535	3.2581	2.19722	0.207761	0.759226	0.1217	146.416	0.7349	0.12292	0.00187	0.01252	0.0463	0.00378	0.11702	0.18206	0.00061	0.0202	0.048	0.6776	0.00145	0.04725	0.08563	-1.05981
ANY	23	C826	224.4	F	26	9	35	16.09	7.99	24.08	14.14	6.94	21.08	12.119	13.141	12.458	3.55535	3.2581	2.19722	0.208209	0.731772	0.124905	140.814	0.7212	0.11867	0.00151	0.01313	0.03033	0.00343	0.08441	0.13041	0.00027	0.0107	0.02096	0.6777	0.00115	0.03218	0.05535	1.06914
ANY	23	C833	235.9	F	26	9	35	17.54	7.81	25.35	14.78	6.77	21.55	15.735	13.316	14.99	3.55535	3.2581	2.19722	0.210131	0.764136	0.150467	146.06	0.7172	0.13395	0.00169	0.01612	0.04277	0.00506	0.10934	0.18245	0.00075	0.02454	0.04949	0.6809	0.00189	0.04715	0.0772	-1.06004
ANY	23	C917	226.5	F	27	8	35	18.37	7.87	26.24	15	6.73	21.73	18.345	14.485	17.188	3.55535	3.29584	2.07944	0.200842	0.775504	0.172738	138.396	0.7417	0.13161	0.00238	0.01583	0.03426	0.00662	0.12359	0.21751	0.00104	0.02598	0.05331	0.6786	0.00167	0.04244	0.06497	-0.878557
ANY	21	D101	231.7	F	33	10	43	NA	NA	NA	NA	NA	NA	NA	NA	NA	3.7612	3.49651	2.30259	0.165013	NA	NA	140.744	0.6836	0.12622	0.00217	0.02245	0.04847	0.00449	0.08815	0.14822	0.00076	0.01745	0.03269	0.6215	0.00136	0.04076	0.06581	0.108849
ANY	21	D102	200.4	F	33	9	42	15.32	6.38	21.7	13.09	5.48	18.57	14.556	14.107	14.424	3.73767	3.49651	2.19722	0.160616	0.783821	0.144745	135.3	0.7181	0.13567	0.00078	0.0068	0.01816	0.00247	0.08907	0.14721	0.00037	0.01566	0.02789	0.6873	0.00066	0.03476	0.05692	1.94477
ANY	21	D102	224.9	F	33	9	42	16.98	8.05	25.03	14.79	6.8	21.59	12.898	15.528	13.744	3.73767	3.49651	2.19722	0.164111	0.745564	0.137876	124.737	0.7209	0.11991	0.00114	0.01719	0.04766	0.00266	0.08822	0.14524	0.00025	0.01563	0.03522	0.6697	0.00104	0.0341	0.06119	0.539538
ANY	21	D226	190.6	M	25	12	37	6.42	5.92	12.34	4.45	4.88	9.33	30.685	17.568	24.392	3.61092	3.21888	2.48491	0.210007	0.547155	0.246406	103.088	0.688	0.09603	0.00128	0.01343	0.0283	0.00217	0.05019	0.07539	0.00054	0.01198	0.02217	0.644	0.00077	0.03037	0.04627	2.74615
ANY	21	D227	171.9	M	25	12	37	6.13	5.62	11.75	4.16	4.74	8.9	32.137	15.658	24.255	3.61092	3.21888	2.48491	0.205877	0.548845	0.244993	98.778	0.6741	0.07728	0.00093	0.00591	0.01354	0.00077	0.02982	0.05737	9e-05	0.00721	0.01671	0.6323	0.00066	0.02649	0.03882	4.60492
ANY	21	D228	178.3	M	25	12	37	5.58	5.56	11.14	3.61	4.57	8.18	35.305	17.806	26.571	3.61092	3.21888	2.48491	0.207339	0.524636	0.26894	99.418	0.6868	0.10017	0.00118	0.01586	0.03025	0.0006	0.00894	0.02467	0.00023	0.00641	0.01382	0.6453	0.00041	0.0291	0.04665	2.78417
ANY	21	D229	177.2	M	25	12	37	6.3	5.35	11.65	3.97	4.44	8.41	36.984	17.009	27.811	3.61092	3.21888	2.48491	0.207091	0.571355	0.281826	95.563	0.6878	0.07073	0.00124	0.0111	0.02317	0.00154	0.06187	0.09599	0.00027	0.0145	0.02841	0.6517	0.00101	0.02397	0.03938	3.51194
ANY	21	D303	173.3	M	26	12	38	5.06	6.13	11.19	3.32	5.06	8.38	34.387	17.455	25.112	3.63759	3.2581	2.48491	0.19827	0.469219	0.253837	99.964	0.6682	0.08636	0.001	0.01115	0.02512	0.00155	0.03317	0.06871	0.00036	0.01366	0.02359	0.6144	0.00076	0.02723	0.04013	4.04398
ANY	21	D403	185.1	M	27	11	38	5.29	6.19	11.48	3.94	5.14	9.08	25.52	16.963	20.906	3.63759	3.29584	2.3979	0.193367	0.478898	0.210614	132.338	0.7054	0.11574	0.00172	0.01604	0.02761	0.00383	0.11208	0.16558	0.00078	0.02523	0.04204	0.6425	0.00073	0.0417	0.06219	1.24644
ANY	21	D404	171.1	M	27	11	38	5.81	5.98	11.79	3.66	4.89	8.55	37.005	18.227	27.481	3.63759	3.29584	2.3979	0.190454	0.515294	0.278392	97.135	0.7061	0.11948	0.00127	0.02182	0.03888	0.0014	0.04443	0.07463	0.00027	0.01298	0.02482	0.6814	0.00089	0.03961	0.0614	0.389884
ANY	21	D407	174	M	27	10	37	6.39	5.73	12.12	4.27	4.74	9.01	33.177	17.277	25.66	3.61092	3.29584	2.30259	0.191076	0.555335	0.259503	94.941	0.7052	0.09332	0.00117	0.01053	0.02159	0.00149	0.05572	0.08674	0.00031	0.01421	0.0309	0.6604	0.00086	0.04068	0.06742	1.92861
ANY	21	D408	181.6	M	27	10	37	5.57	5.87	11.44	3.66	4.88	8.54	34.291	16.865	25.35	3.61092	3.29584	2.30259	0.192659	0.508524	0.256297	102.294	0.6547	0.06994	0.00118	0.00759	0.01593	0.00176	0.07188	0.11175	0.00013	0.0082	0.01833	0.6113	0.0009	0.02835	0.04312	4.60397
ANY	21	D409	180.2	M	27	11	38	6.41	5.86	12.27	4.52	4.87	9.39	29.485	16.894	23.472	3.63759	3.29584	2.3979	0.192373	0.549678	0.236931	90.56	0.6862	0.09646	0.0012	0.01476	0.02761	0.00073	0.02504	0.04671	7e-05	0.00441	0.01211	0.6583	0.00123	0.03703	0.05695	1.9015
ANY	21	D411	160.9	M	27	10	37	5.51	5.63	11.14	3.75	4.67	8.42	31.942	17.052	24.417	3.61092	3.29584	2.30259	0.188177	0.517391	0.246664	95.98	0.6728	0.10506	0.00202	0.01095	0.02144	0.00353	0.09882	0.14453	0.00047	0.01689	0.02892	0.632	0.00089	0.03338	0.04949	2.61725
ANY	21	D413	174.8	M	27	10	37	5.46	5.59	11.05	3.72	4.65	8.37	31.868	16.816	24.253	3.61092	3.29584	2.30259	0.191246	0.51682	0.244973	92.999	0.6737	0.09778	0.00095	0.0174	0.03732	0.00068	0.03528	0.06195	0.00023	0.016	0.03138	0.625	0.00086	0.03807	0.06226	2.19106
ANY	21	D414	155.4	M	27	10	37	5.19	4.76	9.95	3.75	3.88	7.63	27.746	18.487	23.317	3.61092	3.29584	2.30259	0.186889	0.548735	0.235336	87.813	0.7024	0.14923	0.00094	0.01933	0.03534	0.00175	0.09098	0.13408	0.0002	0.02186	0.03937	0.6237	0.00093	0.04576	0.07279	0.655281
ANY	21	D417	169.3	M	27	10	37	5.8	6.06	11.86	3.95	4.96	8.91	31.897	18.152	24.874	3.61092	3.29584	2.30259	0.190062	0.510987	0.251379	90.258	0.7078	0.07042	0.00109	0.01985	0.03872	0.00047	0.01781	0.03569	0.00017	0.01238	0.02321	0.6781	0.00118	0.04075	0.06013	1.08805
ANY	21	D419	167.9	M	27	11	38	5.75	6.05	11.8	3.66	5	8.66	36.348	17.355	26.61	3.63759	3.29584	2.3979	0.189754	0.508982	0.269345	96.65	0.671	0.10702	0.00136	0.01144	0.02661	0.00128	0.07083	0.10089	0.00026	0.0163	0.03304	0.6308	0.00109	0.04946	0.07843	1.54878
ANY	21	D502	198.3	M	28	10	38	5.73	6.72	12.45	4.24	5.67	9.91	26.003	15.625	20.402	3.63759	3.3322	2.30259	0.188921	0.478267	0.205463	103.506	0.6851	0.10026	0.00152	0.01664	0.03055	0.00179	0.06114	0.0953	0.00026	0.0157	0.0279	0.6286	0.00104	0.03192	0.04491	2.39299
ANY	21	D507	177.2	M	28	11	39	5.3	5.87	11.17	3.64	4.82	8.46	31.321	17.888	24.261	3.66356	3.3322	2.3979	0.184903	0.494379	0.245055	98.905	0.6661	0.07463	0.00074	0.00994	0.01935	0.001	0.05985	0.09715	0.00023	0.00167	0.0027	0.6064	0.00057	0.03142	0.04475	4.52486
ANY	21	D513	185.9	M	28	10	38	6.84	5.91	12.75	4.62	4.82	9.44	32.456	18.443	25.961	3.63759	3.3322	2.30259	0.186615	0.566249	0.262618	95.757	0.6757	0.11975	0.00164	0.02048	0.04248	0.0017	0.06121	0.09624	0.00019	0.01493	0.03343	0.6033	0.00117	0.04212	0.06789	1.05228
ANY	21	D514	190	M	28	10	38	5.18	6.09	11.27	3.89	5.05	8.94	24.903	17.077	20.674	3.63759	3.3322	2.30259	0.187394	0.477576	0.208242	99.384	0.6946	0.08314	0.00138	0.01485	0.02762	0.001	0.04112	0.07049	0.00038	0.0241	0.04078	0.6524	0.00047	0.02535	0.0416	3.05204
ANY	21	D520	187.6	M	28	11	39	5.56	6	11.56	3.66	5.13	8.79	34.173	14.5	23.962	3.66356	3.3322	2.3979	0.18694	0.501759	0.241974	110.946	0.6937	0.07517	0.00066	0.00771	0.01675	0.00192	0.07287	0.11518	0.00014	0.00851	0.01747	0.6355	0.00088	0.0335	0.05129	3.72385
ANY	21	D524	164.2	M	28	11	39	5.46	5.83	11.29	3.68	4.97	8.65	32.601	14.751	23.384	3.66356	3.3322	2.3979	0.182182	0.504779	0.236025	93.225	0.6611	0.06878	0.00123	0.00538	0.01083	0.00199	0.09459	0.15081	0.00033	0.01984	0.04017	0.5948	0.00067	0.02929	0.04032	5.10577
ANY	21	D537	197.5	M	28	11	39	9.18	6.49	15.67	5.13	5.58	10.71	44.118	14.022	31.653	3.66356	3.3322	2.3979	0.188776	0.625907	0.322069	100.073	0.6796	0.10306	0.00093	0.01058	0.02273	0.00051	0.04421	0.08147	0.00031	0.01773	0.03196	0.615	0.00085	0.03742	0.05542	3.10131
ANY	21	D604	186.1	M	29	11	40	5.69	6.39	12.08	3.98	5.49	9.47	30.053	14.085	21.606	3.68888	3.3673	2.3979	0.180217	0.490454	0.217777	96.03	0.6745	0.10863	0.00046	0.00693	0.01043	0.00128	0.06372	0.07922	0.00011	0.00434	0.00773	0.6323	0.00068	0.03925	0.05887	3.60828
ANY	21	D615	164.6	M	29	11	40	4.65	5.09	9.74	3.54	4.21	7.75	23.871	17.289	20.431	3.68888	3.3673	2.3979	0.175983	0.497708	0.205759	92.169	0.6933	0.09514	0.00117	0.01192	0.02701	0.00041	0.03782	0.0608	0.00011	0.00518	0.01207	0.6353	0.00077	0.02457	0.04114	3.28135
ANY	21	D617	192.4	M	29	11	40	5.93	6.5	12.43	3.75	5.33	9.08	36.762	18	26.951	3.68888	3.3673	2.3979	0.181365	0.49732	0.272884	104.541	0.6803	0.08558	0.0015	0.01952	0.03392	NA	NA	NA	NA	NA	NA	0.6164	0.00082	0.03313	0.05235	2.46118
ANY	21	D619	174.2	M	29	11	40	5.44	5.36	10.8	3.61	4.34	7.95	33.64	19.03	26.389	3.68888	3.3673	2.3979	0.177938	0.527881	0.267053	93.902	0.6644	0.10104	0.00147	0.01137	0.02103	0.00191	0.08035	0.11639	0.00087	0.02524	0.04065	0.6144	0.00079	0.02501	0.03977	3.80957
ANY	21	D620	176.4	M	29	11	40	4.37	6	10.37	3.1	4.93	8.03	29.062	17.833	22.565	3.68888	3.3673	2.3979	0.178371	0.434997	0.22761	101.598	0.6683	0.09209	0.0012	0.01489	0.02666	0.0012	0.05527	0.07846	0.0006	0.0143	0.02668	0.6274	0.0006	0.02822	0.044	3.43751
ANY	21	D643	180.5	M	29	10	39	6.34	6.2	12.54	4.08	5.17	9.25	35.647	16.613	26.236	3.66356	3.3673	2.30259	0.179163	0.530057	0.265467	100.943	0.6989	0.11713	0.00138	0.01988	0.04668	0.00155	0.06659	0.10493	0.00014	0.01061	0.02349	0.6313	0.00101	0.04215	0.07275	0.525586
ANY	21	D646	172.7	M	29	11	40	6.31	5.96	12.27	3.78	4.99	8.77	40.095	16.275	28.525	3.68888	3.3673	2.3979	0.17764	0.540147	0.289267	97.803	0.6731	0.09464	0.00038	0.01153	0.02472	0.00253	0.08424	0.11776	0.00028	0.01004	0.02571	0.587	0.00102	0.03884	0.07133	3.33723
ANY	21	D647	178	M	29	11	40	5.97	6.38	12.35	3.83	5.31	9.14	35.846	16.771	25.992	3.68888	3.3673	2.3979	0.178682	0.504535	0.262939	100.166	0.7095	0.11426	0.00092	0.01606	0.02938	0.00189	0.05539	0.07817	0.00029	0.01506	0.02978	0.6391	0.00112	0.04168	0.06674	1.35828
ANY	21	D648	181.7	M	29	12	41	6.58	6.54	13.12	4.13	5.43	9.56	37.234	16.972	27.134	3.71357	3.3673	2.48491	0.179392	0.52536	0.274785	96.242	0.6852	0.08405	0.00136	0.01258	0.02597	0.00033	0.03663	0.06136	0.00015	0.0082	0.01551	0.6229	0.00084	0.03479	0.05478	2.87336
ANY	21	D704	253.7	F	30	11	41	19.66	9.19	28.85	15.11	7.68	22.79	23.143	16.431	21.005	3.71357	3.4012	2.3979	0.184538	0.74975	0.211626	144.321	0.6854	0.12306	0.00135	0.00745	0.01434	0.00414	0.10123	0.17504	0.00078	0.01022	0.02661	0.6476	0.00112	0.03233	0.05066	2.69375
ANY	21	D721	250	F	30	10	40	19.12	9.09	28.21	16.09	7.61	23.7	15.847	16.282	15.987	3.68888	3.4012	2.30259	0.184049	0.744731	0.160559	155.036	0.6959	0.09347	0.00102	0.00737	0.02015	0.00308	0.08244	0.14047	0.00012	0.00675	0.01748	0.6368	0.00063	0.02441	0.04202	3.81063
ANY	21	D723	183.1	M	30	11	41	5.12	6.5	11.62	3.67	5.3	8.97	28.32	18.462	22.806	3.71357	3.4012	2.3979	0.173668	0.456289	0.230085	94.41	0.7019	0.09694	0.00069	0.01077	0.02327	0.00065	0.03655	0.05625	0.00036	0.00885	0.0149	0.6519	0.00072	0.03478	0.05567	2.75003
ANY	21	D724	233.4	F	30	10	40	17.59	8.06	25.65	14.01	6.87	20.88	20.352	14.764	18.596	3.68888	3.4012	2.30259	0.181758	0.755661	0.187049	137.56	0.707	0.10486	0.00094	0.00808	0.02084	0.00288	0.073	0.11418	0.00026	0.00825	0.02087	0.6632	0.00054	0.03092	0.05385	2.783
ANY	21	D729	185.3	M	30	11	41	5.28	5.98	11.26	3.85	4.98	8.83	27.083	16.722	21.581	3.71357	3.4012	2.3979	0.174066	0.488064	0.217521	92.845	NA	NA	NA	NA	NA	0.00035	0.02489	0.03926	1e-05	0.0069	0.01512	0.6243	0.0007	0.03177	0.05664	NA
ANY	21	D737	214.7	M	30	10	40	NA	NA	NA	NA	NA	NA	NA	NA	NA	3.68888	3.4012	2.30259	0.178975	NA	NA	108.73	0.6775	0.10108	0.00122	0.01629	0.02922	0.00085	0.04523	0.08395	1e-05	0.00788	0.01589	0.6311	0.00092	0.04027	0.06638	1.96826
ANY	21	D743	261.2	F	30	10	40	20.71	9.8	30.51	17.02	8.19	25.21	17.817	16.429	17.371	3.68888	3.4012	2.30259	0.18551	0.746119	0.174596	134.076	0.7056	0.09741	0.00101	0.01031	0.02977	0.00373	0.10456	0.16493	0.00039	0.01909	0.0367	0.6639	0.00128	0.03641	0.05611	1.88808
ANY	21	D745	223.5	F	30	10	40	16.35	8.31	24.66	13.37	6.92	20.29	18.226	16.727	17.721	3.68888	3.4012	2.30259	0.180314	0.724842	0.178151	135.936	0.7296	0.1138	0.00141	0.01308	0.03314	0.00349	0.09668	0.14742	0.00038	0.01535	0.03133	0.6706	0.00091	0.03608	0.05654	1.06051
ANY	21	D746	239.4	F	30	10	40	18.73	7.59	26.32	15.11	6.42	21.53	19.327	15.415	18.199	3.68888	3.4012	2.30259	0.182605	0.79181	0.18301	127.037	0.714	0.08561	0.00143	0.01389	0.03464	0.00337	0.07887	0.14972	0.00039	0.01491	0.03193	0.6696	0.00119	0.03755	0.06238	1.20423
ANY	21	D748	181	M	30	10	40	6.58	5.94	12.52	4.46	4.95	9.41	32.219	16.667	24.84	3.68888	3.4012	2.30259	0.173283	0.553372	0.251028	97.668	0.6465	0.10507	0.00079	0.01522	0.02579	NA	NA	NA	NA	NA	NA	0.5948	0.0007	0.02927	0.04894	3.94145
ANY	21	D803	222.9	F	31	10	41	16.69	7.51	24.2	13.81	6.32	20.13	17.256	15.846	16.818	3.71357	3.43399	2.30259	0.17441	0.761032	0.168983	139.51	0.6778	0.12789	0.00114	0.01101	0.02542	0.00419	0.1075	0.18266	0.00026	0.01001	0.02318	0.6399	0.00077	0.03887	0.06417	2.1001
ANY	21	D804	228.3	F	31	10	41	18.35	8.13	26.48	14.71	6.83	21.54	19.837	15.99	18.656	3.71357	3.43399	2.30259	0.175183	0.765608	0.18766	139.097	0.7126	0.14321	0.00104	0.01521	0.03061	0.00431	0.08272	0.13022	0.00034	0.00626	0.01539	0.6376	0.00105	0.03726	0.05666	1.31512
ANY	21	D807	224.6	F	31	10	41	15.76	7.56	23.32	13.61	6.42	20.03	13.642	15.079	14.108	3.71357	3.43399	2.30259	0.174656	0.74207	0.141552	130.097	0.72	0.12588	0.00168	0.01016	0.01989	0.00552	0.10119	0.21036	0.00079	0.01516	0.02877	0.6649	0.00081	0.03318	0.05244	1.67864
ANY	21	D813	230.7	F	31	10	41	17.55	7.5	25.05	14.7	6.35	21.05	16.239	15.333	15.968	3.71357	3.43399	2.30259	0.17552	0.776236	0.160366	127.85	0.7132	0.11471	0.00099	0.00814	0.0166	0.004	0.08195	0.13897	0.00054	0.00933	0.02172	0.6385	0.00119	0.03063	0.0451	2.83786
ANY	21	D814	232.4	F	31	10	41	20.27	8.85	29.12	16.5	7.48	23.98	18.599	15.48	17.651	3.71357	3.43399	2.30259	0.175757	0.76993	0.17744	139.911	0.7056	0.12008	0.00146	0.01007	0.02391	0.00435	0.0918	0.15007	0.00047	0.01458	0.03302	0.6356	0.00156	0.03574	0.05632	1.73394
ANY	21	D816	234.9	F	31	10	41	16.77	8.07	24.84	14.69	6.86	21.55	12.403	14.994	13.245	3.71357	3.43399	2.30259	0.176102	0.741128	0.13284	131.892	0.7041	0.10372	0.00098	0.00831	0.02961	0.00514	0.09151	0.1746	0.00036	0.00668	0.02447	0.6777	0.001	0.03221	0.06822	1.80553
ANY	21	D817	174.7	F	31	10	41	18.09	8.32	26.41	15.4	7	22.4	14.87	15.865	15.184	3.71357	3.43399	2.30259	0.166551	0.75456	0.15243	144.36	0.7072	0.14662	0.00113	0.0158	0.03229	0.00474	0.11881	0.18006	0.00054	0.02	0.0381	0.6351	0.0013	0.0511	0.07415	0.261126
ANY	21	D824	267.6	F	31	10	41	NA	NA	NA	NA	NA	NA	NA	NA	NA	3.71357	3.43399	2.30259	0.180306	NA	NA	149.334	0.7033	0.11607	0.00077	0.00778	0.0233	0.00236	0.07425	0.11869	0.00012	0.00796	0.01894	0.6636	0.00087	0.03193	0.05306	2.53601
ANY	21	D833	237.7	F	31	10	41	18.94	7.78	26.72	15.64	6.55	22.19	17.423	15.81	16.954	3.71357	3.43399	2.30259	0.176484	0.787841	0.170363	125.238	0.6799	0.09101	0.00119	0.00326	0.00744	0.00304	0.0684	0.12111	0.00019	0.01071	0.02144	0.6281	0.00045	0.0176	0.02729	5.22681
ANY	21	D838	235.8	F	31	10	41	18.28	7.85	26.13	14.17	6.59	20.76	22.484	16.051	20.551	3.71357	3.43399	2.30259	0.176225	0.774808	0.206985	140.735	0.6787	0.10571	0.00198	0.01572	0.03539	0.00265	0.06095	0.10805	0.0003	0.00146	0.00423	0.6079	0.00079	0.03291	0.04814	2.32159
ANY	21	D840	214.1	F	31	10	41	16.72	7	23.72	13.69	5.93	19.62	18.122	15.286	17.285	3.71357	3.43399	2.30259	0.173111	0.782269	0.173722	123.486	0.7178	0.10865	0.00153	0.00989	0.02201	0.00322	0.08167	0.13683	0.00039	0.01191	0.02762	0.6599	0.00051	0.02196	0.0359	2.91258
ANY	21	D842	232.9	F	31	10	41	17.79	7.91	25.7	14.24	6.68	20.92	19.955	15.55	18.599	3.71357	3.43399	2.30259	0.175826	0.764558	0.187079	137.847	0.6564	0.1384	0.0015	0.0142	0.02857	0.00374	0.10387	0.17041	0.00037	0.01322	0.02704	0.631	0.00065	0.02667	0.04012	2.86389
ANY	21	D844	254.2	F	31	10	41	23.7	9.59	33.29	18.13	8.23	26.36	23.502	14.181	20.817	3.71357	3.43399	2.30259	0.178649	0.792236	0.209704	140.913	0.7087	0.10642	0.0018	0.00765	0.02023	0.00428	0.08873	0.14921	0.00037	0.0094	0.02272	0.6672	0.00086	0.03339	0.05477	1.99955
ANY	21	D845	253.4	F	31	10	41	20.27	8.95	29.22	15.57	7.56	23.13	23.187	15.531	20.842	3.71357	3.43399	2.30259	0.178547	0.766618	0.209959	152.63	0.6814	0.09617	0.00176	0.0033	0.01037	0.00283	0.07621	0.12106	8e-05	0.00559	0.01679	0.6324	0.00065	0.02374	0.03537	4.21406
ANY	21	D846	231.6	F	31	10	41	18.68	8.59	27.27	14.93	7.36	22.29	20.075	14.319	18.262	3.71357	3.43399	2.30259	0.175646	0.754606	0.183651	136.033	0.7043	0.1387	0.00086	0.00754	0.01296	0.00522	0.13129	0.21192	0.00053	0.01697	0.02694	0.6401	0.00075	0.03193	0.04647	2.95591
ANY	21	D848	264.9	F	31	10	41	21.16	9.26	30.42	17.31	7.94	25.25	18.195	14.255	16.995	3.71357	3.43399	2.30259	0.179979	0.769248	0.170779	152.351	0.7313	0.1275	0.00161	0.01154	0.03042	0.00381	0.09773	0.15332	0.00022	0.00843	0.02189	0.6768	0.00081	0.03528	0.05549	0.933613
ANY	21	D849	224.4	F	31	10	41	20.05	7.74	27.79	15.81	6.49	22.3	21.147	16.15	19.755	3.71357	3.43399	2.30259	0.174627	0.805941	0.198858	132.933	0.6684	0.1314	0.00112	0.01205	0.02628	0.00398	0.09093	0.143	0.00034	0.00802	0.01604	0.6032	0.00142	0.04225	0.06331	2.10878
ANY	21	D853	223.8	F	31	9	40	18.87	7.7	26.57	15.34	6.67	22.01	18.707	13.377	17.162	3.68888	3.43399	2.19722	0.17454	0.789782	0.172474	134.956	0.7201	0.1239	0.00113	0.01234	0.03175	0.00304	0.09785	0.15135	0.00035	0.01121	0.02874	0.6408	0.00116	0.0347	0.063	1.40234
ANY	21	D855	214.8	F	31	10	41	18.55	6.78	25.33	15.06	5.69	20.75	18.814	16.077	18.081	3.71357	3.43399	2.30259	0.173216	0.821742	0.18181	131.076	0.7183	0.14622	0.00158	0.0209	0.04419	0.00527	0.13533	0.2221	0.00021	0.01152	0.02524	0.6802	0.00179	0.05101	0.0826	-1.64104
ANY	21	D927	241.8	F	32	10	42	19.16	8.22	27.38	16.19	7	23.19	15.501	14.842	15.303	3.73767	3.46574	2.30259	0.171503	0.775091	0.153634	137.696	0.6973	0.11361	0.00109	0.01283	0.02588	0.00398	0.10854	0.17502	0.00033	0.01207	0.02653	0.6364	0.00078	0.028	0.04567	2.79379
ANY	21	D928	187.6	F	32	10	42	11.75	6.71	18.46	10.45	5.64	16.09	11.064	15.946	12.839	3.73767	3.46574	2.30259	0.163572	0.689967	0.128745	117.639	0.7165	0.11667	0.00106	0.01533	0.03354	0.00337	0.09977	0.16498	0.00053	0.01453	0.03333	0.6363	0.00096	0.03857	0.05853	1.4904
ANY	21	D930	221.9	F	32	10	42	17.73	7.53	25.26	15.55	6.31	21.86	12.296	16.202	13.46	3.73767	3.46574	2.30259	0.16882	0.778062	0.13501	124.201	0.6976	0.12097	0.00191	0.00684	0.02178	0.00469	0.11125	0.18333	0.00067	0.00706	0.01747	0.6489	0.00064	0.03838	0.06626	1.78216
ANY	21	D931	215.2	F	32	9	41	16.52	7.88	24.4	13.31	6.73	20.04	19.431	14.594	17.869	3.71357	3.46574	2.19722	0.167861	0.743746	0.179655	127.161	0.7216	0.12963	0.00179	0.01777	0.04695	0.00419	0.0985	0.17719	0.00067	0.01917	0.04152	0.6638	0.00129	0.04311	0.07206	-0.558132
ANY	21	D935	257	F	32	10	42	19.68	9	28.68	16.17	7.62	23.79	17.835	15.333	17.05	3.73767	3.46574	2.30259	0.173409	0.756242	0.171337	139.877	0.6978	0.13422	0.00148	0.01176	0.02845	0.00411	0.09272	0.1434	0.00037	0.01635	0.03072	0.63	0.00112	0.03675	0.05513	1.69533
ANY	21	D941	216.5	F	32	10	42	15.14	8.1	23.24	12.78	6.82	19.6	15.588	15.802	15.663	3.73767	3.46574	2.30259	0.16805	0.709511	0.157278	126.484	0.7264	0.1476	0.00085	0.01086	0.02122	0.00464	0.10745	0.16946	0.00039	0.0091	0.02041	0.6561	0.00131	0.04119	0.06215	1.08205
IBO	27	IBO-27-1-11	235.4	F	30	9	39	NA	NA	NA	NA	NA	NA	NA	NA	NA	3.66356	3.4012	2.19722	0.182043	NA	NA	147.578	0.7291	0.08242	0.00296	0.01567	0.03136	0.00434	0.13841	0.51259	0.00165	0.03478	0.05832	0.4539	0.00171	0.02015	0.04877	NA
IBO	27	IBO-27-1-3	264.8	F	27	8	35	NA	NA	NA	NA	NA	NA	NA	NA	NA	3.55535	3.29584	2.07944	0.206629	NA	NA	146.918	0.7211	0.08362	0.00216	0.01531	0.04303	0.00366	0.11697	0.46583	0.00191	0.03171	0.0474	0.4381	0.00139	0.01885	0.04209	NA
IBO	21	IBO-21-10-1	173.3	M	37	13	50	6.4	5.6	12	5.6	4.6	10.2	12.5	17.857	15	3.91202	3.61092	2.56495	0.139325	0.485518	0.150568	101.474	0.6663	0.04953	0.00148	0.00187	0.00495	0.00277	0.11493	0.3864	0.00056	0.00834	0.01154	0.4069	0.00092	0.00951	0.01563	0.150568
IBO	27	IBO-27-1-5	251.6	F	27	8	35	NA	NA	NA	NA	NA	NA	NA	NA	NA	3.55535	3.29584	2.07944	0.204735	NA	NA	130.828	0.7109	0.10665	0.00231	0.01828	0.02866	0.00475	0.16148	0.58994	0.00195	0.03895	0.06084	0.4443	0.00131	0.01621	0.03677	NA
IBO	27	IBO-27-2-10	238.3	F	30	8	38	NA	NA	NA	NA	NA	NA	NA	NA	NA	3.63759	3.4012	2.07944	0.182451	NA	NA	147.499	0.7118	0.09233	0.00275	0.01513	0.03027	0.0044	0.14008	0.54371	0.00171	0.03427	0.05583	0.4669	0.00252	0.0415	0.07926	NA
IBO	21	IBO-21-10-6	182.9	M	45	14	59	6.7	7.6	14.3	5.8	6.8	12.6	13.433	10.526	11.888	4.07754	3.80666	2.63906	0.115754	0.560333	0.119162	85.471	0.6943	0.07752	0.00057	0.00095	0.00239	0.00425	0.12021	0.40453	0.00057	0.0058	0.01043	0.378	0.00047	0.00852	0.01522	0.119162
IBO	21	IBO-21-11-1	165.4	M	45	14	59	6.4	6.1	12.5	5.5	5.2	10.7	14.063	14.754	14.4	4.07754	3.80666	2.63906	0.113519	0.509797	0.144502	105.832	0.6626	0.02584	0.0003	0.00063	0.00217	0.00226	0.1113	0.36073	0.00126	0.03634	0.05152	0.4244	0.0002	0.00295	0.00778	0.144502
IBO	27	IBO-27-2-11	238.2	F	30	8	38	NA	NA	NA	NA	NA	NA	NA	NA	NA	3.63759	3.4012	2.07944	0.182437	NA	NA	144.423	0.7169	0.08129	0.00291	0.01277	0.02867	0.00453	0.13267	0.50843	0.002	0.03886	0.05648	0.4637	0.00147	0.0159	0.03072	NA
IBO	27	IBO-27-2-9	242.2	F	29	8	37	NA	NA	NA	NA	NA	NA	NA	NA	NA	3.61092	3.3673	2.07944	0.189302	NA	NA	140.83	0.7134	0.09526	0.00273	0.01271	0.03964	0.00484	0.11014	0.56612	0.00196	0.03718	0.07226	0.4508	0.00126	0.01735	0.03173	NA
IBO	21	IBO-21-11-5	190.3	M	47	14	61	6.6	7	13.6	5.8	6.3	12.1	12.121	10	11.029	4.11087	3.85015	2.63906	0.111672	0.540665	0.110515	113.262	0.6926	0.06003	0.00086	0.00176	0.00379	0.00333	0.13522	0.46562	0.00079	0.01771	0.0252	0.4464	0.00027	0.00654	0.01087	0.110515
IBO	21	IBO-21-11-6	190	M	48	16	64	6.7	6.8	13.5	6.5	6	12.5	2.985	11.765	7.407	4.15888	3.8712	2.77259	0.109313	0.527881	0.0741379	114.519	0.6802	0.04396	0.00097	0.00247	0.00448	0.00219	0.1141	0.35212	0.00106	0.03933	0.05016	0.4063	0.00028	0.00574	0.01101	0.0741379
IBO	27	IBO-27-5-6	189.3	F	31	8	39	NA	NA	NA	NA	NA	NA	NA	NA	NA	3.66356	3.43399	2.07944	0.16914	NA	NA	124.787	0.7212	0.09409	0.00333	0.01655	0.02819	0.00512	0.16199	0.60866	0.0027	0.06366	0.09694	0.4722	0.00214	0.02708	0.04984	NA
IBO	27	IBO-27-6-3	204.2	F	30	9	39	NA	NA	NA	NA	NA	NA	NA	NA	NA	3.66356	3.4012	2.19722	0.177303	NA	NA	120.091	0.717	0.09277	0.00209	0.01091	0.02166	0.0036	0.13661	0.51833	0.0018	0.03735	0.06412	0.4812	0.00146	0.01751	0.03489	NA
IBO	27	IBO-27-7-3	203.9	F	27	9	36	NA	NA	NA	NA	NA	NA	NA	NA	NA	3.58352	3.29584	2.19722	0.196949	NA	NA	131.935	0.7143	0.09612	0.00272	0.0133	0.028	0.00436	0.11678	0.54147	0.00177	0.0445	0.07602	0.4562	0.0014	0.01388	0.02375	NA
IBO	21	IBO-21-13-1	175.9	M	41	15	56	6.4	6.3	12.7	5.9	5.9	11.8	7.813	6.349	7.087	4.02535	3.71357	2.70805	0.126096	0.519059	0.0709295	106.261	0.6777	0.04948	0.00143	0.00184	0.00599	0.00289	0.14467	0.40886	0.0021	0.04259	0.05801	0.4537	0.00027	0.00602	0.00906	0.0709295
IBO	27	IBO-27-7-8	247.1	F	29	9	38	NA	NA	NA	NA	NA	NA	NA	NA	NA	3.63759	3.3673	2.19722	0.189993	NA	NA	144.084	0.7422	0.10287	0.00208	0.01886	0.03926	0.00665	0.10911	0.6029	0.00137	0.02693	0.05745	0.4472	0.00188	0.02633	0.0504	NA
IBO	21	IBO-21-13-2	212.8	M	43	14	57	7.5	7.3	14.8	7.4	7.2	14.6	1.333	1.37	1.351	4.04305	3.7612	2.63906	0.124659	0.515814	0.0135104	130.945	0.6811	0.04717	0.00145	0.00245	0.00446	0.00312	0.10387	0.36519	0.00179	0.03364	0.04456	0.434	0.00035	0.00439	0.00913	0.0135104
IBO	27	IBO-27-8-4	227	F	28	8	36	NA	NA	NA	NA	NA	NA	NA	NA	NA	3.58352	3.3322	2.07944	0.193748	NA	NA	139.706	0.717	0.09771	0.00197	0.01411	0.03093	0.00424	0.12024	0.50946	0.00116	0.02629	0.04385	0.4674	0.00223	0.02428	0.05819	NA
IBO	27	IBO-27-4-2	239	F	30	9	39	6.7	12.5	19.2	5.6	9.9	15.5	16.418	20.8	NA	3.66356	3.4012	2.19722	0.182549	0.708956	NA	154.299	0.7127	0.07745	0.00228	0.0172	0.02669	0.00336	0.10213	0.45394	0.00165	0.03066	0.04615	0.4419	0.00203	0.03067	0.05718	NA
IBO	27	IBO-27-5-3	220.2	F	30	9	39	5.6	14.9	20.5	5	11.6	16.6	10.714	22.148	NA	3.66356	3.4012	2.19722	0.179818	0.813694	NA	125.691	0.7097	0.08217	0.0031	0.02321	0.0476	0.00414	0.10671	0.46724	0.00181	0.03083	0.05025	0.4627	0.0021	0.02655	0.05189	NA
IBO	27	IBO-27-1-6	238.8	F	28	9	37	6.2	15.1	21.3	5.4	13.3	18.7	12.903	11.921	12.207	3.61092	3.3322	2.19722	0.195558	0.787966	0.122375	142.77	0.7009	0.08294	0.00209	0.01548	0.03323	0.00326	0.10684	0.46938	0.00153	0.03291	0.05278	0.4278	0.00123	0.01381	0.02939	0.122375
IBO	21	IBO-21-11-7	212.7	F	48	13	61	9.4	21.1	30.5	7.9	19.2	27.1	15.957	9.005	11.148	4.11087	3.8712	2.56495	0.111664	0.763983	0.111712	145.879	0.7068	0.05404	0.00055	0.00085	0.00177	0.0035	0.1339	0.45868	0.00116	0.02656	0.03306	0.3825	0.00041	0.00246	0.00517	0.111712
IBO	23	IBO-23-10-1	199.6	F	34	11	45	7.5	21.4	28.9	6.2	19.5	25.7	17.333	8.879	11.073	3.80666	3.52636	2.3979	0.155774	0.833791	0.110958	131.245	0.7042	0.06808	0.00149	0.0028	0.00693	0.00337	0.12765	0.42613	0.00151	0.04259	0.0671	0.4319	0.00059	0.0059	0.01062	0.110958
IBO	21	IBO-21-14-6	173.2	M	43	16	59	6.4	7	13.4	5.9	6.2	12.1	7.813	11.429	9.701	4.07754	3.7612	2.77259	0.119871	0.549649	0.0971628	100.727	0.6548	0.04767	0.00124	0.00235	0.00403	0.00397	0.1215	0.40016	0.00113	0.02503	0.03545	0.429	0.00057	0.00563	0.00912	0.0971628
IBO	23	IBO-23-8-10B	233.7	F	37	12	49	9.3	24.2	33.5	7.6	22.2	29.8	18.28	8.264	11.045	3.89182	3.61092	2.48491	0.147406	0.80725	0.110676	134.743	0.7061	0.09246	0.00078	0.00179	0.00614	0.0067	0.16877	0.51976	0.00052	0.01426	0.02043	0.4274	0.00045	0.00563	0.01342	0.110676
IBO	21	IBO-21-16-8	212.6	F	44	15	59	8.7	19	27.7	7.7	17	24.7	11.494	10.526	10.83	4.07754	3.78419	2.70805	0.121805	0.755868	0.108513	133.973	0.696	0.04055	0.00054	0.00105	0.00233	0.0024	0.11764	0.41863	0.00126	0.02478	0.03195	0.4146	0.00029	0.00267	0.00556	0.108513
IBO	21	IBO-21-15-1	176.7	M	38	14	52	5.6	5.6	11.2	5.1	5.2	10.3	8.929	7.143	8.036	3.95124	3.63759	2.63906	0.13617	0.523599	0.0804467	100.458	0.7039	0.06052	0.00211	0.00281	0.00437	0.00356	0.13285	0.43003	0.00215	0.03863	0.04759	0.4486	0.0002	0.00454	0.00741	0.0804467
IBO	23	IBO-23-7-14	207.4	F	38	11	49	8.5	25.1	33.6	7.1	22.9	30	16.471	8.765	10.714	3.89182	3.63759	2.3979	0.140386	0.843574	0.107346	119.506	0.6962	0.0666	0.00078	0.00173	0.00325	0.00292	0.1105	0.51996	0.00069	0.01724	0.02727	0.424	0.00044	0.00402	0.00819	0.107346
IBO	27	IBO-27-11-7	192.1	F	31	9	40	6.6	16.1	22.7	5.5	14.8	20.3	16.667	8.075	10.573	3.68888	3.43399	2.19722	0.169613	0.788435	0.105928	101.451	0.7529	0.10286	0.0032	0.01698	0.02865	0.00492	0.15124	0.61591	0.0017	0.05066	0.07741	0.457	0.00242	0.02238	0.04583	0.105928
IBO	25	IBO-25-2-5	211.9	F	35	10	45	7.9	20.1	28	6.5	18.6	25.1	17.722	7.463	10.357	3.80666	3.55535	2.30259	0.153032	0.800719	0.103756	128.18	0.7081	0.0671	0.00303	0.00547	0.01559	0.00461	0.13841	0.49713	0.00283	0.04102	0.06176	0.418	0.00261	0.01211	0.01966	0.103756
IBO	21	IBO-21-15-4	181.8	M	42	15	57	7.1	7.7	14.8	5.8	6.1	11.9	18.31	20.779	19.595	4.04305	3.73767	2.70805	0.123879	0.547167	0.197226	106.317	0.6781	0.05627	0.00141	0.00227	0.00785	0.00332	0.12535	0.43979	0.00225	0.03837	0.05252	0.4233	0.00048	0.00487	0.008	0.197226
IBO	21	IBO-21-15-7	190.5	M	44	15	59	7.2	8.6	15.8	6.3	7.1	13.4	12.5	17.442	15.19	4.07754	3.78419	2.70805	0.11931	0.575559	0.15249	120.215	0.7005	0.05749	0.00139	0.00169	0.00359	0.00314	0.11966	0.40113	0.00149	0.03648	0.04803	0.4606	0.00046	0.00644	0.01053	0.15249
IBO	27	IBO-27-8-7	218.5	F	30	9	39	7.2	16.7	23.9	6.1	15.4	21.5	15.278	7.784	10.042	3.66356	3.4012	2.19722	0.17956	0.773641	0.10059	130.537	0.7513	0.12042	0.00267	0.02125	0.04067	0.00488	0.15616	0.57535	0.00227	0.05444	0.0768	0.4822	0.00242	0.02646	0.05488	0.10059
IBO	23	IBO-23-12+13-11	209.5	F	44	11	55	7.2	21.8	29	6.2	19.9	26.1	13.889	8.716	10	4.00733	3.78419	2.3979	0.121471	0.850673	0.100167	143.532	0.7376	0.08586	0.00165	0.00459	0.00993	0.00323	0.10885	0.34923	0.00149	0.03012	0.03777	0.4653	0.00044	0.00648	0.01175	0.100167
IBO	21	IBO-21-11-9	226.5	F	49	14	63	8.8	19.5	28.3	7.5	18	25.5	14.773	7.692	9.894	4.14313	3.89182	2.63906	0.110668	0.760172	0.0991021	140.071	0.7322	0.09348	0.00084	0.00166	0.00319	0.00389	0.1373	0.4949	0.00089	0.00933	0.01762	0.4241	0.00021	0.00294	0.0056	0.0991021
IBO	21	IBO-21-16-6	184.4	M	43	13	56	6.7	7.6	14.3	6	6.5	12.5	10.448	14.474	12.587	4.02535	3.7612	2.56495	0.121328	0.560333	0.126205	115.073	0.6563	0.03118	0.00173	0.00246	0.00342	0.00234	0.0905	0.28861	0.00135	0.0298	0.03413	0.4265	0.00067	0.00373	0.00592	0.126205
IBO	21	IBO-21-16-7	197.3	M	43	15	58	7.2	6.7	13.9	6.3	5.9	12.2	12.5	11.94	12.23	4.06044	3.7612	2.70805	0.122901	0.502952	0.122607	127.293	0.6827	0.04535	0.0014	0.00186	0.0035	0.0044	0.12962	0.436	0.00247	0.0422	0.06018	0.4531	0.00042	0.00308	0.0056	0.122607
IBO	23	IBO-23-9-5	236.9	F	35	11	46	8.2	20.9	29.1	6.8	19.5	26.3	17.073	6.699	9.622	3.82864	3.55535	2.3979	0.156218	0.801231	0.0963691	148.477	0.7425	0.05881	0.00171	0.00276	0.00545	0.0031	0.10821	0.51495	0.00191	0.02993	0.04623	0.4715	0.00102	0.00645	0.01284	0.0963691
IBO	21	IBO-21-14-8	199.3	F	45	14	59	8.8	18.3	27.1	7.7	16.8	24.5	12.5	8.197	9.594	4.07754	3.80666	2.63906	0.117662	0.74134	0.0960878	136.316	0.7154	0.04882	0.00074	0.00116	0.0027	0.00276	0.11393	0.426	0.00071	0.01729	0.02862	0.4457	0.00026	0.00303	0.00554	0.0960878
IBO	21	IBO-21-17-1	206	M	41	13	54	8	6.3	14.3	7.3	5.5	12.8	8.75	12.698	10.49	3.98898	3.71357	2.56495	0.129948	0.456222	0.105093	136.359	0.6722	0.04267	0.00048	0.00076	0.00243	0.00304	0.09438	0.34692	0.00053	0.00967	0.01621	0.4354	0.00038	0.00365	0.00663	0.105093
IBO	23	IBO-23-1-1	191.2	F	35	12	47	7.6	22	29.6	6.7	20.1	26.8	11.842	8.636	9.459	3.85015	3.55535	2.48491	0.150095	0.837905	0.0947316	112.3	0.6867	0.06773	0.00145	0.00193	0.00399	0.00362	0.11097	0.45379	0.00159	0.03059	0.04151	0.4483	0.00078	0.00555	0.00961	0.0947316
IBO	25	IBO-25-2-4	220.5	F	33	11	44	9	21.7	30.7	7.2	20.6	27.8	20	5.069	9.446	3.78419	3.49651	2.3979	0.163512	0.785022	0.094601	134.769	0.7045	0.06343	0.00236	0.00492	0.01015	0.00338	0.11464	0.50525	0.00173	0.03683	0.06622	0.4455	0.00261	0.01657	0.03515	0.094601
IBO	21	IBO-21-18-5	178.7	M	44	15	59	6	5	11	5.1	4.5	9.6	15	10	12.727	4.07754	3.78419	2.70805	0.117857	0.471862	0.127616	105.761	0.7112	0.05023	0.0004	0.00134	0.00262	0.00367	0.14589	0.4118	0.00114	0.02897	0.04376	0.4386	0.00086	0.00556	0.012	0.127616
IBO	25	IBO-25-1-15	213.6	F	36	11	47	7.7	20	27.7	6.8	18.3	25.1	11.688	8.5	9.386	3.85015	3.58352	2.3979	0.149003	0.80672	0.0939984	124.427	0.6862	0.08117	0.00164	0.00361	0.0084	0.00454	0.11347	0.46407	0.00157	0.02993	0.04678	0.4371	0.00206	0.01884	0.03045	0.0939984
IBO	21	IBO-21-13-10	216.5	F	50	13	63	8	18.7	26.7	6.5	17.7	24.2	18.75	5.348	9.363	4.14313	3.91202	2.56495	0.107552	0.775922	0.0937673	136.697	0.697	0.07615	0.00088	0.00122	0.00502	0.00299	0.15516	0.52232	0.00126	0.02683	0.03673	0.4506	0.00054	0.00522	0.01056	0.0937673
IBO	21	IBO-21-2-3	202.5	M	48	14	62	7.6	6.5	14.1	6.8	6	12.8	10.526	7.692	9.22	4.12713	3.8712	2.63906	0.11064	0.479114	0.0923311	133.018	0.7196	0.05287	0.001	0.00271	0.0045	0.00456	0.13426	0.51562	0.00136	0.02938	0.04132	0.4433	0.0003	0.00495	0.00817	0.0923311
IBO	27	IBO-27-14-5	196.6	F	29	8	37	6.5	19.8	26.3	5.2	18.7	23.9	20	5.556	9.125	3.61092	3.3673	2.07944	0.182109	0.852384	0.0913771	127.449	0.7278	0.09113	0.00341	0.01488	0.03346	0.00466	0.14234	0.54114	0.00181	0.03893	0.06336	0.4399	0.00207	0.02971	0.06217	0.0913771
IBO	21	IBO-21-9-8	190	F	50	14	64	6.7	16.4	23.1	5.6	15.4	21	16.418	6.098	9.091	4.15888	3.91202	2.63906	0.10494	0.789437	0.0910357	134.039	0.7127	0.06006	0.00047	0.00072	0.00206	0.00336	0.12619	0.39892	0.00133	0.02566	0.03412	0.4455	0.0001	0.0034	0.00565	0.0910357
IBO	25	IBO-25-4-1	212	F	30	11	41	9.7	21.3	31	8.6	19.6	28.2	11.34	7.981	9.032	3.71357	3.4012	2.3979	0.178553	0.757486	0.0904433	132.37	0.6949	0.06053	0.0015	0.00178	0.00332	0.00565	0.12315	0.57397	0.00207	0.03348	0.05909	0.434	0.00012	0.00236	0.00527	0.0904433
IBO	23	IBO-23-18-1	185.2	F	35	12	47	10.1	18.7	28.8	8.8	17.4	26.2	12.871	6.952	9.028	3.85015	3.55535	2.48491	0.149184	0.706671	0.0904031	113.534	0.7317	0.07194	0.0035	0.00745	0.01146	0.00433	0.14952	0.49097	0.0027	0.04332	0.06103	0.4656	0.00279	0.01593	0.02733	0.0904031
IBO	21	IBO-21-4-5	221.1	M	47	15	62	6.8	6.8	13.6	6	6	12	11.765	11.765	11.765	4.12713	3.85015	2.70805	0.114864	0.523599	0.117923	139.733	0.7084	0.02972	0.00097	0.00147	0.0033	0.00285	0.09519	0.40129	0.00105	0.0211	0.02879	0.4528	0.00028	0.00165	0.00257	0.117923
IBO	21	IBO-21-4-9	214.5	M	51	15	66	8.3	7.4	15.7	7.5	6.3	13.8	9.639	14.865	12.102	4.18965	3.93183	2.70805	0.105261	0.490807	0.121317	128.652	0.7008	0.0405	0.00055	0.00113	0.00253	0.00311	0.10518	0.34808	0.00174	0.03412	0.04231	0.4496	0.00038	0.0057	0.00941	0.121317
IBO	21	IBO-21-16-10	225.5	F	48	15	63	9.3	21.9	31.2	8.3	20.1	28.4	10.753	8.219	8.974	4.14313	3.8712	2.70805	0.112882	0.778094	0.0898609	144.108	0.7089	0.03994	0.00031	0.00058	0.00182	0.00325	0.12211	0.39271	0.0008	0.02384	0.03364	0.4317	0.00033	0.00164	0.00289	0.0898609
IBO	21	IBO-21-17-2	217.6	F	42	14	56	9	20	29	8	18.4	26.4	11.111	8	8.966	4.02535	3.73767	2.63906	0.128159	0.761013	0.0897806	145.255	0.7089	0.06439	0.00196	0.00281	0.00754	0.00463	0.12907	0.44721	0.0022	0.04071	0.05432	0.4693	0.00088	0.00572	0.01199	0.0897806
IBO	21	IBO-21-14-9	218.6	F	45	15	60	7.8	20.3	28.1	6.7	18.9	25.6	14.103	6.897	8.897	4.09434	3.80666	2.70805	0.119717	0.807296	0.0890878	142.276	0.6911	0.06244	0.00109	0.00194	0.00557	0.00425	0.13191	0.39882	0.00135	0.03364	0.04343	0.43	0.00024	0.00347	0.00573	0.0890878
IBO	21	IBO-21-15-11	208.2	F	47	15	62	7.7	18.2	25.9	6.4	17.2	23.6	16.883	5.495	8.88	4.12713	3.85015	2.70805	0.113585	0.779189	0.0889171	137.32	0.6821	0.04493	0.00087	0.00148	0.00387	0.00336	0.10701	0.41542	0.00141	0.02862	0.04109	0.4699	7e-05	0.00092	0.00174	0.0889171
IBO	23	IBO-23-11-5	186.5	F	36	12	48	9.3	20.1	29.4	7.8	19	26.8	16.129	5.473	8.844	3.8712	3.58352	2.48491	0.145234	0.752784	0.0885557	148.504	0.7004	0.07327	0.00243	0.00446	0.01178	0.00345	0.10855	0.4529	0.00215	0.0398	0.06311	0.4582	0.00143	0.00812	0.01238	0.0885557
IBO	21	IBO-21-8-10	192.5	M	48	14	62	6.9	6.7	13.6	6.7	6.4	13.1	2.899	4.478	3.676	4.12713	3.8712	2.63906	0.109585	0.515129	0.0367683	119.486	0.6811	0.03421	0.00133	0.00154	0.00346	0.00423	0.11593	0.39621	0.0016	0.02707	0.0408	0.4468	0.00074	0.00393	0.00766	0.0367683
IBO	25	IBO-25-12-9	205.2	F	36	10	46	8.2	17.4	25.6	7	16.4	23.4	14.634	5.747	8.594	3.82864	3.58352	2.30259	0.147888	0.747337	0.0860461	122.322	0.7585	0.06804	0.00096	0.00261	0.00419	0.005	0.12203	0.52351	0.00165	0.03088	0.0514	0.5143	0.00128	0.0085	0.01513	0.0860461
IBO	25	IBO-25-7-9	227.7	F	35	10	45	8.4	21.9	30.3	7.1	20.6	27.7	15.476	5.936	8.581	3.80666	3.55535	2.30259	0.155087	0.807805	0.0859157	132.882	0.73	0.07862	0.00153	0.00697	0.01922	0.00354	0.12056	0.49711	0.00171	0.03322	0.05345	0.4214	0.00158	0.0155	0.03274	0.0859157
IBO	21	IBO-21-9-7	222.1	F	50	13	63	8.5	19.5	28	7.6	18	25.6	10.588	7.692	8.571	4.14313	3.91202	2.56495	0.108063	0.770409	0.0858153	135.759	0.694	0.05632	0.00079	0.00123	0.00294	0.00331	0.1141	0.43429	0.00079	0.01589	0.0311	0.442	0.00015	0.00223	0.00447	0.0858153
IBO	21	IBO-21-10-10	241.4	F	46	14	60	5.4	17	22.4	4.8	15.7	20.5	11.111	7.647	8.482	4.09434	3.82864	2.63906	0.119271	0.861666	0.084922	148.514	0.7173	0.0501	0.00175	0.00296	0.00585	0.00434	0.1229	0.47865	0.00198	0.03115	0.04703	0.4505	0.00115	0.00491	0.00972	0.084922
IBO	25	IBO-25-1-3	190.3	F	31	12	43	7.7	17.5	25.2	6.5	16.6	23.1	15.584	5.143	8.333	3.7612	3.43399	2.48491	0.16931	0.767648	0.0834267	115.872	0.715	0.05758	0.00218	0.00587	0.01946	0.00412	0.14736	0.56515	0.0029	0.0609	0.09848	0.4312	0.00147	0.00958	0.01457	0.0834267
IBO	27	IBO-27-8-12	186.1	F	31	9	40	6.5	15.6	22.1	5.6	14.7	20.3	13.846	5.769	8.145	3.68888	3.43399	2.19722	0.16859	0.783668	0.0815403	127.301	0.7047	0.07629	0.00202	0.01024	0.02012	0.00462	0.14254	0.46533	0.00187	0.04071	0.06086	0.4763	0.00126	0.01893	0.04152	0.0815403
IBO	23	IBO-23-1+2-12	195.4	M	40	12	52	6.8	6.7	13.5	5.7	5.5	11.2	16.176	17.91	17.037	3.95124	3.68888	2.48491	0.131876	0.519327	0.171205	118.784	0.6918	0.05289	0.00146	0.00172	0.00308	0.0033	0.10828	0.34348	0.00169	0.03257	0.04422	0.4053	0.00109	0.00793	0.01072	0.171205
IBO	25	IBO-25-6-6	234.2	F	32	10	42	7.7	22.1	29.8	6.8	20.6	27.4	11.688	6.787	8.054	3.73767	3.46574	2.30259	0.170505	0.835468	0.0806273	131.049	0.6997	0.09512	0.00195	0.01115	0.02282	0.0044	0.15471	0.57522	0.0017	0.0357	0.0573	0.407	0.00136	0.01644	0.03139	0.0806273
IBO	23	IBO-23-1+2-16	159.6	M	44	13	57	5.1	5.6	10.7	4.7	5.2	9.9	7.843	7.143	7.477	4.04305	3.78419	2.56495	0.115288	0.550795	0.0748398	98.863	0.6595	0.04361	0.00271	0.00438	0.00759	0.00355	0.10097	0.33042	0.00252	0.03203	0.04484	0.4144	0.00098	0.00749	0.01185	0.0748398
IBO	25	IBO-25-9-17	224.8	F	34	10	44	8.3	22.9	31.2	7.1	21.6	28.7	14.458	5.677	8.013	3.78419	3.52636	2.30259	0.159271	0.824155	0.080216	143.671	0.6911	0.06273	0.00102	0.00305	0.00778	0.00348	0.11798	0.425	0.0017	0.04312	0.06621	0.4102	0.00087	0.0075	0.01332	0.080216
IBO	27	IBO-27-6-12	175.4	F	36	9	45	6.4	17.4	23.8	5.5	16.4	21.9	14.063	5.747	7.983	3.80666	3.58352	2.19722	0.14353	0.819922	0.079915	116.013	0.735	0.1187	0.00222	0.01401	0.02735	0.0043	0.16371	0.55035	0.00165	0.03763	0.06107	0.4319	0.00139	0.01876	0.03782	0.079915
IBO	25	IBO-25-12-5	242.2	F	34	10	44	8.9	21.4	30.3	7.6	20.3	27.9	14.607	5.14	7.921	3.78419	3.52636	2.30259	0.161464	0.784216	0.0792931	143.809	0.6791	0.07833	0.00134	0.00488	0.01486	0.00358	0.13999	0.49571	0.00027	0.01008	0.01462	0.4117	0.00151	0.00892	0.02022	0.0792931
IBO	21	IBO-21-5-1	150.6	F	45	14	59	8.2	23.4	31.6	6.8	22.3	29.1	17.073	4.701	7.911	4.07754	3.80666	2.63906	0.111436	0.833823	0.0791928	107.289	0.6989	0.03291	0.00082	0.00119	0.00278	0.00266	0.10058	0.38314	0.00115	0.02285	0.03243	0.4795	0.00033	0.00324	0.00584	0.0791928
IBO	25	IBO-25-10-10	182.7	F	41	10	51	5.6	13.4	19	4.9	12.6	17.5	12.5	5.97	7.895	3.93183	3.71357	2.30259	0.127021	0.782794	0.0790322	122.652	0.74	0.0795	0.00147	0.00372	0.01347	0.00362	0.13228	0.52135	0.0017	0.03399	0.05447	0.4758	0.00084	0.01063	0.02875	0.0790322
IBO	23	IBO-23-8-8	214.8	F	36	12	48	8.4	23.3	31.7	7.4	21.8	29.2	11.905	6.438	7.886	3.8712	3.58352	2.48491	0.149159	0.82569	0.078942	132.704	0.7143	0.07341	0.00156	0.00375	0.00974	0.00426	0.13276	0.47712	0.0008	0.01866	0.02536	0.4342	0.00171	0.01162	0.01992	0.078942
IBO	25	IBO-25-5-14	222.6	F	38	10	48	7.6	19.7	27.3	6.6	18.6	25.2	13.158	5.584	7.692	3.8712	3.63759	2.30259	0.142247	0.806128	0.0769961	139.57	0.7236	0.07458	0.0014	0.00264	0.006	0.00457	0.13792	0.47193	0.00374	0.05945	0.09234	0.4382	0.00186	0.00783	0.01203	0.0769961
IBO	27	IBO-27-5-8	194.4	F	33	9	42	6.6	16.9	23.5	5.5	16.2	21.7	16.667	4.142	7.66	3.73767	3.49651	2.19722	0.159694	0.802577	0.0766751	119.855	0.7298	0.09344	0.00274	0.01932	0.03992	0.00425	0.15834	0.70251	0.00149	0.04336	0.05979	0.473	0.00148	0.02052	0.04527	0.0766751
IBO	23	IBO-23-10-2	171.8	M	34	13	47	6.2	6.1	12.3	5.6	5.4	11	9.677	11.475	10.569	3.85015	3.52636	2.56495	0.151363	0.518911	0.105888	105.492	0.6981	0.07985	0.00099	0.00535	0.01394	0.00323	0.13642	0.44658	0.00086	0.02444	0.03428	0.403	0.00099	0.01196	0.02552	0.105888
IBO	25	IBO-25-13-8	240.7	F	35	10	45	9.5	24.5	34	8.6	22.8	31.4	9.474	6.939	7.647	3.80666	3.55535	2.30259	0.156673	0.80465	0.0765447	133.569	0.7316	0.08304	0.00144	0.00516	0.01589	0.00245	0.11542	0.53326	0.00109	0.02344	0.03795	0.4671	0.00082	0.01081	0.02056	0.0765447
IBO	23	IBO-23-10-4	153.3	M	35	12	47	5.9	6.5	12.4	5	5.6	10.6	15.254	13.846	14.516	3.85015	3.55535	2.48491	0.143783	0.551768	0.145675	99.802	0.6919	0.06644	0.00237	0.00727	0.01529	0.00407	0.13559	0.35255	0.00148	0.0258	0.03384	0.431	0.00105	0.01226	0.02595	0.145675
IBO	23	IBO-23-3-8	234.4	F	38	12	50	7.5	19	26.5	6.3	18.2	24.5	16	4.211	7.547	3.91202	3.63759	2.48491	0.143606	0.799462	0.0755418	140.478	0.677	0.07422	0.00156	0.00254	0.00575	0.00402	0.14395	0.41921	0.00219	0.0434	0.06143	0.4178	0.00087	0.00883	0.01566	0.0755418
IBO	23	IBO-23-7-11	242.3	F	37	11	48	8.7	23.2	31.9	7.8	21.7	29.5	10.345	6.466	7.524	3.8712	3.61092	2.3979	0.148383	0.81434	0.0753112	145.588	0.7342	0.08808	0.00112	0.00214	0.00589	0.00311	0.12096	0.50859	0.00157	0.02067	0.03135	0.4461	0.00068	0.00788	0.01228	0.0753112
IBO	27	IBO-27-7-16	219.1	F	30	9	39	7.9	18.7	26.6	6.5	18.1	24.6	17.722	3.209	7.519	3.66356	3.4012	2.19722	0.179651	0.779618	0.075261	143.791	0.6957	0.09476	0.00252	0.00718	0.01691	0.00412	0.12725	0.56735	0.00135	0.02742	0.04739	0.435	0.00228	0.0285	0.0477	0.075261
IBO	23	IBO-23-11-3	204	M	35	12	47	6.7	6	12.7	5.8	5.6	11.4	13.433	6.667	10.236	3.85015	3.55535	2.48491	0.151946	0.492058	0.10254	124.378	0.6821	0.06302	0.00168	0.00237	0.00616	0.00312	0.12963	0.3897	0.00127	0.03703	0.0506	0.4332	0.00055	0.00839	0.01607	0.10254
IBO	25	IBO-25-1-10	208	F	34	10	44	7.4	19.3	26.7	6.5	18.2	24.7	12.162	5.699	7.491	3.78419	3.52636	2.30259	0.156986	0.807913	0.0749802	138.421	0.7225	0.08056	0.00219	0.00383	0.00986	0.00446	0.12277	0.48932	0.00228	0.04136	0.0576	0.437	0.00152	0.00975	0.01739	0.0749802
IBO	21	IBO-21-15-3	181	F	42	14	56	7.7	16.4	24.1	6.8	15.5	22.3	11.688	5.488	7.469	4.02535	3.73767	2.63906	0.123774	0.748442	0.0747596	117.815	0.7004	0.04201	0.00063	0.001	0.002	0.00336	0.11263	0.49393	0.00118	0.02647	0.04489	0.4144	8e-05	0.00151	0.00305	0.0747596
IBO	25	IBO-25-13-12	212.1	F	37	10	47	8.8	20.7	29.5	7.6	19.7	27.3	13.636	4.831	7.458	3.85015	3.61092	2.30259	0.144785	0.777774	0.0746493	135.649	0.7004	0.07386	0.00202	0.00344	0.00974	0.00549	0.12439	0.52195	0.00184	0.02895	0.05113	0.4688	0.00053	0.00525	0.01129	0.0746493
IBO	25	IBO-25-1-9	243.6	F	33	11	44	8.2	20.1	28.3	7.1	19.1	26.2	13.415	4.975	7.42	3.78419	3.49651	2.3979	0.166531	0.78985	0.0742683	147.085	0.7395	0.06395	0.0014	0.0036	0.01197	0.00225	0.086	0.42341	0.00098	0.02598	0.03267	0.4853	0.00114	0.0078	0.01637	0.0742683
IBO	23	IBO-23-16-4	239.8	F	39	11	50	9.4	17.6	27	8	17	25	14.894	3.409	7.407	3.91202	3.66356	2.3979	0.140508	0.710024	0.0741379	148.264	0.6893	0.07204	0.00132	0.00274	0.00484	0.00597	0.14472	0.47503	0.00258	0.04194	0.06331	0.4469	0.00048	0.003	0.00587	0.0741379
IBO	21	IBO-21-11-12	198.6	F	52	16	68	8.2	20.7	28.9	7.8	19	26.8	4.878	8.213	7.266	4.21951	3.95124	2.77259	0.101756	0.798432	0.0727241	133.363	0.726	0.06485	0.00088	0.00168	0.00309	0.00399	0.13186	0.49723	0.00158	0.0374	0.05279	0.4811	0.00032	0.00411	0.00768	0.0727241
IBO	25	IBO-25-6-8	193.6	F	33	10	43	8	18.2	26.2	7.1	17.2	24.3	11.25	5.495	7.252	3.7612	3.49651	2.30259	0.15957	0.767942	0.0725837	121.576	0.696	0.07701	0.00131	0.00282	0.00673	0.00458	0.14727	0.55065	0.00092	0.04038	0.05337	0.4184	0.00133	0.01101	0.02188	0.0725837
IBO	23	IBO-23-3-9	215.6	F	41	12	53	7.7	17.4	25.1	6.8	16.5	23.3	11.688	5.172	7.171	3.97029	3.71357	2.48491	0.131059	0.765957	0.0717716	141.361	0.7127	0.05321	0.0003	0.00175	0.00383	0.00251	0.08464	0.42017	0.00085	0.03642	0.05561	0.4174	7e-05	0.0032	0.00547	0.0717716
IBO	25	IBO-25-8-8	271.6	F	34	11	45	9.5	24.2	33.7	8.1	23.2	31.3	14.737	4.132	7.122	3.80666	3.52636	2.3979	0.164833	0.80107	0.0712803	151.329	0.7309	0.08955	0.00179	0.00685	0.0156	0.00347	0.12117	0.44783	0.00167	0.03024	0.04266	0.4682	0.0015	0.01589	0.02746	0.0712803
IBO	23	IBO-23-12-2	182.5	M	38	12	50	5.4	4.7	10.1	5.2	4.4	9.6	3.704	6.383	4.95	3.91202	3.63759	2.48491	0.13702	0.484026	0.0495202	114.573	0.6836	0.08155	0.00257	0.0065	0.01198	0.00432	0.13902	0.44622	0.00237	0.02859	0.03784	0.4278	0.00096	0.01739	0.03488	0.0495202
IBO	23	IBO-23-13-1A	181.5	M	37	13	50	6	5.3	11.3	5.5	5	10.5	8.333	5.66	7.08	3.91202	3.61092	2.56495	0.140574	0.488188	0.0708593	117.026	0.7028	0.09737	0.00132	0.00556	0.0118	0.00339	0.11612	0.39066	0.00092	0.00825	0.01175	0.4484	0.00142	0.02488	0.03982	0.0708593
IBO	23	IBO-23-10-3	236.2	F	35	12	47	8.3	22.6	30.9	7.1	21.6	28.7	14.458	4.425	7.12	3.85015	3.55535	2.48491	0.156134	0.82036	0.0712603	146.026	0.7269	0.05826	0.00156	0.00299	0.00464	0.00323	0.09804	0.42142	0.00223	0.04309	0.05703	0.4243	0.00072	0.00367	0.00813	0.0712603
IBO	21	IBO-21-14-5	172.9	F	43	14	57	8.3	17.1	25.4	7.6	16	23.6	8.434	6.433	7.087	4.04305	3.7612	2.63906	0.119831	0.738566	0.0709295	109.38	0.6793	0.07108	0.00079	0.00148	0.0027	0.00236	0.13231	0.51984	0.00085	0.02146	0.03496	0.4193	0.00042	0.00361	0.00639	0.0709295
IBO	23	IBO-23-14-1	214.9	M	31	12	43	6.6	6.2	12.8	5.6	5.3	10.9	15.152	14.516	14.844	3.7612	3.43399	2.48491	0.173231	0.505649	0.148991	122.563	0.6984	0.08796	0.0024	0.00782	0.01681	0.00255	0.10548	0.3869	0.0024	0.03483	0.04815	0.4032	0.00134	0.01884	0.03278	0.148991
IBO	25	IBO-25-9-11	244.9	F	32	9	41	9	25.2	34.2	8	23.8	31.8	11.111	5.556	7.018	3.71357	3.46574	2.19722	0.171902	0.828387	0.0702377	124.994	0.707	0.08295	0.00218	0.00483	0.01216	0.00494	0.13367	0.57358	0.00118	0.02859	0.04019	0.4345	0.00177	0.01298	0.02256	0.0702377
IBO	23	IBO-23-18-2	200.8	F	36	11	47	8.8	22.6	31.4	7.8	21.4	29.2	11.364	5.31	7.006	3.85015	3.58352	2.3979	0.147286	0.803435	0.0701174	141.887	0.7079	0.03611	0.00178	0.00258	0.00477	0.00225	0.12529	0.4803	0.00181	0.0313	0.051	0.4471	0.00115	0.00687	0.01148	0.0701174
IBO	23	IBO-23-11-1	231.5	F	35	12	47	7.9	17.8	25.7	6.8	17.1	23.9	13.924	3.933	7.004	3.85015	3.55535	2.48491	0.155559	0.765097	0.0700974	154.695	0.7495	0.06744	0.00239	0.0046	0.00921	0.00563	0.13113	0.50129	0.00208	0.03061	0.04574	0.4898	0.00216	0.01365	0.02277	0.0700974
IBO	23	IBO-23-14-7	223.4	M	35	12	47	6.8	5.7	12.5	6.9	5.2	12.1	-1.471	8.772	3.2	3.85015	3.55535	2.48491	0.154542	0.473496	0.0320055	123.585	0.6968	0.06782	0.0024	0.00564	0.01	0.00604	0.14977	0.50448	0.00272	0.03699	0.05426	0.4758	0.00148	0.01091	0.0175	0.0320055
IBO	23	IBO-23-6-9	210.3	F	38	10	48	7.5	21.3	28.8	6.7	20.1	26.8	10.667	5.634	6.944	3.8712	3.63759	2.30259	0.140751	0.832451	0.0694959	140.169	0.6927	0.04806	0.00101	0.00175	0.00393	0.00366	0.10662	0.38363	0.00086	0.01989	0.02848	0.4382	0.00066	0.00524	0.00842	0.0694959
IBO	23	IBO-23-14-9	176.3	M	35	11	46	5	3.9	8.9	4.9	4	8.9	2	-2.564	0	3.82864	3.55535	2.3979	0.147777	0.453598	0	100.563	0.6797	0.06892	0.00079	0.0023	0.00372	0.00355	0.13423	0.36777	0.00073	0.01135	0.01729	0.4533	0.00109	0.01227	0.02302	0
IBO	23	IBO-23-8-2	256.7	F	33	12	45	9	22.7	31.7	7.7	21.8	29.5	14.444	3.965	6.94	3.80666	3.49651	2.48491	0.168118	0.798182	0.0694558	151.274	0.6957	0.07049	0.00228	0.00492	0.00732	0.00345	0.11204	0.43401	0.00183	0.03167	0.04401	0.4244	0.00074	0.00758	0.01485	0.0694558
IBO	23	IBO-23-15-2	186	M	35	11	46	6	5.9	11.9	5.5	5.3	10.8	8.333	10.169	9.244	3.82864	3.55535	2.3979	0.149307	0.518754	0.0925722	117.15	0.6879	0.06034	0.00192	0.00524	0.01061	0.00358	0.12564	0.40596	0.00178	0.02918	0.04373	0.4542	0.00127	0.01527	0.02481	0.0925722
IBO	25	IBO-25-12-4	199.6	F	34	11	45	7.1	18.9	26	6.2	18	24.2	12.676	4.762	6.923	3.80666	3.52636	2.3979	0.155774	0.813831	0.0692854	124.624	0.6883	0.06846	0.00191	0.00705	0.01559	0.00392	0.14114	0.51542	0.00162	0.03849	0.06639	0.4378	0.00144	0.01086	0.02089	0.0692854
IBO	23	IBO-23-16-3	246.8	M	39	11	50	7.8	5.7	13.5	7.1	5	12.1	8.974	12.281	10.37	3.91202	3.66356	2.3979	0.141246	0.435895	0.103887	140.554	0.692	0.09324	0.00311	0.01365	0.02526	0.00533	0.12348	0.45559	0.00123	0.02286	0.03402	0.3999	0.0021	0.01856	0.03563	0.103887
IBO	23	IBO-23-18-10	223.6	F	44	13	57	7.5	17.1	24.6	6.6	16.3	22.9	12	4.678	6.911	4.04305	3.78419	2.56495	0.122951	0.76859	0.0691651	135.5	0.7299	0.06855	0.00133	0.00332	0.00868	0.00482	0.12697	0.48538	0.00229	0.03979	0.05294	0.4459	0.00055	0.00563	0.00956	0.0691651
IBO	25	IBO-25-6-3	211.9	F	31	11	42	7.7	20.7	28.4	6.8	19.7	26.5	11.688	4.831	6.69	3.73767	3.43399	2.3979	0.172778	0.816675	0.06695	139.602	0.7314	0.07203	0.00164	0.0041	0.00866	0.0062	0.1534	0.54712	0.0024	0.03936	0.05767	0.4873	0.0011	0.00775	0.01375	0.06695
IBO	25	IBO-25-7-11	257.5	F	37	10	47	9.1	22.3	31.4	7.8	21.5	29.3	14.286	3.587	6.688	3.85015	3.61092	2.30259	0.150028	0.78977	0.06693	151.36	0.7086	0.07089	0.00366	0.0108	0.01978	0.00314	0.10266	0.40304	0.00214	0.03814	0.05672	0.4129	0.00135	0.00979	0.01889	0.06693
IBO	25	IBO-25-2-3	187.3	F	32	11	43	7.1	18.4	25.5	6.4	17.4	23.8	9.859	5.435	6.667	3.7612	3.46574	2.3979	0.163522	0.806065	0.0667195	107.853	0.6792	0.05336	0.00254	0.00491	0.01047	0.00379	0.15968	0.47902	0.00254	0.06763	0.09422	0.4283	0.00174	0.01026	0.02043	0.0667195
IBO	23	IBO-23-17-3	156.5	M	34	13	47	5.1	5.6	10.7	5	5.5	10.5	1.961	1.786	1.869	3.85015	3.52636	2.56495	0.148619	0.550795	0.0186911	95.003	0.6833	0.07754	0.00095	0.00309	0.00775	0.00383	0.14458	0.37981	0.00095	0.0213	0.02591	0.4693	0.0008	0.01439	0.02676	0.0186911
IBO	23	IBO-23-17-4	196.2	M	34	12	46	6.7	6.6	13.3	6.1	5.9	12	8.955	10.606	9.774	3.82864	3.52636	2.48491	0.155269	0.519263	0.0978963	117.507	0.7004	0.05908	0.00241	0.00315	0.00643	0.00317	0.14113	0.43306	0.00256	0.0423	0.05713	0.4454	0.00098	0.01225	0.01904	0.0978963
IBO	23	IBO-23-2-6	195.5	F	38	13	51	7	17.2	24.2	6.2	16.4	22.6	11.429	4.651	6.612	3.93183	3.63759	2.56495	0.138831	0.790555	0.0661683	131.558	0.7092	0.05093	0.00161	0.00229	0.00394	0.005	0.12431	0.4336	0.00137	0.0225	0.02907	0.4466	0.00083	0.00536	0.00758	0.0661683
IBO	21	IBO-21-11-8	234.2	F	49	14	63	8.6	21.7	30.3	8	20.3	28.3	6.977	6.452	6.601	4.14313	3.89182	2.63906	0.111351	0.798301	0.066058	155.33	0.7307	0.07484	0.00075	0.00134	0.00306	0.0036	0.14036	0.47989	0.00121	0.02178	0.03536	0.4394	0.0003	0.00172	0.00472	0.066058
IBO	23	IBO-23-7-17	231	F	39	12	51	8.6	23.3	31.9	7.6	22.2	29.8	11.628	4.721	6.583	3.93183	3.66356	2.48491	0.139549	0.818918	0.0658776	148.828	0.6931	0.06881	0.00184	0.00334	0.00785	0.00548	0.12323	0.39125	0.00184	0.03035	0.0442	0.3956	0.00093	0.00585	0.0091	0.0658776
IBO	21	IBO-21-18-9	184.8	F	50	14	64	6.9	17.5	24.4	6.6	16.2	22.8	4.348	7.429	6.557	4.15888	3.91202	2.63906	0.104385	0.799795	0.0656171	126.016	0.7107	0.05352	0.00031	0.00128	0.0039	0.0042	0.12156	0.42588	0.00151	0.03085	0.04144	0.4287	6e-05	0.00306	0.00604	0.0656171
IBO	23	IBO-23-6-11	223.6	F	40	13	53	7.6	16.8	24.4	7	15.8	22.8	7.895	5.952	6.557	3.97029	3.68888	2.56495	0.135246	0.759453	0.0656171	139.902	0.7203	0.04998	0.00056	0.00111	0.00241	0.00335	0.08611	0.47654	0.00165	0.025	0.03575	0.4455	0.00061	0.00373	0.00742	0.0656171
IBO	25	IBO-25-5-9	243.3	F	33	10	43	9.2	25.9	35.1	7.6	25.2	32.8	17.391	2.703	6.553	3.7612	3.49651	2.30259	0.166494	0.829941	0.065577	140.512	0.7241	0.09167	0.00313	0.0135	0.02437	0.00364	0.13856	0.47069	0.00265	0.04418	0.06722	0.4599	0.00163	0.01642	0.03662	0.065577
IBO	27	IBO-27-12-7	220.9	F	31	8	39	7.6	24.8	32.4	6.2	24.1	30.3	18.421	2.823	6.481	3.66356	3.43399	2.07944	0.17412	0.871713	0.0648555	132.068	0.7065	0.10161	0.00259	0.00989	0.02141	0.00522	0.1843	0.53831	0.00182	0.0396	0.06844	0.4486	0.00158	0.01672	0.03718	0.0648555
IBO	23	IBO-23-1-5	241.2	F	37	13	50	8.8	19.3	28.1	7.8	18.5	26.3	11.364	4.145	6.406	3.91202	3.61092	2.56495	0.14826	0.757122	0.0641039	143.993	0.6863	0.05549	0.00228	0.00306	0.00556	0.00271	0.10723	0.43182	0.00226	0.03493	0.05381	0.4423	0.00049	0.00525	0.00976	0.0641039
IBO	23	IBO-23-2-1	189.3	M	32	12	44	6.4	5.7	12.1	5.8	5.2	11	9.375	8.772	9.091	3.78419	3.46574	2.48491	0.163854	0.490508	0.0910357	111.937	0.6917	0.06598	0.00179	0.00221	0.00459	0.00294	0.10712	0.34263	0.00122	0.02407	0.03284	0.4117	0.00042	0.00451	0.01156	0.0910357
IBO	23	IBO-23-7-12	246.2	F	37	11	48	8.9	19.3	28.2	8	18.4	26.4	10.112	4.663	6.383	3.8712	3.61092	2.3979	0.148815	0.753777	0.0638734	143.456	0.695	0.06115	0.00189	0.00311	0.00583	0.00599	0.11787	0.4901	0.00211	0.03437	0.0509	0.437	0.00109	0.00486	0.00908	0.0638734
IBO	25	IBO-25-6-5	248.5	F	32	10	42	8.8	22.7	31.5	7.9	21.6	29.5	10.227	4.846	6.349	3.73767	3.46574	2.30259	0.172358	0.804718	0.0635327	147.886	0.7425	0.093	0.00291	0.0109	0.02276	0.0035	0.12383	0.5099	0.00104	0.0333	0.04284	0.4607	0.00203	0.02085	0.03589	0.0635327
IBO	21	IBO-21-16-4	183.8	F	42	13	55	5.8	16.3	22.1	5.2	15.5	20.7	10.345	4.908	6.335	4.00733	3.73767	2.56495	0.124139	0.829445	0.0633925	123.77	0.7033	0.07262	0.00105	0.00209	0.0054	0.00445	0.11988	0.38636	0.0007	0.01707	0.02254	0.4759	0.00071	0.01683	0.02786	0.0633925
IBO	21	IBO-21-10-13	227.7	F	51	13	64	9.2	20.8	30	8.4	19.7	28.1	8.696	5.288	6.333	4.15888	3.93183	2.56495	0.106432	0.766104	0.0633724	132.986	0.7107	0.05834	0.00071	0.00169	0.00313	0.00431	0.13673	0.4188	0.00138	0.03262	0.04045	0.4068	0.00039	0.00096	0.00177	0.0633724
IBO	23	IBO-23-10+11-12	179.6	F	41	11	52	6.7	17	23.7	6.2	16	22.2	7.463	5.882	6.329	3.95124	3.71357	2.3979	0.126603	0.799919	0.0633323	122.989	0.6688	0.05007	0.00181	0.00246	0.00388	0.00468	0.10594	0.47136	0.00227	0.03456	0.04643	0.3986	0.00022	0.00164	0.0046	0.0633323
IBO	25	IBO-25-10-4	245.8	F	38	10	48	9.3	23.9	33.2	8.3	22.8	31.1	10.753	4.603	6.325	3.8712	3.63759	2.30259	0.144856	0.803629	0.0632922	135.935	0.7142	0.07686	0.00215	0.00806	0.01895	0.00532	0.12247	0.48554	0.00224	0.03099	0.04732	0.4405	0.00165	0.01198	0.02043	0.0632922
IBO	25	IBO-25-15-3	262.5	F	24	9	33	9	27.4	36.4	8	26.1	34.1	11.111	4.745	6.319	3.49651	3.17805	2.19722	0.232094	0.852225	0.0632321	146.008	0.7101	0.08284	0.00251	0.00936	0.01882	0.00284	0.10974	0.41533	0.00139	0.04328	0.05922	0.4096	0.0018	0.01816	0.03433	0.0632321
IBO	23	IBO-23-5-7	230.7	F	36	11	47	8	20.5	28.5	6.9	19.8	26.7	13.75	3.415	6.316	3.85015	3.58352	2.3979	0.151142	0.802792	0.0632021	137.943	0.7365	0.08339	0.00262	0.00626	0.01707	0.00474	0.17167	0.50537	0.00128	0.03423	0.04651	0.4616	0.00179	0.01431	0.02868	0.0632021
IBO	21	IBO-21-11-4	240.9	F	47	13	60	8.7	20	28.7	7.8	19.1	26.9	10.345	4.5	6.272	4.09434	3.85015	2.56495	0.116689	0.771016	0.0627612	145.001	0.7287	0.05726	0.00097	0.0013	0.00315	0.00373	0.12684	0.41669	0.00215	0.04806	0.06621	0.4535	0.00032	0.0038	0.00697	0.0627612
IBO	23	IBO-23-4-3A	128.2	M	37	12	49	5.5	5.9	11.4	4.8	5.4	10.2	12.727	8.475	10.526	3.89182	3.61092	2.48491	0.131178	0.543978	0.105455	107.57	0.6913	0.06738	0.00233	0.00396	0.01025	0.00336	0.14893	0.39719	0.00206	0.04418	0.06446	0.4008	0.00079	0.01432	0.02481	0.105455
IBO	23	IBO-23-5-4	170.6	M	35	12	47	6.3	6.3	12.6	5.6	5.8	11.4	11.111	7.937	9.524	3.85015	3.55535	2.48491	0.146838	0.523599	0.0953846	102.894	0.6628	0.07383	0.00225	0.0074	0.01226	0.00353	0.12868	0.3784	0.00083	0.01657	0.02622	0.4336	0.00109	0.01488	0.02403	0.0953846
IBO	23	IBO-23-5-5	185.8	M	36	11	47	6.4	6	12.4	5.6	5.2	10.8	12.5	13.333	12.903	3.85015	3.58352	2.3979	0.14513	0.505073	0.129391	114.867	0.6652	0.03998	0.00228	0.0031	0.0052	0.00293	0.1056	0.39248	0.00149	0.03408	0.04672	0.4339	0.0006	0.0076	0.01254	0.129391
IBO	23	IBO-23-5-6	184.9	M	36	12	48	5.3	5.5	10.8	4.4	4.8	9.2	16.981	12.727	14.815	3.8712	3.58352	2.48491	0.144995	0.534324	0.148697	113.418	0.6921	0.0727	0.00293	0.00467	0.01664	0.0037	0.12767	0.44584	0.00254	0.04322	0.05902	0.4485	0.00165	0.02025	0.036	0.148697
IBO	21	IBO-21-16-9	231.8	F	44	14	58	8.7	18.6	27.3	7.8	17.8	25.6	10.345	4.301	6.227	4.06044	3.78419	2.63906	0.12377	0.749563	0.0623103	144.465	0.6742	0.04892	0.00145	0.00194	0.00289	0.00445	0.1316	0.44117	0.00134	0.03196	0.04137	0.408	0.00062	0.0042	0.00732	0.0623103
IBO	27	IBO-27-13-9	197.6	F	32	8	40	7.1	21.9	29	6.1	21.1	27.2	14.085	3.653	6.207	3.68888	3.46574	2.07944	0.165195	0.855917	0.0621099	127.542	0.7352	0.10427	0.00268	0.01449	0.02609	0.00431	0.13741	0.52828	0.00204	0.04004	0.06075	0.4712	0.00149	0.02355	0.05105	0.0621099
IBO	23	IBO-23-6-1	208	M	32	11	43	7.1	8.1	15.2	6.6	7.5	14.1	7.042	7.407	7.237	3.7612	3.46574	2.3979	0.166798	0.562018	0.0724333	116.591	0.6834	0.07751	0.00218	0.00501	0.00861	0.00362	0.10829	0.3886	0.00122	0.03068	0.04545	0.4274	0.00095	0.01046	0.0174	0.0724333
IBO	25	IBO-25-13-11	238.4	F	37	10	47	8.7	20.4	29.1	8.2	19.1	27.3	5.747	6.373	6.186	3.85015	3.61092	2.30259	0.147945	0.776842	0.0618995	148.062	0.7153	0.0717	0.00109	0.00246	0.0052	0.006	0.13504	0.50782	0.00257	0.04497	0.06324	0.4535	0.00168	0.00991	0.01592	0.0618995
IBO	23	IBO-23-6-12	249	M	41	14	55	8.1	7.7	15.8	7.4	6.3	13.7	8.642	18.182	13.291	4.00733	3.71357	2.63906	0.134572	0.509043	0.133304	141.865	0.6944	0.05332	0.00069	0.00169	0.00479	0.00475	0.1286	0.4002	0.00123	0.02781	0.04329	0.4151	0.00106	0.00571	0.00781	0.133304
IBO	23	IBO-23-17-8	235.2	F	37	12	49	8.3	19.2	27.5	7.5	18.3	25.8	9.639	4.687	6.182	3.89182	3.61092	2.48491	0.147579	0.772855	0.0618594	128.435	0.6848	0.07372	0.00183	0.00853	0.01977	0.00462	0.15985	0.48477	0.00184	0.0468	0.06519	0.424	0.00162	0.01583	0.03092	0.0618594
IBO	23	IBO-23-6-14	165.4	M	41	13	54	4.7	4.4	9.1	4.8	4.5	9.3	-2.128	-2.273	-2.198	3.98898	3.71357	2.56495	0.124594	0.504668	-0.0219818	100.39	0.7545	0.09868	0.00142	0.0075	0.01454	0.00298	0.13381	0.4344	0.00188	0.02809	0.04287	0.491	0.00122	0.02	0.03333	-0.0219818
IBO	23	IBO-23-18-9	154.1	F	42	14	56	6.1	15.1	21.2	5.3	14.6	19.9	13.115	3.311	6.132	4.02535	3.73767	2.63906	0.119943	0.792719	0.0613585	92.217	0.7213	0.08809	0.00166	0.00278	0.00424	0.00337	0.12562	0.56494	0.00101	0.00679	0.01355	0.4686	0.00131	0.00627	0.01339	0.0613585
IBO	23	IBO-23-6-7	183.2	M	38	12	50	5.8	5.1	10.9	5.2	4.6	9.8	10.345	9.804	10.092	3.91202	3.63759	2.48491	0.13712	0.486902	0.101092	113.687	0.7031	0.05309	0.00117	0.00188	0.00351	0.00296	0.10631	0.34943	0.00169	0.03471	0.0491	0.4483	0.00072	0.00693	0.01124	0.101092
IBO	21	IBO-21-14-10	241.5	F	48	15	63	8.9	20.7	29.6	8.4	19.4	27.8	5.618	6.28	6.081	4.14313	3.8712	2.70805	0.11431	0.774452	0.0608475	145.214	0.691	0.03849	0.0013	0.00242	0.00704	0.00353	0.12245	0.43685	0.00088	0.02182	0.03009	0.4211	9e-05	0.00294	0.00452	0.0608475
IBO	23	IBO-23-7-1	176.2	M	35	11	46	5.5	7.4	12.9	5	6.7	11.7	9.091	9.459	9.302	3.82864	3.55535	2.3979	0.147761	0.610947	0.0931547	101.287	0.7199	0.06853	0.00127	0.0036	0.00806	0.00363	0.14053	0.49699	0.00087	0.02116	0.02737	0.4721	0.00032	0.01194	0.02005	0.0931547
IBO	23	IBO-23-7-10	179.3	M	37	12	49	6.3	5	11.3	5.3	4.3	9.6	15.873	14	15.044	3.89182	3.61092	2.48491	0.140245	0.45836	0.151013	113.395	0.6803	0.06638	0.00193	0.00639	0.01171	0.00291	0.08762	0.38084	0.00103	0.02274	0.03033	0.4684	0.00083	0.01765	0.03025	0.151013
IBO	25	IBO-25-1-8	239.2	F	32	10	42	7.7	20.4	28.1	6.9	19.5	26.4	10.39	4.412	6.05	3.73767	3.46574	2.30259	0.171166	0.812456	0.060537	148.086	0.7141	0.08759	0.00244	0.01241	0.02128	0.00363	0.11223	0.53265	0.00213	0.04344	0.08201	0.4292	0.0009	0.0138	0.02837	0.060537
IBO	25	IBO-25-4-5	216.2	F	35	10	45	8.1	21.7	29.8	7.2	20.8	28	11.111	4.147	6.04	3.80666	3.55535	2.30259	0.153606	0.815674	0.0604368	137.331	0.7476	0.07469	0.00189	0.00446	0.01056	0.0034	0.11992	0.55101	0.00139	0.04044	0.05683	0.486	0.00142	0.01198	0.01958	0.0604368
IBO	23	IBO-23-7-13	187.5	M	37	11	48	6.4	6.3	12.7	5.8	5.3	11.1	9.375	15.873	12.598	3.8712	3.61092	2.3979	0.141453	0.519059	0.126316	113.022	0.6973	0.07644	0.0012	0.00336	0.00722	0.00337	0.13256	0.43302	0.0008	0.01344	0.01933	0.4556	0.00101	0.01313	0.02388	0.126316
IBO	25	IBO-25-15-2	256.2	F	24	10	34	8.6	27.9	36.5	7.7	26.6	34.3	10.465	4.659	6.027	3.52636	3.17805	2.30259	0.231082	0.870085	0.0603065	152.157	0.7046	0.09827	0.00274	0.01988	0.03765	0.00271	0.12117	0.46232	0.00173	0.03808	0.05666	0.435	0.00145	0.02049	0.04039	0.0603065
IBO	25	IBO-25-9-13	233.8	F	33	11	44	8.3	23.3	31.6	7.4	22.3	29.7	10.843	4.292	6.013	3.78419	3.49651	2.3979	0.165287	0.829127	0.0601663	141.553	0.7089	0.07316	0.0023	0.0047	0.00831	0.00579	0.15199	0.60278	0.00218	0.03926	0.05834	0.4412	0.0013	0.00966	0.01441	0.0601663
IBO	23	IBO-23-7-16	187	M	39	12	51	7.1	8.5	15.6	5.5	7.4	12.9	22.535	12.941	17.308	3.93183	3.66356	2.48491	0.134131	0.576236	0.173956	111.328	0.6893	0.06799	0.00167	0.00287	0.0058	0.00517	0.11469	0.45203	0.00172	0.03083	0.04255	0.4875	0.00077	0.01649	0.02646	0.173956
IBO	25	IBO-25-6-9	216.9	F	33	10	43	8	23.9	31.9	7.1	22.9	30	11.25	4.184	5.956	3.7612	3.49651	2.30259	0.163013	0.846878	0.0595953	135.629	0.706	0.09194	0.00181	0.00417	0.00836	0.00411	0.17605	0.52915	0.00177	0.05376	0.0732	0.4241	0.0012	0.01392	0.02609	0.0595953
IBO	27	IBO-27-16-9	172.4	F	30	8	38	5.5	14.7	20.2	4.4	14.6	19	20	0.68	5.941	3.63759	3.4012	2.07944	0.171661	0.814996	0.059445	105.67	0.7173	0.11562	0.00451	0.02773	0.05529	0.00539	0.14655	0.61555	0.00282	0.04373	0.07535	0.4846	0.0013	0.04196	0.08755	0.059445
IBO	23	IBO-23-7-5	182.8	M	36	11	47	6.3	6.2	12.5	5.9	5.6	11.5	6.349	9.677	8	3.85015	3.58352	2.3979	0.144678	0.518986	0.0800856	98.795	0.6872	0.05584	0.00066	0.00158	0.00174	0.00587	0.14633	0.48982	0.00073	0.01412	0.02546	0.4399	0.00049	0.00531	0.00939	0.0800856
IBO	23	IBO-23-7-6	201.2	M	36	12	48	7.4	7.4	14.8	6.6	6	12.6	10.811	18.919	14.865	3.8712	3.58352	2.48491	0.147342	0.523599	0.149203	115.82	0.7036	0.05459	0.00213	0.00331	0.0054	0.0034	0.11988	0.46065	0.00138	0.03114	0.04679	0.447	0.00078	0.00485	0.00927	0.149203
IBO	27	IBO-27-9-8	199.7	F	31	9	40	7	18.3	25.3	6	17.8	23.8	14.286	2.732	5.929	3.68888	3.43399	2.19722	0.170865	0.808599	0.0593248	128.46	0.7099	0.10532	0.0039	0.01679	0.02716	0.00567	0.14696	0.53562	0.0018	0.04694	0.07012	0.4367	0.00292	0.02737	0.05444	0.0593248
IBO	23	IBO-23-7-8	183	M	37	12	49	5.9	5.6	11.5	5.1	4.9	10	13.559	12.5	13.043	3.89182	3.61092	2.48491	0.140797	0.508602	0.130803	109.275	0.6682	0.05356	0.00173	0.00275	0.00591	0.00345	0.11401	0.31065	0.00094	0.02528	0.02937	0.4545	0.0011	0.01424	0.02373	0.130803
IBO	23	IBO-23-7-9	179.9	M	37	11	48	6.4	6.8	13.2	5.5	5.6	11.1	14.063	17.647	15.909	3.8712	3.61092	2.3979	0.140335	0.541184	0.159769	112.524	0.6718	0.06021	0.0023	0.00481	0.01114	0.00279	0.1191	0.3788	0.00101	0.02265	0.03013	0.4415	0.001	0.01362	0.02421	0.159769
IBO	23	IBO-23-8+9-14	154.9	M	42	10	52	4.1	4.3	8.4	4.1	4.3	8.4	0	0	0	3.95124	3.73767	2.30259	0.120066	0.537401	0	95.834	0.6678	0.06258	0.00188	0.00521	0.01016	0.00397	0.13153	0.39236	0.002	0.0443	0.06444	0.4371	0.00104	0.01491	0.02331	0
IBO	25	IBO-25-15-12	228.9	F	28	11	39	6.8	17.4	24.2	6	16.8	22.8	11.765	3.448	5.785	3.66356	3.3322	2.3979	0.194046	0.802374	0.0578823	143.347	0.7171	0.08935	0.00146	0.00577	0.0242	0.00364	0.15639	0.45775	0.001	0.01774	0.02545	0.4558	0.00098	0.02561	0.05743	0.0578823
IBO	23	IBO-23-8-1	166.1	M	32	13	45	5.8	7.3	13.1	5	6.5	11.5	13.793	10.959	12.214	3.80666	3.46574	2.56495	0.159768	0.591073	0.122446	96.523	0.6881	0.04658	0.00125	0.00205	0.00385	0.00198	0.1029	0.37901	0.00099	0.03004	0.04612	0.4257	0.00056	0.0065	0.01211	0.122446
IBO	21	IBO-21-1-1	222	F	44	12	56	9.1	22.1	31.2	8.4	21	29.4	7.692	4.977	5.769	4.02535	3.78419	2.48491	0.122788	0.787134	0.057722	134.591	0.6778	0.03877	0.00127	0.00239	0.00426	0.00357	0.10906	0.36809	0.00135	0.02603	0.03232	0.4282	0.00055	0.00306	0.00513	0.057722
IBO	25	IBO-25-5-11	206.5	F	35	10	45	7.6	20.2	27.8	6.6	19.6	26.2	13.158	2.97	5.755	3.80666	3.55535	2.30259	0.152294	0.813388	0.0575818	128.804	0.722	0.11318	0.00186	0.00806	0.01748	0.00407	0.12845	0.47539	0.00189	0.03441	0.04804	0.4084	0.00109	0.01551	0.03033	0.0575818
IBO	27	IBO-27-14-3	221.4	F	29	8	37	7.9	23.4	31.3	6.9	22.6	29.5	12.658	3.419	5.751	3.61092	3.3673	2.07944	0.186206	0.844447	0.0575417	130.289	0.732	0.08419	0.00298	0.01604	0.02946	0.00442	0.14767	0.54018	0.00291	0.04829	0.07631	0.4441	0.00272	0.0271	0.053	0.0575417
IBO	23	IBO-23-8-3	203	M	34	11	45	5.7	6	11.7	5	5.2	10.2	12.281	13.333	12.821	3.80666	3.52636	2.3979	0.156271	0.538467	0.128564	111.225	0.6969	0.08901	0.00257	0.0048	0.01153	0.00584	0.15575	0.52265	0.00228	0.04427	0.06346	0.4225	0.0013	0.00693	0.01327	0.128564
IBO	23	IBO-23-8-4	180	M	35	11	46	5.6	5.6	11.2	5.4	5.4	10.8	3.571	3.571	3.571	3.82864	3.55535	2.3979	0.14837	0.523599	0.0357176	103.211	0.7307	0.0632	0.00137	0.00523	0.01319	0.00215	0.10024	0.36055	0.00111	0.02735	0.03397	0.4495	0.0007	0.00937	0.01612	0.0357176
IBO	23	IBO-23-8-5	200.5	M	35	11	46	6.7	7	13.7	5.9	6.3	12.2	11.94	10	10.949	3.82864	3.55535	2.3979	0.151452	0.536288	0.10971	118.002	0.7104	0.05758	0.00112	0.00168	0.00448	0.00352	0.09987	0.3761	0.00104	0.01398	0.01929	0.4544	0.0011	0.00927	0.01598	0.10971
IBO	23	IBO-23-8-7	209.6	M	36	12	48	7.5	7.4	14.9	6.5	5.9	12.4	13.333	20.27	16.779	3.8712	3.58352	2.48491	0.148478	0.519728	0.168587	117.788	0.7272	0.04883	0.00033	0.00109	0.003	0.00193	0.10489	0.41166	0.00129	0.04126	0.07495	0.4096	0.00073	0.0085	0.01403	0.168587
IBO	21	IBO-21-8-7	211.3	F	46	14	60	7.8	17.1	24.9	6.8	16.7	23.5	12.821	2.339	5.622	4.09434	3.82864	2.63906	0.116376	0.757004	0.0562497	130.448	0.7399	0.05747	0.00142	0.00208	0.00733	0.00265	0.14065	0.48697	0.00124	0.03674	0.05962	0.4638	0.00041	0.00403	0.00875	0.0562497
IBO	23	IBO-23-8-9	177.1	M	36	13	49	6.2	5.8	12	5.9	5.5	11.4	4.839	5.172	5	3.89182	3.58352	2.56495	0.143798	0.504458	0.0500209	99.623	0.6785	0.09685	0.00142	0.00874	0.01665	0.00403	0.1612	0.45513	0.00095	0.02804	0.03711	0.3864	0.00105	0.01352	0.02604	0.0500209
IBO	23	IBO-23-9-11	151.6	M	41	10	51	4.8	5.4	10.2	4.5	5.2	9.7	6.25	3.704	4.902	3.93183	3.71357	2.30259	0.122469	0.557907	0.0490397	92.806	0.6821	0.0785	0.00118	0.00291	0.00538	0.00431	0.13034	0.51719	0.00174	0.03185	0.04796	0.4778	0.00061	0.01633	0.03008	0.0490397
IBO	23	IBO-23-9-3	211.7	M	35	11	46	6.6	7.7	14.3	5.8	6.6	12.4	12.121	14.286	13.287	3.82864	3.55535	2.3979	0.153005	0.56861	0.133264	124.424	0.7048	0.03753	0.00117	0.0021	0.0046	0.00363	0.08915	0.36165	0.00161	0.02317	0.03678	0.4531	0.00082	0.0063	0.01024	0.133264
IBO	23	IBO-23-12+13-6	179	F	40	11	51	7.9	20.6	28.5	7.1	19.8	26.9	10.127	3.883	5.614	3.93183	3.68888	2.3979	0.129685	0.807856	0.0561695	113.912	0.7012	0.06422	0.00145	0.00224	0.0056	0.00365	0.11008	0.3522	0.00153	0.0214	0.03029	0.4769	0.00098	0.012	0.02107	0.0561695
IBO	21	IBO-21-5-3	188.7	F	52	14	66	9	16	25	8	15.6	23.6	11.111	2.5	5.6	4.18965	3.95124	2.63906	0.100772	0.694498	0.0560293	132.232	0.718	0.05847	0.00077	0.00119	0.00272	0.00416	0.15056	0.43669	0.00148	0.03311	0.04832	0.4054	0.00025	0.00491	0.00756	0.0560293
IBO	23	IBO-23-6-4	241.4	F	35	11	46	8	20.8	28.8	7.1	20.1	27.2	11.25	3.365	5.556	3.82864	3.55535	2.3979	0.156756	0.80701	0.0555886	144.826	0.7068	0.0732	0.00178	0.00434	0.00814	0.00382	0.14007	0.42879	0.00126	0.03076	0.04272	0.4179	0.001	0.00944	0.0181	0.0555886
IBO	23	IBO-23-9-7	162	M	37	12	49	5	5.3	10.3	4.6	4.7	9.3	8	11.321	9.709	3.89182	3.61092	2.48491	0.137503	0.540498	0.0972432	91.812	0.6681	0.04583	0.00053	0.00117	0.00246	0.00324	0.13299	0.40812	0.00115	0.01936	0.02935	0.4198	0.0009	0.01414	0.02602	0.0972432
IBO	27	IBO-27-14-10	217.5	F	31	9	40	7.3	19.8	27.1	6.4	19.2	25.6	12.329	3.03	5.535	3.68888	3.43399	2.19722	0.173619	0.81924	0.0553783	132.75	0.6799	0.09281	0.00314	0.0216	0.04409	0.00348	0.12305	0.44555	0.00173	0.03244	0.04291	0.4612	0.00164	0.02496	0.04998	0.0553783
IBO	23	IBO-23-3-5	214.6	F	36	12	48	7.2	18.1	25.3	6.5	17.4	23.9	9.722	3.867	5.534	3.8712	3.58352	2.48491	0.149133	0.797218	0.0553683	136.817	0.6995	0.052	0.00201	0.0029	0.00445	0.0046	0.11834	0.45718	0.00066	0.016	0.02271	0.4416	0.001	0.01138	0.02051	0.0553683
IBO	25	IBO-25-6-7	203.3	F	32	10	42	6.9	18.6	25.5	6.2	17.9	24.1	10.145	3.763	5.49	3.73767	3.46574	2.30259	0.166084	0.817462	0.0549276	127.79	0.7347	0.06649	0.00154	0.00324	0.00711	0.00321	0.13596	0.5452	0.00092	0.02825	0.0496	0.4297	0.00087	0.00692	0.0117	0.0549276
IBO	23	IBO-23-1-6	252.6	F	37	13	50	9.1	21.9	31	8.1	21.2	29.3	10.989	3.196	5.484	3.91202	3.61092	2.56495	0.149508	0.784472	0.0548675	142.387	0.7136	0.07938	0.00283	0.00669	0.01183	0.00225	0.14469	0.44701	0.00193	0.04672	0.06103	0.4471	0.00071	0.00858	0.0155	0.0548675
IBO	25	IBO-25-11-5	228.2	F	31	10	41	8	21.5	29.5	7.1	20.8	27.9	11.25	3.256	5.424	3.71357	3.43399	2.30259	0.175168	0.816588	0.0542666	150.314	0.7458	0.07982	0.00158	0.00512	0.0128	0.00422	0.13198	0.52047	0.00147	0.0338	0.0514	0.4576	0.0007	0.01041	0.02259	0.0542666
IBO	25	IBO-25-9-9	230.7	F	32	10	42	10	21.7	31.7	9.1	20.9	30	9	3.687	5.363	3.73767	3.46574	2.30259	0.170035	0.753976	0.0536557	142.243	0.6679	0.09673	0.00114	0.00726	0.01591	0.00309	0.12759	0.41921	0.00052	0.0202	0.02642	0.4171	0.00078	0.00738	0.01436	0.0536557
IBO	25	IBO-25-1-5	165.1	M	31	11	42	6.4	6	12.4	5.4	5.3	10.7	15.625	11.667	13.71	3.73767	3.43399	2.3979	0.164727	0.505073	0.137533	95.461	0.6798	0.08483	0.0018	0.00516	0.01232	0.00305	0.14703	0.4044	0.00212	0.0407	0.05391	0.436	0.00127	0.02102	0.03305	0.137533
IBO	23	IBO-23-12-1	227.4	F	37	13	50	8.4	19.6	28	7.8	18.7	26.5	7.143	4.592	5.357	3.91202	3.61092	2.56495	0.146668	0.775397	0.0535957	139.854	0.715	0.07262	0.00249	0.00535	0.01006	0.00454	0.14123	0.48558	0.00296	0.05286	0.07038	0.4668	0.00128	0.00865	0.0145	0.0535957
IBO	25	IBO-25-4-6	196.5	F	36	10	46	7.6	20.4	28	6.7	19.8	26.5	11.842	2.941	5.357	3.82864	3.58352	2.30259	0.146685	0.816234	0.0535957	122.52	0.7287	0.12567	0.00223	0.0157	0.03617	0.00472	0.15958	0.60615	0.00199	0.05659	0.08633	0.4962	0.00126	0.01908	0.03463	0.0535957
IBO	25	IBO-25-10-1	206.1	M	34	10	44	6.2	6.5	12.7	5.1	5.6	10.7	17.742	13.846	15.748	3.78419	3.52636	2.30259	0.156717	0.537292	0.158138	113.008	0.6912	0.10403	0.00186	0.01099	0.0188	0.00275	0.13549	0.44987	0.00021	0.01417	0.01955	0.4628	0.00182	0.03443	0.05777	0.158138
IBO	23	IBO-23-12+13-12	183.8	F	44	12	56	7.6	16.7	24.3	7.1	15.9	23	6.579	4.79	5.35	4.02535	3.78419	2.48491	0.118497	0.757687	0.0535256	121.608	0.7096	0.04061	0.00088	0.00134	0.00577	0.00214	0.08376	0.45609	0.00102	0.02207	0.03544	0.4637	0.00043	0.00327	0.00668	0.0535256
IBO	23	IBO-23-7-15	236	F	38	13	51	7.8	22.3	30.1	7	21.5	28.5	10.256	3.587	5.316	3.93183	3.63759	2.56495	0.143785	0.834356	0.0531851	132.905	0.7223	0.06361	0.00125	0.00156	0.0034	0.00327	0.1441	0.55961	0.00176	0.04917	0.07784	0.4361	0.00038	0.00358	0.00608	0.0531851
IBO	23	IBO-23-3-7	242.7	F	38	11	49	7.8	20.6	28.4	6.8	20.1	26.9	12.821	2.427	5.282	3.89182	3.63759	2.3979	0.144522	0.811546	0.0528446	153.251	0.709	0.06904	0.00212	0.00305	0.0092	0.0036	0.11058	0.4191	0.00192	0.02419	0.03477	0.4158	0.00089	0.0083	0.01456	0.0528446
IBO	25	IBO-25-8-7	233	F	34	11	45	8.5	22.1	30.6	7.4	21.6	29	12.941	2.262	5.229	3.80666	3.52636	2.3979	0.160325	0.80701	0.0523139	138.377	0.6962	0.08409	0.00268	0.00709	0.01457	0.00637	0.14547	0.53127	0.00157	0.02593	0.03703	0.432	0.00207	0.01362	0.02415	0.0523139
IBO	21	IBO-21-3-3	252.7	F	43	13	56	9	23.6	32.6	8.3	22.6	30.9	7.778	4.237	5.215	4.02535	3.7612	2.56495	0.128656	0.809477	0.0521737	142.142	0.6909	0.06525	0.00161	0.00238	0.00494	0.00428	0.12264	0.38264	0.0018	0.0239	0.03151	0.4097	0.00045	0.00395	0.00711	0.0521737
IBO	25	IBO-25-11-1	211.1	M	28	11	39	7.5	7.4	14.9	6.7	6.6	13.3	10.667	10.811	10.738	3.66356	3.3322	2.3979	0.191155	0.519728	0.107587	112.955	0.6936	0.08343	0.00317	0.00937	0.01852	0.00378	0.13823	0.49573	0.00225	0.04449	0.06596	0.4328	0.00183	0.01831	0.03184	0.107587
IBO	25	IBO-25-11-3	194.1	M	29	10	39	7.3	7.5	14.8	6.4	6.5	12.9	12.329	13.333	12.838	3.66356	3.3673	2.30259	0.181668	0.531419	0.128735	113.042	0.6799	0.09967	0.00188	0.00941	0.01701	0.00299	0.11174	0.39369	0.00102	0.02332	0.03003	0.3833	0.00104	0.0148	0.02721	0.128735
IBO	25	IBO-25-11-4	209.7	M	30	11	41	6.9	7.5	14.4	6	7	13	13.043	6.667	9.722	3.71357	3.4012	2.3979	0.178189	0.547827	0.0973738	120.655	0.6839	0.06669	0.00142	0.0036	0.00983	0.00376	0.12895	0.45176	0.0011	0.03917	0.05625	0.4369	0.00124	0.01426	0.02921	0.0973738
IBO	27	IBO-27-9-10	215.2	F	32	8	40	6.2	16.9	23.1	5.5	16.4	21.9	11.29	2.959	5.195	3.68888	3.46574	2.07944	0.167861	0.820669	0.0519734	135.795	0.7167	0.09735	0.00112	0.00486	0.01723	0.00424	0.11613	0.51515	0.00064	0.01431	0.02323	0.4287	0.00152	0.01572	0.03696	0.0519734
IBO	23	IBO-23-16-5	215.5	F	40	11	51	8	20.9	28.9	7.2	20.2	27.4	10	3.349	5.19	3.93183	3.68888	2.3979	0.134324	0.8084	0.0519233	139.717	0.7364	0.06736	0.00077	0.00194	0.00354	0.00325	0.12677	0.45681	0.00108	0.03343	0.04647	0.4663	0.00026	0.00388	0.00746	0.0519233
IBO	25	IBO-25-12-2	194.6	M	32	10	42	5.6	4.2	9.8	4.9	3.7	8.6	12.5	11.905	12.245	3.73767	3.46574	2.30259	0.164717	0.442911	0.122758	119.451	0.6805	0.09898	0.00145	0.01269	0.02691	0.00326	0.13366	0.43032	0.00059	0.02186	0.02892	0.4232	0.00137	0.02853	0.04892	0.122758
IBO	25	IBO-25-13-1	204	F	32	10	42	7.9	21.2	29.1	6.9	20.7	27.6	12.658	2.358	5.155	3.73767	3.46574	2.30259	0.166191	0.816162	0.0515729	123.968	0.7299	0.06829	0.00273	0.00695	0.0139	0.00368	0.14484	0.55074	0.00208	0.05029	0.07626	0.4759	0.00112	0.01305	0.02163	0.0515729
IBO	25	IBO-25-7-5	219.6	F	34	10	44	8.1	21.2	29.3	7.9	19.9	27.8	2.469	6.132	5.119	3.78419	3.52636	2.30259	0.158583	0.808931	0.0512124	138.58	0.7141	0.08133	0.00223	0.00635	0.01194	0.00419	0.12897	0.45093	0.00243	0.04335	0.06711	0.4134	0.00114	0.00936	0.01738	0.0512124
IBO	21	IBO-21-1-4	200.8	F	45	13	58	8.1	19.6	27.7	7.7	18.6	26.3	4.938	5.102	5.054	4.06044	3.80666	2.56495	0.117829	0.786069	0.0505615	133.094	0.7249	0.04855	0.00144	0.0022	0.00554	0.00405	0.1382	0.52921	0.00196	0.03754	0.054	0.464	0.00025	0.00337	0.00573	0.0505615
IBO	25	IBO-25-12-8	175	M	36	10	46	6.1	6.7	12.8	5.5	5.6	11.1	9.836	16.418	13.281	3.82864	3.58352	2.30259	0.143466	0.55088	0.133204	102.329	0.6922	0.08456	0.00238	0.01312	0.02422	0.00353	0.14448	0.41436	0.00137	0.02716	0.03569	0.426	0.00221	0.03536	0.06717	0.133204
IBO	23	IBO-23-2-1A	252.8	F	37	13	50	8.4	21.4	29.8	7.5	20.8	28.3	10.714	2.804	5.034	3.91202	3.61092	2.56495	0.14953	0.801098	0.0503613	144.33	0.717	0.06574	0.00122	0.00363	0.00848	0.0033	0.10022	0.42377	0.00174	0.03457	0.05159	0.4094	0.00062	0.0042	0.00948	0.0503613
IBO	27	IBO-27-7-14	278	F	30	9	39	7.7	22.3	30	6.9	21.6	28.5	10.39	3.139	5	3.66356	3.4012	2.19722	0.187587	0.83804	0.0500209	160.007	0.7075	0.10722	0.00367	0.02014	0.04264	0.00448	0.14333	0.52335	0.00246	0.0403	0.06951	0.4698	0.00333	0.02933	0.05649	0.0500209
IBO	23	IBO-23-10-9	181.5	F	39	13	52	6.9	17.2	24.1	6.2	16.7	22.9	10.145	2.907	4.979	3.95124	3.66356	2.56495	0.133366	0.794756	0.0498106	122.266	0.7189	0.04445	0.00093	0.00128	0.00267	0.00366	0.1213	0.47953	0.00066	0.01485	0.02659	0.4382	0.00063	0.00276	0.0061	0.0498106
IBO	25	IBO-25-1-12	262.5	F	35	10	45	8.6	21.6	30.2	7.7	21	28.7	10.465	2.778	4.967	3.80666	3.55535	2.30259	0.15915	0.796956	0.0496904	145.437	0.7569	0.08615	0.0052	0.01887	0.04664	0.00538	0.15393	0.54516	0.00347	0.04781	0.06445	0.4905	0.00236	0.02408	0.04175	0.0496904
IBO	25	IBO-25-9-21	214.6	F	36	10	46	7.6	20.7	28.3	6.8	20.1	26.9	10.526	2.899	4.947	3.82864	3.58352	2.30259	0.149133	0.820444	0.0494902	129.253	0.7374	0.05908	0.00173	0.00389	0.01345	0.00284	0.12346	0.5065	0.00124	0.03535	0.04711	0.4591	0.00066	0.00955	0.02135	0.0494902
IBO	27	IBO-27-13-7	243.3	F	31	8	39	7.9	26.6	34.5	6.9	25.9	32.8	12.658	2.632	4.928	3.66356	3.43399	2.07944	0.177235	0.880433	0.0493	142.274	0.7155	0.07998	0.00262	0.01276	0.02793	0.00263	0.10986	0.44316	0.00145	0.03676	0.05298	0.4814	0.00173	0.01891	0.04091	0.0493
IBO	25	IBO-25-13-4	214.7	M	34	11	45	7.7	7.2	14.9	6.4	5.9	12.3	16.883	18.056	17.45	3.80666	3.52636	2.3979	0.157919	0.504331	0.175398	123.546	0.6882	0.07895	0.00317	0.00848	0.01696	0.00346	0.12168	0.44891	0.0023	0.04411	0.06336	0.453	0.00197	0.02394	0.04062	0.175398
IBO	23	IBO-23-7-7	225.7	F	36	11	47	8.1	20.6	28.7	7.6	19.7	27.3	6.173	4.369	4.878	3.85015	3.58352	2.3979	0.150534	0.800594	0.0487994	126.733	0.6843	0.06653	0.00181	0.00398	0.00749	0.00326	0.1004	0.4755	0.00062	0.01818	0.02871	0.4489	0.00108	0.00686	0.01217	0.0487994
IBO	25	IBO-25-13-6	162.3	M	34	10	44	4.9	5.2	10.1	4.3	4.7	9	12.245	9.615	10.891	3.78419	3.52636	2.30259	0.14969	0.540834	0.109126	110.366	0.6724	0.06854	0.00158	0.00528	0.01351	0.00438	0.13132	0.44646	0.00207	0.05143	0.06856	0.4235	0.00119	0.01753	0.03172	0.109126
IBO	25	IBO-25-13-7	185.6	M	34	10	44	5.9	5	10.9	4.9	4.1	9	16.949	18	17.431	3.78419	3.52636	2.30259	0.153635	0.476549	0.175205	111.013	0.6919	0.07821	0.00228	0.01131	0.02491	0.00194	0.12241	0.45233	0.00085	0.03586	0.05153	0.4365	0.00197	0.03154	0.06511	0.175205
IBO	25	IBO-25-11-7	257.4	F	35	9	44	9.1	23.9	33	8.3	23.1	31.4	8.791	3.347	4.848	3.78419	3.55535	2.19722	0.158589	0.809935	0.048499	163.639	0.7505	0.08229	0.00148	0.00232	0.00631	0.00459	0.16315	0.51567	0.00223	0.04879	0.07074	0.4424	0.00229	0.00972	0.01632	0.048499
IBO	25	IBO-25-7-8	241.5	F	35	10	45	7.5	21.5	29	6.8	20.8	27.6	9.333	3.256	4.828	3.80666	3.55535	2.30259	0.156768	0.835123	0.0482988	157.121	0.7517	0.0856	0.00172	0.0063	0.01149	0.00337	0.13797	0.53553	0.00178	0.04136	0.0561	0.5006	0.0015	0.01542	0.02629	0.0482988
IBO	25	IBO-25-14-1	200.4	M	29	11	40	6.2	5.3	11.5	5.2	4.5	9.7	16.129	15.094	15.652	3.68888	3.3673	2.3979	0.182769	0.478975	0.157166	116.433	0.6695	0.07425	0.00177	0.00884	0.01862	0.00331	0.11446	0.33999	0.00121	0.02463	0.03203	0.4512	0.00123	0.01682	0.03128	0.157166
IBO	25	IBO-25-14-2	161.2	M	29	10	39	5	5	10	4.5	4.4	8.9	10	12	11	3.66356	3.3673	2.30259	0.175264	0.523599	0.110223	97.788	0.6967	0.08187	0.00138	0.01183	0.01981	0.00285	0.14479	0.40734	0.00121	0.03354	0.04479	0.461	0.00134	0.02118	0.03923	0.110223
IBO	25	IBO-25-14-3	182.6	M	30	10	40	5.4	5.4	10.8	5.1	5.1	10.2	5.556	5.556	5.556	3.68888	3.4012	2.30259	0.173577	0.523599	0.0555886	115.363	0.6861	0.07363	0.00333	0.00964	0.02069	0.00512	0.14386	0.46449	0.00365	0.04908	0.06812	0.4768	0.00173	0.02221	0.03807	0.0555886
IBO	25	IBO-25-14-5	153.1	M	33	11	44	5.2	5	10.2	4.9	4.3	9.2	5.769	14	9.804	3.78419	3.49651	2.3979	0.152457	0.512315	0.0981977	94.252	0.7083	0.0616	0.00209	0.00332	0.01867	0.00226	0.11052	0.49841	0.00158	0.0436	0.07057	0.4464	0.00106	0.02179	0.04316	0.0981977
IBO	21	IBO-21-8-11	200.7	F	51	14	65	8.3	18.7	27	7.8	17.9	25.7	6.024	4.278	4.815	4.17439	3.93183	2.63906	0.103957	0.765077	0.0481686	127.783	0.6884	0.05384	0.00034	0.0005	0.00142	0.00399	0.13661	0.41144	0.00174	0.03057	0.03936	0.3814	0.0001	0.00083	0.00185	0.0481686
IBO	23	IBO-23-18-6	198.1	F	38	13	51	6.8	16.2	23	6.2	15.7	21.9	8.824	3.086	4.783	3.93183	3.63759	2.56495	0.139178	0.781504	0.0478483	113.851	0.6959	0.05979	0.00127	0.0019	0.00432	0.00421	0.12079	0.35681	0.00208	0.03492	0.04559	0.4338	0.00145	0.00478	0.00863	0.0478483
IBO	25	IBO-25-15-8	240.9	F	27	10	37	8.4	21	29.4	7.5	20.5	28	10.714	2.381	4.762	3.61092	3.29584	2.30259	0.203125	0.795603	0.047638	148.557	0.7147	0.08017	0.0016	0.00588	0.01578	0.00549	0.13536	0.54335	0.0016	0.03297	0.06338	0.4676	0.00123	0.00742	0.0114	0.047638
IBO	25	IBO-25-6-13	201.9	F	35	10	45	7.2	20.2	27.4	6.4	19.7	26.1	11.111	2.475	4.745	3.80666	3.55535	2.30259	0.151651	0.828956	0.0474678	134.926	0.7244	0.08837	0.00263	0.0093	0.02008	0.00406	0.13162	0.51716	0.00168	0.0313	0.04251	0.4507	0.00182	0.01501	0.0331	0.0474678
IBO	27	IBO-27-3-5	194.9	F	35	8	43	6.1	19.2	25.3	5.3	18.8	24.1	13.115	2.083	4.743	3.7612	3.55535	2.07944	0.150642	0.861612	0.0474478	127.57	0.7131	0.08136	0.00234	0.00914	0.02153	0.00307	0.11099	0.49481	0.0022	0.04042	0.05664	0.4852	0.00157	0.01616	0.03539	0.0474478
IBO	25	IBO-25-15-5	224.2	M	26	11	37	7	6	13	6.5	5.6	12.1	7.143	6.667	6.923	3.61092	3.2581	2.3979	0.208175	0.479729	0.0692854	124.599	0.7165	0.06551	0.00186	0.00608	0.01254	0.00387	0.12284	0.41711	0.00262	0.05325	0.07632	0.4402	0.00147	0.02212	0.03286	0.0692854
IBO	25	IBO-25-15-6	149.1	M	26	12	38	4.9	5	9.9	4.1	4.3	8.4	16.327	14	15.152	3.63759	3.2581	2.48491	0.192485	0.52944	0.152106	95.318	0.6875	0.05645	0.00186	0.0045	0.00837	0.00336	0.13012	0.41678	0.00163	0.04651	0.06488	0.4442	0.00132	0.01605	0.02624	0.152106
IBO	25	IBO-25-15-7	189.5	M	26	11	37	6.2	4.9	11.1	5.5	4.5	10	11.29	8.163	9.91	3.61092	3.2581	2.3979	0.201707	0.457204	0.0992629	112.973	0.7153	0.05491	0.00201	0.00494	0.00957	0.00395	0.13417	0.39845	0.00188	0.03615	0.04815	0.4382	0.00141	0.01509	0.02588	0.0992629
IBO	25	IBO-25-9-20	214.2	F	36	10	46	7.6	22.1	29.7	6.8	21.5	28.3	10.526	2.715	4.714	3.82864	3.58352	2.30259	0.149081	0.839198	0.0471575	123.888	0.7204	0.06368	0.00194	0.00614	0.01214	0.00529	0.12336	0.47276	0.00226	0.04656	0.06661	0.4692	0.00068	0.00613	0.01152	0.0471575
IBO	21	IBO-21-18-8	186.9	F	48	14	62	7.5	18	25.5	7	17.3	24.3	6.667	3.889	4.706	4.12713	3.8712	2.63906	0.10897	0.783668	0.0470774	119.086	0.6786	0.03377	0.00069	0.00142	0.00346	0.00293	0.09339	0.38133	0.0017	0.03076	0.04537	0.4372	0.00024	0.00264	0.0041	0.0470774
IBO	25	IBO-25-16-4	182.4	M	33	10	43	6.2	7.6	13.8	5.7	6.7	12.4	8.065	11.842	10.145	3.7612	3.49651	2.30259	0.157764	0.583232	0.101625	107.901	0.7036	0.07438	0.00241	0.00413	0.01037	0.00395	0.1286	0.45973	0.00133	0.02813	0.03912	0.4701	0.00125	0.01972	0.03347	0.101625
IBO	21	IBO-21-16-5	241.8	F	42	13	55	6.7	21.1	27.8	6	20.5	26.5	10.448	2.844	4.676	4.00733	3.73767	2.56495	0.130669	0.861765	0.0467771	164.211	0.6979	0.07698	0.00211	0.0036	0.00777	0.00413	0.12969	0.41196	0.00218	0.04251	0.06055	0.4358	0.00059	0.00483	0.00957	0.0467771
IBO	25	IBO-25-12-3	224.6	F	33	10	43	8.3	19.7	28	7.2	19.5	26.7	13.253	1.015	4.643	3.7612	3.49651	2.30259	0.16407	0.780411	0.0464467	139.37	0.7233	0.09015	0.0011	0.00353	0.01037	0.00335	0.12439	0.46977	0.00057	0.01142	0.01671	0.4259	0.00076	0.01224	0.02563	0.0464467
IBO	25	IBO-25-13-9	237.9	F	36	10	46	8.2	24.2	32.4	7.7	23.2	30.9	6.098	4.132	4.63	3.82864	3.58352	2.30259	0.151996	0.843408	0.0463166	144.862	0.7243	0.07309	0.00164	0.00454	0.00896	0.00466	0.13474	0.54554	0.00145	0.03579	0.05333	0.4578	0.00123	0.00994	0.02323	0.0463166
IBO	25	IBO-25-13-5	224.1	F	34	10	44	8.4	24.2	32.6	7.5	23.6	31.1	10.714	2.479	4.601	3.78419	3.52636	2.30259	0.159179	0.836543	0.0460262	130.308	0.7299	0.06673	0.00081	0.00149	0.00851	0.00433	0.11938	0.51741	0.00197	0.03911	0.06195	0.446	0.00112	0.00844	0.02196	0.0460262
IBO	25	IBO-25-17-1	165.6	M	29	10	39	6	6.2	12.2	5.3	5.2	10.5	11.667	16.129	13.934	3.66356	3.3673	2.30259	0.176192	0.53309	0.139795	100.474	0.7049	0.1176	0.0016	0.01327	0.02351	0.00461	0.14675	0.43649	0.00136	0.03336	0.04243	0.4901	0.00133	0.02648	0.04526	0.139795
IBO	25	IBO-25-9-19	246.7	F	35	10	45	8.8	23.8	32.6	7.8	23.3	31.1	11.364	2.101	4.601	3.80666	3.55535	2.30259	0.157376	0.818412	0.0460262	131.741	0.7236	0.08462	0.00057	0.00286	0.00662	0.00349	0.11588	0.46772	NA	NA	NA	0.4445	0.00132	0.01277	0.01966	0.0460262
IBO	25	IBO-25-16-5	199.3	F	34	10	44	6.2	15.7	21.9	5.5	15.4	20.9	11.29	1.911	4.566	3.78419	3.52636	2.30259	0.15573	0.799338	0.0456759	123.076	0.7265	0.09048	0.00321	0.00631	0.01448	0.0045	0.15498	0.5661	0.0027	0.05394	0.08511	0.4177	0.00127	0.01361	0.02191	0.0456759
IBO	25	IBO-25-6-12	210.3	F	35	11	46	7.1	19.3	26.4	6.4	18.8	25.2	9.859	2.591	4.545	3.82864	3.55535	2.3979	0.152815	0.819875	0.0454657	139.755	0.7092	0.07144	0.00064	0.00222	0.00477	0.00331	0.1455	0.46344	0.00228	0.05079	0.07244	0.4294	0.00182	0.00978	0.01626	0.0454657
IBO	27	IBO-27-8-15	195	F	32	9	41	5.6	16.4	22	5	16	21	10.714	2.439	4.545	3.71357	3.46574	2.19722	0.164781	0.841217	0.0454657	110.014	0.7424	0.09496	0.00201	0.01153	0.02506	0.00546	0.14684	0.57885	0.00219	0.0469	0.08113	0.4573	0.00251	0.03449	0.0566	0.0454657
IBO	25	IBO-25-18-1	200.4	M	30	10	40	6.6	6	12.6	5.8	5.4	11.2	12.121	10	11.111	3.68888	3.4012	2.30259	0.176677	0.496317	0.11134	126.925	0.7191	0.08974	0.00224	0.0075	0.01477	0.00419	0.13781	0.44073	0.00248	0.04046	0.05566	0.4762	0.00231	0.02918	0.04882	0.11134
IBO	27	IBO-27-10-3	210.6	F	30	8	38	6.5	20	26.5	5.6	19.7	25.3	13.846	1.5	4.528	3.63759	3.4012	2.07944	0.178332	0.855223	0.0452955	134.873	0.6917	0.07825	0.0028	0.01761	0.03904	0.0048	0.13723	0.50991	0.00321	0.05658	0.08396	0.4016	0.0017	0.01983	0.03894	0.0452955
IBO	23	IBO-23-11-7	216	F	40	11	51	7.6	19	26.6	6.8	18.6	25.4	10.526	2.105	4.511	3.93183	3.68888	2.3979	0.134382	0.795603	0.0451253	135.309	0.6778	0.06354	0.00104	0.00156	0.00288	0.00481	0.13348	0.43333	0.00183	0.03913	0.05408	0.3898	0.00033	0.00324	0.00555	0.0451253
IBO	23	IBO-23-1-3	261.9	F	35	11	46	8.9	26.8	35.7	8.2	25.9	34.1	7.865	3.358	4.482	3.82864	3.55535	2.3979	0.159085	0.849121	0.044835	156.211	0.7174	0.06782	0.00145	0.00233	0.00657	0.00313	0.12095	0.45963	0.00161	0.03247	0.04501	0.4427	0.00079	0.00743	0.01356	0.044835
IBO	23	IBO-23-1-2	236.2	F	35	11	46	8	21.2	29.2	7.4	20.5	27.9	7.5	3.302	4.452	3.82864	3.55535	2.3979	0.156134	0.812527	0.0445347	154.645	0.7253	0.07339	0.00255	0.00597	0.01015	0.00433	0.11558	0.45032	0.00264	0.03813	0.06019	0.4573	0.00084	0.00684	0.01395	0.0445347
IBO	25	IBO-25-3+4-8	168.9	M	39	11	50	5.2	4.9	10.1	4.5	4.2	8.7	13.462	14.286	13.861	3.91202	3.66356	2.3979	0.131521	0.506533	0.139058	110.075	0.6949	0.08313	0.00214	0.0062	0.01238	0.00416	0.15996	0.4924	0.00224	0.04967	0.06511	0.4293	0.00026	0.01071	0.02092	0.139058
IBO	25	IBO-25-3-1	169.1	M	31	11	42	5.6	5	10.6	4.9	4.5	9.4	12.5	10	11.321	3.73767	3.43399	2.3979	0.1655	0.491216	0.113453	103.508	0.7167	0.07385	0.00258	0.00504	0.01064	0.00438	0.13883	0.51445	0.00252	0.05323	0.075	0.4766	0.00193	0.02033	0.03504	0.113453
IBO	25	IBO-25-3-2	188.8	M	33	11	44	5.7	5.5	11.2	5	4.8	9.8	12.281	12.727	12.5	3.78419	3.49651	2.3979	0.158809	0.513319	0.125328	109.936	0.7015	0.06098	0.00261	0.01165	0.02081	0.0022	0.10781	0.41704	0.00123	0.04309	0.06228	0.4777	0.0013	0.01783	0.03106	0.125328
IBO	25	IBO-25-3-3	192.5	M	34	10	44	7.2	5.9	13.1	5.9	5.2	11.1	18.056	11.864	15.267	3.78419	3.52636	2.30259	0.154709	0.467193	0.153269	114.522	0.6874	0.067	0.00239	0.00674	0.01085	0.00261	0.143	0.39876	0.00191	0.04309	0.05673	0.4347	0.00123	0.01241	0.02042	0.153269
IBO	25	IBO-25-3-4	171.8	M	34	11	45	6.1	7.4	13.5	5.2	6.3	11.5	14.754	14.865	14.815	3.80666	3.52636	2.3979	0.151363	0.580149	0.148697	112.098	0.7012	0.06516	0.00182	0.00774	0.01223	0.00264	0.11763	0.42456	0.00169	0.03941	0.05383	0.44	0.00075	0.01725	0.02518	0.148697
IBO	23	IBO-23-8-12	268.3	F	39	13	52	6.6	16.7	23.3	6	16.3	22.3	9.091	2.395	4.292	3.95124	3.66356	2.56495	0.143387	0.799114	0.0429332	159.948	0.7053	0.07855	0.00108	0.00235	0.00625	0.00425	0.14805	0.46205	0.0016	0.03934	0.05378	0.4558	0.00099	0.00807	0.0142	0.0429332
IBO	23	IBO-23-1+2-14	219	F	40	11	51	7.8	22.7	30.5	7.1	22.1	29.2	8.974	2.643	4.262	3.93183	3.68888	2.3979	0.134727	0.83943	0.0426329	137.235	0.7175	0.05782	0.00093	0.0014	0.00538	0.00298	0.12595	0.47261	0.00043	0.01591	0.02589	0.4406	0.00126	0.01231	0.02603	0.0426329
IBO	27	IBO-27-7-10	237	F	30	9	39	7.2	21.4	28.6	6.4	21	27.4	11.111	1.869	4.196	3.66356	3.4012	2.19722	0.182269	0.845423	0.0419723	147.973	0.6749	0.08234	0.00296	0.01248	0.02655	0.00355	0.10432	0.50995	0.00185	0.03683	0.06879	0.4578	0.00224	0.03765	0.07159	0.0419723
IBO	25	IBO-25-4-4	177.7	M	33	10	43	6.8	6.1	12.9	6.3	5.7	12	7.353	6.557	6.977	3.7612	3.49651	2.30259	0.156973	0.492543	0.0698267	101.276	0.6841	0.051	0.00297	0.00561	0.00997	0.00175	0.10131	0.36384	0.00111	0.03422	0.04249	0.4434	0.001	0.01154	0.02142	0.0698267
IBO	21	IBO-21-13-7	217.7	F	48	14	62	7.4	19.2	26.6	7	18.5	25.5	5.405	3.646	4.135	4.12713	3.8712	2.63906	0.112148	0.806406	0.0413618	147.87	0.7425	0.05287	0.00062	0.00128	0.00303	0.00293	0.12509	0.4184	0.00084	0.01767	0.02445	0.4558	0.00051	0.00323	0.00698	0.0413618
IBO	27	IBO-27-10-4	182.8	F	31	9	40	6.7	20.2	26.9	6.1	19.7	25.8	8.955	2.475	4.089	3.68888	3.43399	2.19722	0.168013	0.849468	0.0409014	118.382	0.7316	0.07599	0.00339	0.0066	0.01552	0.00456	0.13697	0.52915	0.00272	0.04751	0.06357	0.4704	0.00177	0.02171	0.03227	0.0409014
IBO	23	IBO-23-9-6	238.6	F	37	12	49	8	19	27	7.1	18.8	25.9	11.25	1.053	4.074	3.89182	3.61092	2.48491	0.147967	0.780597	0.0407513	138.119	0.7478	0.07913	0.00199	0.0041	0.01094	0.00532	0.15203	0.5533	0.0025	0.04155	0.05542	0.4527	0.00142	0.0092	0.01736	0.0407513
IBO	25	IBO-25-5-12	170	M	35	12	47	5.1	4.5	9.6	4.4	3.8	8.2	13.725	15.556	14.583	3.85015	3.55535	2.48491	0.146737	0.487875	0.146352	107.133	0.7004	0.07199	0.00123	0.0043	0.00896	0.00455	0.13948	0.44422	0.0026	0.04701	0.06996	0.4003	0.00179	0.01326	0.02444	0.146352
IBO	23	IBO-23-13-4	225.4	F	38	13	51	8.3	21.2	29.5	7.6	20.7	28.3	8.434	2.358	4.068	3.93183	3.63759	2.56495	0.142576	0.80185	0.0406912	141.639	0.7279	0.06986	0.00234	0.00354	0.00928	0.00483	0.12963	0.42421	0.00147	0.03049	0.04275	0.4429	0.00102	0.00747	0.01404	0.0406912
IBO	25	IBO-25-5-3	184.4	M	30	11	41	5.1	4.7	9.8	4.6	4.5	9.1	9.804	4.255	7.143	3.71357	3.4012	2.3979	0.173904	0.50019	0.0714909	103.087	0.7021	0.07509	0.0026	0.00534	0.01113	0.0042	0.12604	0.40622	0.00095	0.01793	0.02565	0.4789	0.00187	0.02129	0.034	0.0714909
IBO	25	IBO-25-5-4	216.1	M	30	11	41	6.5	6.1	12.6	5.6	5.2	10.8	13.846	14.754	14.286	3.71357	3.4012	2.3979	0.179191	0.505365	0.14335	122.388	0.6632	0.07716	0.00307	0.01289	0.02667	0.0032	0.10737	0.36745	0.00265	0.04453	0.06483	0.4449	0.00108	0.01901	0.03398	0.14335
IBO	25	IBO-25-5-7	177	M	32	10	42	6.7	7.3	14	5.9	6.3	12.2	11.94	13.699	12.857	3.73767	3.46574	2.30259	0.161755	0.548524	0.128927	101.192	0.6723	0.06304	0.00222	0.00491	0.00881	0.00233	0.10107	0.38901	0.00168	0.03254	0.04702	0.4278	0.00105	0.00817	0.01537	0.128927
IBO	27	IBO-27-11-6	250.6	F	31	8	39	7.4	20	27.4	6.7	19.6	26.3	9.459	2	4.015	3.66356	3.43399	2.07944	0.178189	0.818215	0.0401608	136.374	0.7121	0.10957	0.00221	0.01244	0.02246	0.00391	0.13886	0.51807	0.00206	0.04813	0.07883	0.4257	0.00189	0.0251	0.04713	0.0401608
IBO	25	IBO-25-6-1	204.7	M	28	10	38	6.2	5.6	11.8	5.4	5.1	10.5	12.903	8.929	11.017	3.63759	3.3322	2.30259	0.190055	0.494483	0.110394	109.551	0.6722	0.06954	0.00396	0.00816	0.01407	0.00423	0.12846	0.36811	0.00263	0.03471	0.04432	0.4024	0.00168	0.01767	0.02679	0.110394
IBO	23	IBO-23-14-10	204.8	F	35	11	46	7.6	17.6	25.2	7	17.2	24.2	7.895	2.273	3.968	3.82864	3.55535	2.3979	0.152058	0.773177	0.0396904	133.822	0.7123	0.06105	0.00221	0.00414	0.0151	0.00398	0.12203	0.42193	0.00143	0.0306	0.04073	0.4591	0.00037	0.00516	0.01134	0.0396904
IBO	21	IBO-21-14-1	178.6	F	41	14	55	7.5	15.2	22.7	6.9	14.9	21.8	8	1.974	3.965	4.00733	3.71357	2.63906	0.126467	0.733675	0.0396604	111.634	0.6625	0.04926	0.00126	0.00144	0.00254	0.00422	0.11461	0.39496	0.00152	0.02653	0.03543	0.4122	0.00067	0.00549	0.00918	0.0396604
IBO	21	IBO-21-14-3	230.2	F	42	13	55	9.8	20.5	30.3	8.9	20.2	29.1	9.184	1.463	3.96	4.00733	3.73767	2.56495	0.129499	0.743091	0.0396104	146.761	0.7055	0.06773	0.00105	0.00186	0.00596	0.00596	0.14737	0.46527	0.00214	0.03664	0.04731	0.452	0.00095	0.00369	0.00598	0.0396104
IBO	23	IBO-23-3-10	225.5	F	43	12	55	7.9	20.4	28.3	7.5	19.7	27.2	5.063	3.431	3.887	4.00733	3.7612	2.48491	0.126007	0.805025	0.0388798	112.281	0.6954	0.0748	0.00076	0.00379	0.00775	0.006	0.15484	0.53098	0.00194	0.04003	0.05603	0.424	0.00077	0.00389	0.0076	0.0388798
IBO	25	IBO-25-6-2	185.5	M	29	11	40	6.1	5.9	12	5.5	5.3	10.8	9.836	10.169	10	3.68888	3.3673	2.3979	0.180105	0.514003	0.100167	115.481	0.6917	0.07147	0.00249	0.00801	0.01661	0.00348	0.10985	0.39603	0.00302	0.04395	0.06248	0.4341	0.0015	0.01812	0.03085	0.100167
IBO	21	IBO-21-2-6	247	F	48	14	62	8.3	22.9	31.2	7.5	22.5	30	9.639	1.747	3.846	4.12713	3.8712	2.63906	0.114779	0.824155	0.0384695	154.607	0.7054	0.07425	0.00125	0.00227	0.0046	0.00416	0.10773	0.42244	0.0028	0.03666	0.05586	0.4349	0.00042	0.00374	0.00773	0.0384695
IBO	25	IBO-25-6-4	146.4	M	31	11	42	6	7.1	13.1	5.3	6.1	11.4	11.667	14.085	12.977	3.73767	3.43399	2.3979	0.16085	0.572797	0.130137	86.394	0.7082	0.07927	0.00129	0.00384	0.00923	0.0029	0.11866	0.41238	0.00136	0.03086	0.04589	0.439	0.00135	0.02331	0.03976	0.130137
IBO	23	IBO-23-8+9-15	188.9	F	45	13	58	7	17.1	24.1	6.4	16.8	23.2	8.571	1.754	3.734	4.06044	3.80666	2.56495	0.116472	0.78885	0.0373487	120.082	0.7142	0.04638	0.00095	0.00206	0.00496	0.00267	0.09565	0.43949	0.00168	0.03286	0.05163	0.4386	8e-05	0.00286	0.00488	0.0373487
IBO	27	IBO-27-11+12-9	195.9	F	37	8	45	5.7	15.9	21.6	5.3	15.5	20.8	7.018	2.516	3.704	3.80666	3.61092	2.07944	0.142638	0.827307	0.0370485	123.716	0.7369	0.10923	0.00474	0.01185	0.0239	0.00616	0.18857	0.61392	0.00382	0.05752	0.09747	0.4684	0.00255	0.03302	0.0578	0.0370485
IBO	27	IBO-27-12-2	229.5	F	29	9	38	7.2	19.9	27.1	6.5	19.6	26.1	9.722	1.508	3.69	3.63759	3.3673	2.19722	0.187445	0.82466	0.0369084	140.64	0.7393	0.10074	0.00381	0.01176	0.02268	0.00555	0.14076	0.52274	0.00406	0.05743	0.08896	0.482	0.00302	0.02966	0.0505	0.0369084
IBO	25	IBO-25-4-3	252.9	F	33	10	43	9	23.9	32.9	8.2	23.5	31.7	8.889	1.674	3.647	3.7612	3.49651	2.30259	0.167666	0.813133	0.0364781	152.528	0.7113	0.07719	0.00221	0.00559	0.01211	0.00399	0.12009	0.43219	0.00199	0.03329	0.04728	0.4194	0.00098	0.01036	0.01636	0.0364781
IBO	25	IBO-25-9-8	220.6	F	32	11	43	7.1	20.5	27.6	6.4	20.2	26.6	9.859	1.463	3.623	3.7612	3.46574	2.3979	0.168636	0.837174	0.0362379	141.038	0.694	0.08617	0.00134	0.00792	0.01603	0.00486	0.17089	0.47415	0.00112	0.02421	0.03218	0.4296	0.00164	0.01691	0.02978	0.0362379
IBO	25	IBO-25-7-1	181.9	M	30	11	41	6	5.5	11.5	5.1	4.5	9.6	15	18.182	16.522	3.71357	3.4012	2.3979	0.173449	0.498673	0.165981	107.141	0.6766	0.10291	0.00286	0.01197	0.0207	0.00415	0.1333	0.42425	0.00186	0.04551	0.06151	0.4563	0.00155	0.03664	0.06042	0.165981
IBO	25	IBO-25-7-10	168.9	M	36	11	47	5.7	5.9	11.6	5	5.3	10.3	12.281	10.169	11.207	3.85015	3.58352	2.3979	0.142481	0.533582	0.112306	103.813	0.6608	0.06385	0.00171	0.0059	0.01128	0.00377	0.12246	0.35747	0.00123	0.01889	0.02474	0.4335	0.00105	0.01882	0.02756	0.112306
IBO	23	IBO-23-9-4	235.1	F	35	11	46	8	19.7	27.7	7.5	19.2	26.7	6.25	2.538	3.61	3.82864	3.55535	2.3979	0.156	0.791191	0.0361078	101.888	0.7191	0.08669	0.00144	0.00443	0.01444	0.00233	0.15005	0.47919	0.00152	0.03261	0.05317	0.4338	0.00154	0.01225	0.02285	0.0361078
IBO	25	IBO-25-7-12	177.2	M	38	11	49	5.9	5.9	11.8	5.2	5.6	10.8	11.864	5.085	8.475	3.89182	3.63759	2.3979	0.136244	0.523599	0.0848518	104.295	0.695	0.04914	0.00155	0.00309	0.00732	0.0019	0.10241	0.38786	0.00153	0.03926	0.05754	0.4183	0.00125	0.01905	0.03039	0.0848518
IBO	25	IBO-25-7-2	193	M	31	10	41	6.5	6.6	13.1	6	6	12	7.692	9.091	8.397	3.71357	3.43399	2.30259	0.169764	0.528012	0.084069	112.441	0.6861	0.08046	0.00287	0.01045	0.02242	0.00412	0.11708	0.41715	0.00168	0.03594	0.05606	0.4261	0.00182	0.02944	0.05009	0.084069
IBO	25	IBO-25-7-4	186.1	M	33	11	44	6.3	5.9	12.2	5.4	4.9	10.3	14.286	16.949	15.574	3.78419	3.49651	2.3979	0.158372	0.50477	0.156377	117.447	0.7129	0.08876	0.00303	0.00973	0.02068	0.00675	0.16212	0.48019	0.00227	0.04146	0.06082	0.442	0.00179	0.02607	0.0441	0.156377
IBO	25	IBO-25-11+12-11	201.7	F	43	9	52	7.3	20.5	27.8	6.6	20.2	26.8	9.589	1.463	3.597	3.95124	3.7612	2.19722	0.123414	0.829228	0.0359778	123.476	0.7232	0.09181	0.00134	0.00521	0.01149	0.00328	0.14363	0.52255	0.00096	0.02791	0.0426	0.4688	0.00058	0.00736	0.01539	0.0359778
IBO	25	IBO-25-7-6	184.1	M	34	12	46	6	4.8	10.8	5	4	9	16.667	16.667	16.667	3.82864	3.52636	2.48491	0.153396	0.460554	0.167451	114.079	0.7138	0.06507	0.00205	0.00613	0.01885	0.00236	0.12684	0.4138	0.00109	0.04272	0.06409	0.4632	0.00176	0.02519	0.04492	0.167451
IBO	25	IBO-25-7-7	174.9	M	35	10	45	5.2	5.8	11	4.7	5.3	10	9.615	8.621	9.091	3.80666	3.55535	2.30259	0.147549	0.555388	0.0910357	108.965	0.6747	0.0948	0.00268	0.01629	0.02678	0.00391	0.12607	0.42381	0.00181	0.02869	0.04527	0.4734	0.0018	0.03547	0.06168	0.0910357
IBO	23	IBO-23-14-8	197.9	F	35	11	46	6.9	18.5	25.4	6.5	18	24.5	5.797	2.703	3.543	3.82864	3.55535	2.3979	0.151079	0.815906	0.0354374	127.063	0.7149	0.05861	0.00235	0.0036	0.00716	0.00383	0.13015	0.47869	0.00206	0.03708	0.05237	0.4713	0.00119	0.00699	0.01212	0.0354374
IBO	27	IBO-27-12-5	192.6	F	31	9	40	6	16.8	22.8	5.4	16.6	22	10	1.19	3.509	3.68888	3.43399	2.19722	0.169697	0.828387	0.0350972	124.024	0.712	0.08439	0.00254	0.0131	0.03053	0.00337	0.13784	0.45625	0.00112	0.02845	0.04571	0.4614	0.00165	0.0248	0.05217	0.0350972
IBO	25	IBO-25-8-1	190.8	M	29	10	39	5.9	5.4	11.3	5.7	5.2	10.9	3.39	3.704	3.54	3.66356	3.3673	2.30259	0.181077	0.498235	0.0354074	111.16	0.7055	0.08848	0.00218	0.01371	0.03274	0.00439	0.15402	0.43339	0.00171	0.03426	0.04198	0.4562	0.0026	0.02151	0.04017	0.0354074
IBO	25	IBO-25-8-10	187.1	M	35	10	45	5.6	6.6	12.2	5.1	6	11.1	8.929	9.091	9.016	3.80666	3.55535	2.30259	0.149476	0.571606	0.0902826	112.682	0.7197	0.08767	0.00232	0.02233	0.04056	0.00223	0.12355	0.45947	0.0009	0.03455	0.0412	0.4695	0.00117	0.03762	0.06504	0.0902826
IBO	25	IBO-25-8-2	163.7	M	30	10	40	5.5	6.2	11.7	4.8	5.6	10.4	12.727	9.677	11.111	3.68888	3.4012	2.30259	0.169935	0.5585	0.11134	96.342	0.6937	0.07438	0.00233	0.01358	0.02344	0.00353	0.10494	0.3765	0.00203	0.04081	0.06155	0.4149	0.00055	0.01344	0.0271	0.11134
IBO	25	IBO-25-8-3	175.7	M	31	10	41	6.3	7.2	13.5	5.6	6.6	12.2	11.111	8.333	9.63	3.71357	3.43399	2.30259	0.166735	0.562536	0.0964495	105.973	0.7195	0.07124	0.00176	0.00309	0.0076	0.00381	0.11868	0.42585	0.00209	0.03605	0.05106	0.4354	0.00071	0.01066	0.01905	0.0964495
IBO	23	IBO-23-2-3	211.6	F	38	12	50	7.7	18.3	26	7.1	18	25.1	7.792	1.639	3.462	3.91202	3.63759	2.48491	0.140913	0.780798	0.0346269	128.722	0.6673	0.07457	0.00204	0.00407	0.01174	0.00491	0.1366	0.42495	0.00113	0.01846	0.02872	0.4161	0.00163	0.01519	0.02751	0.0346269
IBO	23	IBO-23-9-8	248.9	F	38	12	50	8.3	20.7	29	7.7	20.3	28	7.229	1.932	3.448	3.91202	3.63759	2.48491	0.145186	0.794899	0.0344868	138.043	0.691	0.06492	0.00125	0.00201	0.00609	0.00385	0.13308	0.43257	0.00062	0.01623	0.02131	0.4282	0.00095	0.01011	0.01983	0.0344868
IBO	21	IBO-21-18-4	238.2	F	43	15	58	9.4	22.6	32	8.5	22.4	30.9	9.574	0.885	3.438	4.06044	3.7612	2.70805	0.127282	0.784187	0.0343868	155.401	0.7125	0.07806	0.00068	0.00185	0.0042	0.00294	0.12641	0.42684	0.00081	0.02024	0.02872	0.4912	0.00027	0.00303	0.00535	0.0343868
IBO	25	IBO-25-9-1	163.9	M	29	11	40	4.7	4.7	9.4	4.1	4.3	8.4	12.766	8.511	10.638	3.68888	3.3673	2.3979	0.175836	0.523599	0.106582	95.4	0.6801	0.09348	0.00131	0.01104	0.01982	0.00358	0.15125	0.4786	0.00089	0.02571	0.03346	0.4202	0.00109	0.01695	0.03412	0.106582
IBO	25	IBO-25-9-10	177.9	M	32	12	44	5.9	4.9	10.8	4.9	4.1	9	16.949	16.327	16.667	3.78419	3.46574	2.48491	0.161913	0.470917	0.167451	110.55	0.6948	0.05826	0.00102	0.00443	0.01098	0.00371	0.1313	0.44235	0.00129	0.03716	0.0545	0.4457	0.00142	0.02686	0.0519	0.167451
IBO	23	IBO-23-15-1	228	F	32	12	44	8.6	23.4	32	7.7	23.2	30.9	10.465	0.855	3.438	3.78419	3.46574	2.48491	0.169667	0.820153	0.0343868	136.917	0.7084	0.08081	0.00344	0.00414	0.00612	0.00528	0.15407	0.48976	0.00335	0.04806	0.07009	0.4655	0.00114	0.00761	0.01288	0.0343868
IBO	27	IBO-27-12-8	228.7	F	32	9	41	7.6	24.4	32	6.9	24	30.9	9.211	1.639	3.438	3.71357	3.46574	2.19722	0.169763	0.867168	0.0343868	132.276	0.7288	0.09513	0.00183	0.00812	0.02124	0.00381	0.13546	0.53723	0.00236	0.04442	0.06698	0.4623	0.00112	0.02041	0.03786	0.0343868
IBO	25	IBO-25-9-14	178.5	M	33	11	44	6.6	6.5	13.1	5.8	5.3	11.1	12.121	18.462	15.267	3.78419	3.49651	2.3979	0.157109	0.519197	0.153269	108.904	0.7417	0.07038	0.00191	0.00536	0.0131	0.00291	0.11008	0.43164	0.00162	0.03705	0.05685	0.488	0.00142	0.0204	0.03318	0.153269
IBO	25	IBO-25-9-15	182.7	M	33	11	44	5.5	6	11.5	5	5.5	10.5	9.091	8.333	8.696	3.78419	3.49651	2.3979	0.157813	0.548888	0.08707	108.676	0.7194	0.09252	0.00184	0.00851	0.02201	0.00399	0.1508	0.47689	0.00122	0.02722	0.04334	0.4495	0.0017	0.03762	0.07413	0.08707
IBO	25	IBO-25-9-16	200.3	M	34	11	45	7.4	7.1	14.5	6.2	6.3	12.5	16.216	11.268	13.793	3.80666	3.52636	2.3979	0.155877	0.511694	0.138371	118.228	0.7068	0.10738	0.00197	0.01285	0.02379	0.00301	0.1385	0.43547	0.00094	0.02713	0.03637	0.4191	0.00074	0.0131	0.02367	0.138371
IBO	25	IBO-25-11+12-9	201.8	F	39	10	49	7.7	18.6	26.3	7	18.4	25.4	9.091	1.075	3.422	3.89182	3.66356	2.30259	0.136084	0.785564	0.0342267	136.089	0.7188	0.06497	0.00202	0.00269	0.0075	0.00598	0.14936	0.5124	0.00283	0.04289	0.06468	0.4289	0.00108	0.00838	0.01358	0.0342267
IBO	23	IBO-23-17-1	213.1	F	32	12	44	6.9	16.9	23.8	6.3	16.7	23	8.696	1.183	3.361	3.78419	3.46574	2.48491	0.167555	0.789618	0.0336163	139.145	0.7082	0.05803	0.0009	0.00209	0.00512	0.00304	0.11175	0.40439	0.0011	0.01858	0.02518	0.444	0.00043	0.0049	0.00873	0.0336163
IBO	23	IBO-23-14-5	204.1	F	33	12	45	7.5	19.6	27.1	6.7	19.5	26.2	10.667	0.51	3.321	3.80666	3.49651	2.48491	0.16117	0.808493	0.0332161	123.092	0.6792	0.03562	0.00314	0.00433	0.00762	0.00279	0.07846	0.40187	0.00192	0.03324	0.04397	0.4281	0.00138	0.00623	0.00912	0.0332161
IBO	27	IBO-27-3-1B	210.4	F	30	8	38	5.9	18.4	24.3	5.6	17.9	23.5	5.085	2.717	3.292	3.63759	3.4012	2.07944	0.1783	0.859018	0.0329259	119.917	0.7504	0.10256	0.00408	0.02061	0.03377	0.00484	0.1692	0.58866	0.00193	0.04741	0.06909	0.4539	0.00317	0.03779	0.09194	0.0329259
IBO	27	IBO-27-11+12-8	182.2	F	36	8	44	5.8	16	21.8	5.3	15.8	21.1	8.621	1.25	3.211	3.78419	3.58352	2.07944	0.144586	0.824112	0.0321155	120.785	0.7149	0.09709	0.00351	0.01577	0.02804	0.00391	0.11684	0.48782	0.00179	0.02717	0.04018	0.4501	0.00186	0.02363	0.04859	0.0321155
IBO	25	IBO-25-3-5	230.2	F	34	10	44	8.7	19.9	28.6	8	19.7	27.7	8.046	1.005	3.147	3.78419	3.52636	2.30259	0.159969	0.769539	0.0314752	139.91	0.6956	0.05728	0.00137	0.00261	0.00558	0.00451	0.10412	0.54661	0.00185	0.0409	0.07387	0.4333	0.00076	0.00465	0.00841	0.0314752
IBO	27	IBO-27-1-1	163.6	M	26	9	35	NA	NA	NA	NA	NA	NA	NA	NA	NA	3.55535	3.2581	2.19722	0.196055	NA	NA	100.577	0.7141	0.09271	0.00302	0.0274	0.04979	0.00284	0.11474	0.44967	0.00147	0.03938	0.06248	0.4705	0.00212	0.03303	0.07665	NA
IBO	27	IBO-27-1-10	154.8	M	30	8	38	5.3	5.6	10.9	4.6	4.3	8.9	13.208	23.214	18.349	3.63759	3.4012	2.07944	0.168071	0.539563	0.184536	93.245	0.6491	0.05934	0.00269	0.01388	0.02275	0.00331	0.10541	0.42754	0.00287	0.05254	0.0726	0.4262	0.00172	0.02075	0.03227	0.184536
IBO	21	IBO-21-14-4	198.3	F	42	14	56	6.8	18.8	25.6	6.6	18.2	24.8	2.941	3.191	3.125	4.02535	3.73767	2.63906	0.125947	0.824745	0.0312551	128.914	0.6972	0.04844	0.00056	0.00078	0.00232	0.00296	0.114	0.35715	0.00064	0.01255	0.01944	0.4408	9e-05	0.00223	0.00385	0.0312551
IBO	25	IBO-25-13-10	227.2	F	36	10	46	7.7	21.3	29	7.1	21	28.1	7.792	1.408	3.103	3.82864	3.58352	2.30259	0.150718	0.824904	0.031035	139.256	0.735	0.07705	0.00153	0.00906	0.01783	0.00443	0.11756	0.48674	0.00188	0.03248	0.0511	0.4435	0.00111	0.01015	0.0206	0.031035
IBO	27	IBO-27-1-4	171.7	M	27	9	36	5.4	5.3	10.7	5	3.4	8.4	7.407	35.849	21.495	3.58352	3.29584	2.19722	0.190583	0.518211	0.216641	91.189	0.6755	0.06956	0.00477	0.01093	0.01894	0.00322	0.12918	0.43575	0.00419	0.05152	0.0701	0.4559	0.0017	0.0258	0.0475	0.216641
IBO	25	IBO-25-17-2	208.9	F	31	10	41	7.4	21.8	29.2	7	21.3	28.3	5.405	2.294	3.082	3.71357	3.43399	2.30259	0.172318	0.8429	0.0308249	117.957	0.7088	0.08067	0.00172	0.00491	0.01075	0.00387	0.10247	0.43241	0.00243	0.04092	0.06487	0.4311	0.00048	0.0074	0.01275	0.0308249
IBO	27	IBO-27-14-9	216.8	F	31	8	39	7	19	26	6.4	18.8	25.2	8.571	1.053	3.077	3.66356	3.43399	2.07944	0.173515	0.819448	0.0307749	135.218	0.7397	0.08997	0.00333	0.00844	0.01743	0.00446	0.15883	0.53829	0.00224	0.05378	0.07488	0.4713	0.00236	0.01979	0.03293	0.0307749
IBO	27	IBO-27-1-7	198.1	M	28	9	37	4.6	4	8.6	3.7	3.3	7	19.565	17.5	18.605	3.61092	3.3322	2.19722	0.188885	0.483766	0.18714	107.878	0.692	0.10448	0.00335	0.02333	0.0508	0.00329	0.11169	0.44681	0.00171	0.03428	0.05566	0.4703	0.00185	0.03171	0.06522	0.18714
IBO	27	IBO-27-1-9	171.5	M	29	9	38	NA	NA	NA	NA	NA	NA	NA	NA	NA	3.63759	3.3673	2.19722	0.177399	NA	NA	101.105	0.6862	0.06606	0.00207	0.01402	0.02437	0.00297	0.09817	0.40055	0.00121	0.02262	0.03771	0.4252	0.00134	0.02505	0.04416	NA
IBO	27	IBO-27-10-2	187.8	M	29	9	38	5.7	6.9	12.6	5.1	6.2	11.3	10.526	10.145	10.317	3.63759	3.3673	2.19722	0.18053	0.579516	0.103354	109.012	0.7173	0.09566	0.00289	0.01189	0.02552	0.00575	0.14467	0.56041	0.00231	0.05414	0.07855	0.431	0.0023	0.03458	0.0776	0.103354
IBO	23	IBO-23-6-13	212.2	F	41	13	54	8.4	18	26.4	7.8	17.8	25.6	7.143	1.111	3.03	3.98898	3.71357	2.56495	0.130671	0.750245	0.0303046	133.992	0.6978	0.04565	0.0016	0.00212	0.00417	0.00291	0.08781	0.34781	0.00158	0.03623	0.04717	0.4319	0.00077	0.00344	0.00806	0.0303046
IBO	23	IBO-23-7-18	179.6	F	42	11	53	5.8	14.6	20.4	5.4	14.4	19.8	6.897	1.37	2.941	3.97029	3.73767	2.3979	0.123589	0.797606	0.0294142	121.243	0.7704	0.06185	0.00086	0.0019	0.00203	0.00343	0.11541	0.40465	0.00062	0.01436	0.02463	0.4724	0.00044	0.00337	0.00656	0.0294142
IBO	27	IBO-27-10-8	168.8	M	32	9	41	6.1	7.1	13.2	5	5.9	10.9	18.033	16.901	17.424	3.71357	3.46574	2.19722	0.160272	0.567919	0.175134	103.42	0.6833	0.10349	0.00226	0.00727	0.01285	0.00404	0.13344	0.46997	0.00178	0.04069	0.05397	0.4738	0.0017	0.02846	0.04569	0.175134
IBO	27	IBO-27-10-9	187.6	M	33	9	42	5.9	6.8	12.7	5.5	6.9	12.4	6.78	-1.471	2.362	3.73767	3.49651	2.19722	0.158616	0.56502	0.0236222	112.608	0.7079	0.09744	0.00341	0.01266	0.02183	0.00447	0.13903	0.43719	0.00258	0.0436	0.06177	0.4174	0.00125	0.0191	0.03446	0.0236222
IBO	25	IBO-25-6-14	242.6	F	35	10	45	8.2	19.3	27.5	7.6	19.1	26.7	7.317	1.036	2.909	3.80666	3.55535	2.30259	0.156898	0.777947	0.0290941	147.995	0.7288	0.08881	0.0017	0.00562	0.0144	0.00421	0.11041	0.48071	0.0023	0.03681	0.06272	0.4487	0.00097	0.00687	0.0126	0.0290941
IBO	25	IBO-25-17-3	230.9	F	32	9	41	8	24.7	32.7	7.4	24.4	31.8	7.5	1.215	2.752	3.71357	3.46574	2.19722	0.170062	0.856191	0.0275235	146.816	0.7013	0.05419	0.00161	0.00422	0.00964	0.00299	0.11697	0.52803	0.00127	0.02863	0.04589	0.4713	0.00097	0.01043	0.0218	0.0275235
IBO	27	IBO-27-11+12-4	162.7	M	33	9	42	3.9	4.7	8.6	3.4	4.4	7.8	12.821	6.383	9.302	3.73767	3.49651	2.19722	0.1543	0.578193	0.0931547	95.001	0.7029	0.09043	0.00274	0.00976	0.01746	0.00311	0.13425	0.50506	0.00208	0.04445	0.07014	0.4789	0.00176	0.02877	0.05598	0.0931547
IBO	23	IBO-23-11-8	234.1	F	40	11	51	8.4	20.8	29.2	8	20.4	28.4	4.762	1.923	2.74	3.93183	3.68888	2.3979	0.136394	0.792811	0.0274034	142.888	0.7395	0.06636	0.00178	0.00327	0.00714	0.00541	0.13681	0.49172	0.00311	0.05329	0.07582	0.481	0.00173	0.00991	0.01811	0.0274034
IBO	23	IBO-23-10-10	240.1	F	40	10	50	8.4	20.9	29.3	8	20.5	28.5	4.762	1.914	2.73	3.91202	3.68888	2.30259	0.137026	0.794211	0.0273034	138.932	0.7015	0.05861	0.00144	0.00207	0.00423	0.0041	0.11194	0.45813	0.00101	0.01931	0.0297	0.439	0.00073	0.00575	0.01098	0.0273034
IBO	27	IBO-27-11-1	129.9	M	28	9	37	4.3	7.5	11.8	3.9	6.6	10.5	9.302	12	11.017	3.61092	3.3322	2.19722	0.173813	0.688777	0.110394	81.338	0.7072	0.09605	0.00183	0.01747	0.03523	0.00273	0.1395	0.447	0.00232	0.04138	0.0531	0.4634	0.00174	0.03226	0.06298	0.110394
IBO	27	IBO-27-11-2	182.3	M	29	9	38	5.2	4.7	9.9	4.9	4.3	9.2	5.769	8.511	7.071	3.63759	3.3673	2.19722	0.179505	0.494677	0.0707691	110.733	0.7044	0.10842	0.005	0.01973	0.03814	0.00553	0.151	0.55203	0.00356	0.06003	0.09296	0.5037	0.00299	0.03749	0.07006	0.0707691
IBO	25	IBO-25-8-4	251.7	F	34	10	44	8.2	21.7	29.9	7.6	21.5	29.1	7.317	0.922	2.676	3.78419	3.52636	2.30259	0.162595	0.812128	0.0267632	157.773	0.715	0.0842	0.00168	0.00855	0.01759	0.00376	0.10939	0.41313	0.00181	0.0322	0.04815	0.4471	0.00095	0.01047	0.01877	0.0267632
IBO	23	IBO-23-15-4	173.9	F	37	12	49	6.4	16.7	23.1	6.1	16.4	22.5	4.688	1.796	2.597	3.89182	3.61092	2.48491	0.139418	0.808054	0.0259729	118.971	0.6965	0.05022	0.00079	0.00152	0.00392	0.00392	0.11168	0.4657	0.00188	0.03753	0.05521	0.4381	0.00018	0.00209	0.00463	0.0259729
IBO	27	IBO-27-11-8	180	M	31	9	40	5.1	6.2	11.3	5.1	6	11.1	0	3.226	1.77	3.68888	3.43399	2.19722	0.167515	0.580776	0.0177009	101.89	0.7235	0.09532	0.00216	0.01142	0.02233	0.00442	0.16467	0.50894	0.00213	0.05114	0.06853	0.4481	0.00236	0.03273	0.05917	0.0177009
IBO	23	IBO-23-12+13-5	227.5	F	40	12	52	8.5	22.5	31	8	22.2	30.2	5.882	1.333	2.581	3.95124	3.68888	2.48491	0.135679	0.812206	0.0258129	129.323	0.7112	0.07774	0.00093	0.00339	0.0147	0.00308	0.12331	0.47282	0.00111	0.03744	0.05392	0.4587	0.00055	0.00776	0.01459	0.0258129
IBO	27	IBO-27-11+12-2	187.2	F	33	9	42	5.7	14.4	20.1	5.2	14.4	19.6	8.772	0	2.488	3.73767	3.49651	2.19722	0.158551	0.798654	0.0248826	119.644	0.7432	0.10941	0.00215	0.01684	0.03571	0.00428	0.14713	0.49477	0.00227	0.05033	0.0692	0.492	0.00224	0.02423	0.04682	0.0248826
IBO	27	IBO-27-12-6	172.8	M	31	9	40	6.3	5.9	12.2	5.1	4.5	9.6	19.048	23.729	21.311	3.68888	3.43399	2.19722	0.166198	0.50477	0.214757	109.014	0.6954	0.0877	0.00383	0.01185	0.0224	0.00641	0.16886	0.51667	0.00332	0.0488	0.06393	0.4829	0.00319	0.03047	0.04947	0.214757
IBO	21	IBO-21-8-9	249	F	46	14	60	9.2	23.5	32.7	8.9	23	31.9	3.261	2.128	2.446	4.09434	3.82864	2.63906	0.119945	0.801865	0.0244624	152.23	0.7312	0.04944	0.00121	0.00232	0.00603	0.00333	0.11928	0.42744	0.0011	0.02699	0.03681	0.4737	0.00035	0.00397	0.00692	0.0244624
IBO	21	IBO-21-15-13	171.8	F	49	14	63	7	18.2	25.2	7	17.6	24.6	0	3.297	2.381	4.14313	3.89182	2.63906	0.105027	0.80701	0.0238123	105.104	0.7062	0.05263	0.00083	0.00141	0.00637	0.00357	0.12631	0.53037	0.00106	0.02508	0.03391	0.4504	0.00028	0.00338	0.00577	0.0238123
IBO	27	IBO-27-13-1	159.9	M	28	9	37	5.1	5.8	10.9	4.6	5.2	9.8	9.804	10.345	10.092	3.61092	3.3322	2.19722	0.181234	0.561091	0.101092	99.189	0.7161	0.08721	0.00289	0.01016	0.02032	0.00372	0.13398	0.48002	0.00207	0.04381	0.06814	0.4362	0.00191	0.03527	0.06031	0.101092
IBO	27	IBO-27-13-5	178.9	M	29	9	38	5.1	4.9	10	4.5	4.5	9	11.765	8.163	10	3.63759	3.3673	2.19722	0.178856	0.51209	0.100167	100.893	0.7258	0.09557	0.003	0.0101	0.01999	0.0048	0.11672	0.45562	0.00168	0.03358	0.05123	0.4325	0.00174	0.0256	0.04541	0.100167
IBO	23	IBO-23-16-7	250.1	F	41	12	53	10.1	15.2	25.3	9.8	14.9	24.7	2.97	1.974	2.372	3.97029	3.71357	2.48491	0.13468	0.64449	0.0237222	139.546	0.6893	0.07146	0.00109	0.002	0.00616	0.00444	0.15232	0.52193	0.00116	0.03221	0.05172	0.4131	0.00092	0.00812	0.01672	0.0237222
IBO	27	IBO-27-13-8	174.3	M	31	9	40	5.6	6.8	12.4	5.1	5.9	11	8.929	13.235	11.29	3.68888	3.43399	2.19722	0.166477	0.580434	0.113141	105.378	0.7077	0.10861	0.00282	0.01623	0.03156	0.00463	0.12032	0.49803	0.00178	0.04105	0.05987	0.4846	0.00128	0.02448	0.05073	0.113141
IBO	27	IBO-27-14-1	187.4	M	28	9	37	5.8	5.9	11.7	5	5.3	10.3	13.793	10.169	11.966	3.61092	3.3322	2.19722	0.186902	0.52854	0.119947	114.437	0.71	0.09178	0.00343	0.01253	0.02029	0.00383	0.15333	0.5182	0.00209	0.05147	0.07044	0.4383	0.0027	0.02808	0.04776	0.119947
IBO	23	IBO-23-5-9	221.7	F	40	12	52	8.1	20	28.1	7.6	19.9	27.5	6.173	0.5	2.135	3.95124	3.68888	2.48491	0.135033	0.791978	0.0213516	137.248	0.6976	0.04642	0.00219	0.00384	0.00701	0.00337	0.11681	0.41813	0.00177	0.0406	0.05269	0.4446	0.00092	0.00668	0.01105	0.0213516
IBO	25	IBO-25-14-6	208.8	F	35	10	45	8.4	20.1	28.5	8.3	19.6	27.9	1.19	2.488	2.105	3.80666	3.55535	2.30259	0.152611	0.782794	0.0210516	126.601	0.7455	0.06618	0.00129	0.0018	0.00774	0.00342	0.12237	0.50957	0.00156	0.03098	0.04698	0.4589	0.00093	0.01061	0.02395	0.0210516
IBO	27	IBO-27-14-11	125.7	M	32	9	41	4.2	5.4	9.6	3.8	4.9	8.7	9.524	9.259	9.375	3.71357	3.46574	2.19722	0.151059	0.597406	0.0938879	88.043	0.7191	0.10592	0.00184	0.01921	0.02905	0.00263	0.15009	0.52014	0.00106	0.04791	0.06231	0.4655	0.00129	0.03425	0.06617	0.0938879
IBO	27	IBO-27-14-2	170.2	M	28	9	37	5.7	7.1	12.8	5	6.2	11.2	12.281	12.676	12.5	3.61092	3.3322	2.19722	0.183463	0.587987	0.125328	94.736	0.6604	0.0974	0.00399	0.02827	0.05196	0.00433	0.12711	0.45613	0.00305	0.06	0.07787	0.4344	0.00211	0.04141	0.08059	0.125328
IBO	23	IBO-23-3-4	242.3	F	36	11	47	7.9	22.7	30.6	7.3	22.7	30	7.595	0	1.961	3.85015	3.58352	2.3979	0.152505	0.835795	0.0196113	138.524	0.7257	0.07823	0.00186	0.0083	0.01945	0.00232	0.0995	0.41995	0.00113	0.0273	0.04213	0.4752	0.00102	0.01028	0.02393	0.0196113
IBO	23	IBO-23-14-12	204.2	F	37	11	48	7.2	21.1	28.3	7	20.8	27.8	2.778	1.422	1.767	3.8712	3.61092	2.3979	0.143759	0.841409	0.0176709	129.364	0.728	0.09738	0.0018	0.00437	0.00915	0.00499	0.1459	0.44224	0.0016	0.03697	0.05245	0.4717	0.00103	0.01012	0.01644	0.0176709
IBO	27	IBO-27-14-8	170.4	M	30	9	39	5.3	6.1	11.4	4.9	6	10.9	7.547	1.639	4.386	3.66356	3.4012	2.19722	0.171272	0.564612	0.0438741	98.839	0.7272	0.08589	0.00214	0.00554	0.01059	0.00285	0.14806	0.49305	0.00134	0.06044	0.09433	0.4408	0.00166	0.02451	0.03902	0.0438741
IBO	21	IBO-21-8-2	243.8	F	41	15	56	9.1	21	30.1	8.8	20.8	29.6	3.297	0.952	1.661	4.02535	3.71357	2.70805	0.134057	0.772146	0.0166108	150.103	0.7307	0.05799	0.00123	0.00208	0.00534	0.00415	0.1368	0.48177	0.00157	0.0308	0.0415	0.4454	0.00033	0.00331	0.00597	0.0166108
IBO	27	IBO-27-15-1	183.6	M	26	9	35	6.4	6.2	12.6	5.3	5.2	10.5	17.188	16.129	16.667	3.55535	3.2581	2.19722	0.200491	0.514458	0.167451	111.36	0.702	0.08248	0.0033	0.01712	0.0354	0.00412	0.1429	0.44321	0.00139	0.03958	0.04998	0.4486	0.00182	0.03455	0.06274	0.167451
IBO	27	IBO-27-15-10	158.8	M	34	9	43	3.7	4.1	7.8	2.9	3.7	6.6	21.622	9.756	15.385	3.7612	3.52636	2.19722	0.149048	0.553468	0.154463	90.084	0.7017	0.0877	0.00259	0.01846	0.02991	0.00311	0.11382	0.48183	0.00123	0.03647	0.0577	0.4642	0.00157	0.01992	0.04283	0.154463
IBO	25	IBO-25-10-8	201.3	F	41	10	51	6.8	17.6	24.4	6.2	17.8	24	8.824	-1.136	1.639	3.93183	3.71357	2.30259	0.129385	0.805694	0.0163907	127.613	0.7086	0.07287	0.00247	0.00398	0.00916	0.00414	0.12787	0.45534	0.00291	0.04692	0.0636	0.438	0.00144	0.00897	0.01673	0.0163907
IBO	27	IBO-27-15-6	148.4	M	30	9	39	4.3	5.3	9.6	3.8	4.6	8.4	11.628	13.208	12.5	3.66356	3.4012	2.19722	0.166664	0.584861	0.125328	91.701	0.6431	0.09535	0.00322	0.01409	0.02493	0.00345	0.11777	0.41834	0.00211	0.04136	0.05586	0.4581	0.00181	0.03919	0.06421	0.125328
IBO	27	IBO-27-16-4	172.8	M	25	9	34	4.7	4.7	9.4	4.2	4.6	8.8	10.638	2.128	6.383	3.52636	3.21888	2.19722	0.206085	0.523599	0.0638734	101.056	0.6858	0.10354	0.00527	0.03482	0.06371	0.00399	0.13108	0.5055	0.00272	0.05742	0.08501	0.4878	0.00199	0.04603	0.08735	0.0638734
IBO	27	IBO-27-16-7	174.3	M	29	9	38	4.3	5.1	9.4	3.7	4.2	7.9	13.953	17.647	15.957	3.63759	3.3673	2.19722	0.177958	0.573474	0.160255	93.454	0.7218	0.10294	0.00379	0.01748	0.03765	0.00399	0.22142	0.57426	0.0026	0.05898	0.08658	0.472	0.00229	0.03311	0.06135	0.160255
IBO	21	IBO-21-4-2	229.5	F	43	14	57	8.6	23.7	32.3	7.9	23.9	31.8	8.14	-0.844	1.548	4.04305	3.7612	2.63906	0.126416	0.823819	0.0154806	131.321	0.6916	0.05336	0.00077	0.00114	0.00629	0.00292	0.1294	0.44642	0.00059	0.02004	0.02743	0.3937	0.00027	0.00236	0.0046	0.0154806
IBO	23	IBO-23-17-6	230.6	F	36	11	47	7.8	20.6	28.4	7.2	20.8	28	7.692	-0.971	1.408	3.85015	3.58352	2.3979	0.15113	0.811546	0.0140805	143.104	0.7149	0.06569	0.0015	0.00339	0.00673	0.00441	0.10693	0.43662	0.00235	0.04152	0.05352	0.4396	0.00086	0.0072	0.01489	0.0140805
IBO	27	IBO-27-5-9	191.6	F	35	9	44	6.2	15.2	21.4	5.9	15.2	21.1	4.839	0	1.402	3.78419	3.55535	2.19722	0.150155	0.789896	0.0140205	119.873	0.7322	0.08042	0.00311	0.00981	0.01679	0.00454	0.16235	0.53515	0.002	0.05587	0.09109	0.4447	0.00182	0.02324	0.03964	0.0140205
IBO	27	IBO-27-2-13	184.1	M	32	9	41	NA	NA	NA	NA	NA	NA	NA	NA	NA	3.71357	3.46574	2.19722	0.162984	NA	NA	103.895	0.7046	0.09494	0.00371	0.01598	0.03035	0.00496	0.15212	0.55337	0.00223	0.03985	0.062	0.4757	0.00269	0.03387	0.06319	NA
IBO	27	IBO-27-2-6	185.8	M	28	9	37	NA	NA	NA	NA	NA	NA	NA	NA	NA	3.61092	3.3322	2.19722	0.186595	NA	NA	105.907	0.6902	0.11998	0.00383	0.02162	0.04089	0.00326	0.1409	0.45754	0.00115	0.02993	0.044	0.4523	0.00221	0.03722	0.07182	NA
IBO	27	IBO-27-2-7	194.8	M	28	9	37	NA	NA	NA	NA	NA	NA	NA	NA	NA	3.61092	3.3322	2.19722	0.188285	NA	NA	112.81	0.6878	0.08983	0.00385	0.02499	0.0526	0.00438	0.13799	0.46098	0.00256	0.04214	0.06917	0.4492	0.00251	0.03631	0.06765	NA
IBO	25	IBO-25-17-9	154.6	F	43	10	53	7.6	17	24.6	7.6	16.7	24.3	0	1.765	1.22	3.97029	3.7612	2.30259	0.117229	0.76295	0.0122003	136.718	0.7212	0.06249	0.00196	0.00433	0.00887	0.00479	0.12392	0.47697	0.00178	0.0434	0.06239	0.431	0.00161	0.01054	0.01668	0.0122003
IBO	25	IBO-25-15-9	240.9	F	28	9	37	7.1	18.5	25.6	6.8	18.5	25.3	4.225	0	1.172	3.61092	3.3322	2.19722	0.195871	0.807638	0.0117203	143.458	0.6935	0.0735	0.00342	0.01979	0.03494	0.00354	0.11279	0.42981	0.00237	0.04153	0.06012	0.4218	0.00127	0.01396	0.02596	0.0117203
IBO	27	IBO-27-3-1A	192.2	M	27	10	37	4.7	4	8.7	4.1	3.7	7.8	12.766	7.5	10.345	3.61092	3.29584	2.30259	0.194761	0.477736	0.103635	99.474	0.6952	0.12477	0.00302	0.02081	0.04881	0.00383	0.17521	0.51495	0.00173	0.03185	0.04431	0.4298	0.00249	0.03791	0.06799	0.103635
IBO	23	IBO-23-12+13-7	244.6	F	41	11	52	8.7	23.9	32.6	8.5	23.8	32.3	2.299	0.418	0.92	3.95124	3.71357	2.3979	0.134137	0.822911	0.00920013	148.926	0.6852	0.06391	0.00091	0.00134	0.00501	0.00432	0.15395	0.53175	0.00228	0.04134	0.06062	0.4244	0.00083	0.00581	0.01211	0.00920013
IBO	25	IBO-25-13-13	202.7	F	39	11	50	7.1	18.2	25.3	6.8	18.3	25.1	4.225	-0.549	0.791	3.91202	3.66356	2.3979	0.136198	0.802891	0.00791008	123.786	0.7489	0.06935	0.00109	0.00162	0.00408	0.00289	0.15521	0.47867	0.00136	0.0461	0.07187	0.4178	0.00116	0.00736	0.01375	0.00791008
IBO	25	IBO-25-16-6	216.2	F	35	10	45	7	18.8	25.8	6.8	18.8	25.6	2.857	0	0.775	3.80666	3.55535	2.30259	0.153606	0.816396	0.00775008	119.423	0.7055	0.08712	0.00374	0.00734	0.01451	0.00545	0.1553	0.56324	0.00346	0.05704	0.07844	0.4451	0.00123	0.00966	0.01547	0.00775008
IBO	27	IBO-27-5-5	179	M	31	10	41	5.1	4.7	9.8	3.8	3.9	7.7	25.49	17.021	21.429	3.71357	3.43399	2.30259	0.167335	0.50019	0.215965	98.18	0.7095	0.09304	0.00207	0.01362	0.02568	0.00351	0.16034	0.49917	0.00168	0.05527	0.08672	0.4398	0.00149	0.03668	0.06856	0.215965
IBO	23	IBO-23-11-2	213.1	F	35	11	46	7.5	19.4	26.9	7	19.7	26.7	6.667	-1.546	0.743	3.82864	3.55535	2.3979	0.153193	0.805518	0.00743007	131.109	0.7169	0.07954	0.00177	0.00624	0.01138	0.00368	0.12877	0.43161	0.00143	0.02489	0.03496	0.4639	0.00092	0.01129	0.01857	0.00743007
IBO	25	IBO-25-18-2	242.4	F	32	10	42	7.8	20.1	27.9	7.5	20.2	27.7	3.846	-0.498	0.717	3.73767	3.46574	2.30259	0.171581	0.804422	0.00717006	148.154	0.7162	0.08263	0.00348	0.01074	0.02386	0.00538	0.16062	0.50949	0.00318	0.04614	0.06154	0.4934	0.00258	0.01846	0.03303	0.00717006
IBO	25	IBO-25-17-4	230	F	33	10	43	7.6	22.4	30	7.2	22.6	29.8	5.263	-0.893	0.667	3.7612	3.49651	2.30259	0.16479	0.843037	0.00667005	137.414	0.7135	0.05125	0.00169	0.00236	0.00424	0.0037	0.10377	0.44797	0.00183	0.02991	0.04557	0.4428	0.001	0.00537	0.00918	0.00667005
IBO	27	IBO-27-6-1	160	M	28	9	37	4.2	4.1	8.3	3.6	3.8	7.4	14.286	7.317	10.843	3.61092	3.3322	2.19722	0.181256	0.516657	0.108644	106.795	0.6964	0.10163	0.00397	0.03042	0.06523	0.00398	0.14878	0.45045	0.00215	0.04465	0.06651	0.4533	0.00182	0.03392	0.06879	0.108644
IBO	27	IBO-27-6-10	157.9	M	32	9	41	4.4	5.7	10.1	4.1	5.5	9.6	6.818	3.509	4.95	3.71357	3.46574	2.19722	0.158186	0.599653	0.0495202	94.627	0.6808	0.12878	0.00305	0.02202	0.03476	0.00316	0.13037	0.40509	0.00204	0.03409	0.05242	0.4065	0.00232	0.03103	0.05447	0.0495202
IBO	27	IBO-27-6-11	174.9	M	33	9	42	5.3	5.5	10.8	4.6	5	9.6	13.208	9.091	11.111	3.73767	3.49651	2.19722	0.156491	0.534324	0.11134	107.652	0.6937	0.10003	0.00239	0.01472	0.03304	0.00379	0.14137	0.40671	0.00269	0.03904	0.05505	0.4652	0.00232	0.03573	0.07438	0.11134
IBO	25	IBO-25-6-15	252.2	F	36	10	46	8.3	21.3	29.6	8.2	21.3	29.5	1.205	0	0.338	3.82864	3.58352	2.30259	0.153617	0.803218	0.00338001	147.743	0.7407	0.11685	0.00152	0.00842	0.01796	0.00435	0.16689	0.54489	0.00117	0.02426	0.0369	0.4598	0.00162	0.0168	0.02732	0.00338001
IBO	21	IBO-21-2-7	234.2	F	50	15	65	7.6	18.8	26.4	7.4	19	26.4	2.632	-1.064	0	4.17439	3.91202	2.70805	0.109124	0.792515	0	146.811	0.7156	0.0523	0.00091	0.00151	0.00298	0.00327	0.12334	0.43366	0.00148	0.02917	0.04156	0.4657	0.00043	0.00278	0.00602	0
IBO	27	IBO-27-6-4	185.1	M	30	9	39	4.4	4.5	8.9	3.7	4.2	7.9	15.909	6.667	11.236	3.66356	3.4012	2.19722	0.17403	0.530098	0.112598	98.522	0.6887	0.10691	0.00301	0.02516	0.06324	0.00373	0.16258	0.51181	0.00113	0.04078	0.06864	0.4352	0.00294	0.03747	0.07047	0.112598
IBO	27	IBO-27-6-5	157	M	30	11	41	3.7	3.9	7.6	3.4	3.8	7.2	8.108	2.564	5.263	3.71357	3.4012	2.3979	0.168542	0.53886	0.0526543	104.808	0.7195	0.06627	0.00304	0.01071	0.02739	0.00375	0.13117	0.49702	0.00227	0.05677	0.0831	0.461	0.00227	0.0208	0.03805	0.0526543
IBO	27	IBO-27-6-7	178.3	M	31	9	40	4.8	4.6	9.4	4.4	3.9	8.3	8.333	15.217	11.702	3.68888	3.43399	2.19722	0.167209	0.511358	0.117289	104.399	0.665	0.05919	0.00317	0.00557	0.01143	0.00349	0.11559	0.39448	0.00324	0.04561	0.06647	0.4268	0.0017	0.01628	0.0253	0.117289
IBO	27	IBO-27-6-8	177.3	M	31	9	40	5.3	5.6	10.9	4.5	4.7	9.2	15.094	16.071	15.596	3.68888	3.43399	2.19722	0.167027	0.539563	0.156599	109.408	0.7254	0.08795	0.00389	0.01398	0.03468	0.00506	0.14876	0.52727	0.00367	0.04704	0.0674	0.4595	0.00338	0.03898	0.07722	0.156599
IBO	27	IBO-27-6-9	189.1	M	32	8	40	5.7	5.2	10.9	4.6	4.7	9.3	19.298	9.615	14.679	3.68888	3.46574	2.07944	0.163821	0.497311	0.147322	110.088	0.7102	0.1132	0.00336	0.03034	0.06508	0.00464	0.17073	0.55507	0.00382	0.05827	0.08104	0.4703	0.0031	0.05199	0.09779	0.147322
IBO	21	IBO-21-5-2	246.9	F	47	15	62	8.8	21.3	30.1	8.7	21.6	30.3	1.136	-1.408	-0.664	4.12713	3.85015	2.70805	0.117212	0.786154	-0.00664005	154.129	0.7088	0.04061	0.00063	0.00091	0.00254	0.00219	0.09654	0.38303	0.00105	0.02974	0.04694	0.4193	0.00024	0.00451	0.00742	-0.00664005
IBO	27	IBO-27-7-11	192.6	M	30	9	39	6.1	6.6	12.7	5	5.6	10.6	18.033	15.152	16.535	3.66356	3.4012	2.19722	0.175354	0.546482	0.166113	105.984	0.6999	0.09029	0.00277	0.00896	0.01928	0.00431	0.15998	0.52403	0.00144	0.04479	0.06309	0.4754	0.00132	0.03325	0.05607	0.166113
IBO	21	IBO-21-7-7	212.9	F	47	14	61	8	18.6	26.6	7.8	19	26.8	2.5	-2.151	-0.752	4.11087	3.85015	2.63906	0.11406	0.774345	-0.00752007	152.78	0.7258	0.07252	0.00062	0.00188	0.00491	0.00361	0.12127	0.45106	0.00115	0.02863	0.04225	0.4545	0.00032	0.00529	0.00977	-0.00752007
IBO	25	IBO-25-16-7	232.3	F	36	9	45	7	18.1	25.1	6.7	18.6	25.3	4.286	-2.762	-0.797	3.80666	3.58352	2.19722	0.151334	0.805411	-0.00797008	144.148	0.6958	0.07317	0.00134	0.00494	0.00976	0.00466	0.1268	0.44116	0.00186	0.03028	0.04624	0.4209	0.00101	0.01155	0.01834	-0.00797008
IBO	27	IBO-27-7-2	180.5	M	27	8	35	5	5.4	10.4	4.5	5.1	9.6	10	5.556	7.692	3.55535	3.29584	2.07944	0.192434	0.545951	0.0769961	109.191	0.6983	0.08435	0.00258	0.01924	0.03095	0.0034	0.1163	0.39587	0.00135	0.03374	0.0448	0.4591	0.00235	0.03387	0.06029	0.0769961
IBO	25	IBO-25-14-7	208.9	F	40	11	51	7.5	17	24.5	7.4	17.3	24.7	1.333	-1.765	-0.816	3.93183	3.68888	2.3979	0.133546	0.76686	-0.00816009	134.53	0.7298	0.05338	0.00067	0.00164	0.00499	0.00225	0.12597	0.517	0.00096	0.03523	0.05922	0.4494	0.00084	0.00848	0.01606	-0.00816009
IBO	27	IBO-27-7-5	166.3	M	27	9	36	NA	NA	NA	NA	NA	NA	NA	NA	NA	3.58352	3.29584	2.19722	0.1894	NA	NA	98.6	0.7045	0.10864	0.00286	0.00973	0.02251	0.00405	0.14922	0.45194	NA	NA	NA	0.4803	0.00234	0.03768	0.06474	NA
IBO	23	IBO-23-13-5	231	F	39	10	49	8.3	22.8	31.1	8.2	23.2	31.4	1.205	-1.754	-0.965	3.89182	3.66356	2.30259	0.139549	0.822897	-0.00965015	139.512	0.7108	0.07887	0.00155	0.0079	0.01977	0.00449	0.1373	0.47812	0.00094	0.02177	0.0296	0.4738	0.00164	0.01429	0.03564	-0.00965015
IBO	27	IBO-27-7-9	201.9	M	29	9	38	NA	NA	NA	NA	NA	NA	NA	NA	NA	3.63759	3.3673	2.19722	0.183027	NA	NA	117.744	0.6897	0.10564	0.00356	0.0304	0.05375	0.00344	0.11164	0.41812	0.00209	0.04322	0.05927	0.4488	0.00241	0.04182	0.07256	NA
IBO	25	IBO-25-1-11	237.5	F	35	10	45	8.1	19.2	27.3	8.1	19.5	27.6	0	-1.563	-1.099	3.80666	3.55535	2.30259	0.156291	0.780024	-0.0109902	157.089	0.7192	0.08687	0.00155	0.00479	0.01092	0.00352	0.11796	0.47715	0.00132	0.02961	0.04528	0.4666	0.001	0.00715	0.01543	-0.0109902
IBO	25	IBO-25-16-9	223.4	F	38	11	49	6.7	17	23.7	6.6	17.4	24	1.493	-2.353	-1.266	3.89182	3.63759	2.3979	0.142341	0.799919	-0.0126603	129.933	0.6916	0.0715	0.00132	0.00184	0.00454	0.00384	0.14742	0.46192	0.00183	0.04187	0.06402	0.4181	0.00092	0.00361	0.00544	-0.0126603
IBO	23	IBO-23-18-3	253.4	F	36	11	47	7.9	20.9	28.8	7.8	21.4	29.2	1.266	-2.392	-1.389	3.85015	3.58352	2.3979	0.153749	0.812043	-0.0138904	152.388	0.7122	0.07885	0.00298	0.01023	0.02046	0.00326	0.11702	0.42928	0.00268	0.04356	0.06433	0.4645	0.00087	0.01001	0.02064	-0.0138904
IBO	21	IBO-21-7-8	207.8	F	47	14	61	7.8	19.6	27.4	7.5	20.3	27.8	3.846	-3.571	-1.46	4.11087	3.85015	2.63906	0.113544	0.797094	-0.0146005	146.126	0.7467	0.04642	0.00043	0.00138	0.00329	0.00393	0.10837	0.49672	0.00148	0.0261	0.03823	0.508	0.00057	0.00331	0.00514	-0.0146005
IBO	27	IBO-27-8-9	178	M	30	9	39	5.3	5.9	11.2	4.9	4.9	9.8	7.547	16.949	12.5	3.66356	3.4012	2.19722	0.172726	0.554815	0.125328	106.79	0.6784	0.09937	0.00311	0.01693	0.0323	0.00432	0.12974	0.44727	0.00279	0.04111	0.06134	0.4352	0.00206	0.02624	0.04605	0.125328
IBO	27	IBO-27-9-1	199	M	26	9	35	NA	NA	NA	NA	NA	NA	NA	NA	NA	3.55535	3.2581	2.19722	0.203589	NA	NA	115.976	0.6738	0.08404	0.00239	0.01863	0.03613	0.00393	0.12159	0.41482	0.00199	0.03632	0.05158	0.4435	0.00215	0.03392	0.0562	NA
IBO	27	IBO-27-15-4	208	F	29	8	37	6	16.4	22.4	6.1	16.9	23	-1.667	-3.049	-2.679	3.61092	3.3673	2.07944	0.184053	0.821463	-0.0267932	131.119	0.7066	0.07178	0.00294	0.01103	0.02278	0.00382	0.10308	0.47308	0.00203	0.04048	0.067	0.4566	0.00176	0.01277	0.02779	-0.0267932
IBO	27	IBO-27-9-11	153.7	M	33	9	42	4.5	4.8	9.3	4.1	4.2	8.3	8.889	12.5	10.753	3.73767	3.49651	2.19722	0.152576	0.542325	0.107738	99.381	0.7238	0.104	0.00284	0.01473	0.02518	0.00282	0.167	0.48965	0.00248	0.05926	0.09059	0.4568	0.0017	0.03763	0.06491	0.107738
IBO	27	IBO-27-9-6	167.6	M	30	8	38	4.9	5	9.9	3.8	4	7.8	22.449	20	21.212	3.63759	3.4012	2.07944	0.170719	0.52944	0.213744	96.15	0.7071	0.0918	0.0031	0.01366	0.02856	0.00371	0.12066	0.46826	0.00137	0.03045	0.04449	0.4722	0.00166	0.0241	0.05032	0.213744
IBO	27	IBO-27-11+12-3	204.1	F	33	9	42	6.9	18.7	25.6	6.9	19.4	26.3	0	-3.743	-2.734	3.73767	3.49651	2.19722	0.16117	0.819008	-0.0273434	134.041	0.7078	0.10434	0.00428	0.01384	0.03264	0.00636	0.16553	0.59478	0.00459	0.05514	0.09118	0.4794	0.00398	0.03041	0.06058	-0.0273434
MIN	21	MIN21-1-2	290.6	F	49	14	63	8.8	15.7	24.5	7.9	14.6	22.5	10.227	7.006	8.163	4.14313	3.89182	2.63906	0.115754	0.695561	0.0817209	NA	NA	NA	NA	NA	NA	NA	NA	NA	NA	NA	NA	0.6056	3e-05	0.00552	0.00784	0.0817209
MIN	21	MIN21-2-11	279.8	M	51	15	66	7.5	7.8	15.3	6.7	7.1	13.8	10.667	8.974	9.804	4.18965	3.93183	2.70805	0.110472	0.534957	0.0981977	112.387	0.6248	0.0022	0.00085	0.00145	0.00306	0.00533	0.17469	0.30045	NA	NA	NA	0.5869	8e-05	0.00508	0.00873	0.0981977
MIN	21	MIN21-2-12	246.3	F	57	13	70	5.4	8.4	13.8	4.9	8.1	13	9.259	3.571	5.797	4.2485	4.04305	2.56495	0.0966061	0.654416	0.0580025	135.204	0.6089	0.00243	0.00128	0.00188	0.00329	0.00314	0.18272	0.27982	NA	NA	NA	0.5881	0.00019	0.0066	0.00921	0.0580025
MIN	21	MIN21-2-2	280.7	M	43	15	58	8.6	9.9	18.5	7.7	8.4	16.1	10.465	15.152	12.973	4.06044	3.7612	2.70805	0.1311	0.564668	0.130097	125.385	0.5888	0.00247	0.00159	0.00193	0.00421	0.00488	0.20825	0.309	NA	NA	NA	0.5823	0.00068	0.00663	0.01138	0.130097
MIN	21	MIN21-2-3	286.8	M	43	15	58	7.8	7.4	15.2	7.1	6.5	13.6	8.974	12.162	10.526	4.06044	3.7612	2.70805	0.1316	0.508471	0.105455	120.534	0.5771	0.00121	0.00033	0.00104	0.00306	0.00605	0.23017	0.36073	NA	NA	NA	0.5498	0	0.00521	0.00621	0.105455
MIN	21	MIN21-2-4	329.2	F	45	14	59	10	18	28	9	16.3	25.3	10	9.444	9.643	4.07754	3.80666	2.63906	0.128815	0.698222	0.0965801	147.687	0.6331	0.00859	0.0006	0.00511	0.01279	0.00602	0.15747	0.27711	NA	NA	NA	0.59	0.0002	0.01686	0.03468	0.0965801
MIN	21	MIN21-2-9	285.7	F	50	13	63	7.8	15.7	23.5	7	14.8	21.8	10.256	5.732	7.234	4.14313	3.91202	2.56495	0.113099	0.731632	0.0724032	NA	0.6131	0.00585	0.00076	0.00124	0.00342	0.00609	0.24377	0.37578	NA	NA	NA	NA	NA	NA	NA	0.0724032
MIN	21	MIN21-2-5	297	M	46	15	61	7.5	8.9	16.4	6.8	8.2	15	9.333	7.865	8.537	4.11087	3.82864	2.70805	0.123777	0.573628	0.085474	125.433	0.5711	0.00129	0.00118	0.00157	0.0027	0.00495	0.21234	0.36817	NA	NA	NA	0.5303	0.00094	0.00654	0.01109	0.085474
MIN	21	MIN21-2-6	246.2	M	48	14	62	5.7	7.1	12.8	4.9	6.6	11.5	14.035	7.042	10.156	4.12713	3.8712	2.63906	0.114711	0.587987	0.101735	94.785	0.5832	0.00337	0.00135	0.00212	0.006	0.00352	0.17074	0.31834	NA	NA	NA	0.5367	0.0006	0.00891	0.01269	0.101735
MIN	21	MIN21-2-7	299.1	F	48	14	62	8.2	13.4	21.6	7.9	12.9	20.8	3.659	3.731	3.704	4.12713	3.8712	2.63906	0.118766	0.669215	0.0370485	151.421	0.6	0.00125	0.00111	0.00135	0.00349	0.00378	0.14693	0.27755	NA	NA	NA	0.5842	0.00021	0.00467	0.00915	0.0370485
MIN	21	MIN21-4-1	267.9	M	46	14	60	7.8	7.3	15.1	6.8	6.4	13.2	12.821	12.329	12.583	4.09434	3.82864	2.63906	0.121535	0.504584	0.126164	121.294	0.589	0.0012	0.00034	0.00054	0.00126	0.00319	0.13133	0.22447	NA	NA	NA	0.5591	0	0.00303	0.00444	0.126164
MIN	21	MIN21-4-2	289.7	F	51	13	64	8.6	17.4	26	7.6	16	23.6	11.628	8.046	9.231	4.15888	3.93183	2.56495	0.111154	0.733173	0.0924416	152.693	0.6332	0.00108	0.00084	0.00109	0.00348	0.00421	0.17245	0.28025	NA	NA	NA	0.5693	7e-05	0.00557	0.01021	0.0924416
MIN	21	MIN21-4-3	268.6	F	55	12	67	6.6	15.6	22.2	5.7	14.4	20.1	13.636	7.692	9.459	4.20469	4.00733	2.48491	0.101695	0.779189	0.0947316	137.37	0.6252	0.00227	0.00081	0.00124	0.00277	0.00441	0.19891	0.33383	NA	NA	NA	0.5666	0.00044	0.00333	0.00729	0.0947316
MIN	21	MIN21-4-4	299.8	F	57	13	70	7.4	16.6	24	6.6	15.3	21.9	10.811	7.831	8.75	4.2485	4.04305	2.56495	0.100055	0.763794	0.087612	158.213	0.643	0.0082	0.00096	0.00345	0.01094	0.00371	0.11475	0.18884	NA	NA	NA	0.5833	0.00011	0.02334	0.03882	0.087612
MIN	21	MIN21-5-1	276.3	M	48	14	62	8.2	7.6	15.8	7.2	6.8	14	12.195	10.526	11.392	4.12713	3.8712	2.63906	0.117114	0.501809	0.114168	120.892	0.5728	0.00281	0.00086	0.0018	0.00548	0.00308	0.13565	0.25064	NA	NA	NA	0.5476	0.0003	0.00797	0.01471	0.114168
MIN	21	MIN21-5-2	310.9	F	49	14	63	9.4	16.5	25.9	8.8	15.7	24.5	6.383	4.848	5.405	4.14313	3.89182	2.63906	0.117132	0.690685	0.0540764	157.911	0.616	0.00099	0.00166	0.00211	0.00329	0.00518	0.21547	0.342	NA	NA	NA	0.5805	0.00025	0.00753	0.01284	0.0540764
MIN	21	MIN21-5-3	372.1	F	50	14	64	10.6	21.6	32.2	9.3	20	29.3	12.264	7.407	9.006	4.15888	3.91202	2.63906	0.118383	0.735297	0.0901822	176.399	0.6201	0.0028	0.00025	0.00093	0.00303	0.00382	0.19145	0.2788	NA	NA	NA	0.5244	1e-05	0.00368	0.011	0.0901822
MIN	21	MIN21-5-4	273.4	M	52	15	67	7.3	6.1	13.4	6.4	5.4	11.8	12.329	11.475	11.94	4.20469	3.95124	2.70805	0.107903	0.472624	0.119686	114.267	0.5996	0.0059	0.00079	0.00224	0.00535	0.00382	0.16959	0.27431	NA	NA	NA	0.5682	0.00012	0.01026	0.02097	0.119686
MIN	21	MIN21-5-5	307	F	56	16	72	10	13	23	8.8	11.6	20.4	12	10.769	11.304	4.27667	4.02535	2.77259	0.102265	0.600697	0.113282	165.371	0.5966	0.00211	0.00091	0.00116	0.00172	0.0036	0.20102	0.34475	NA	NA	NA	0.582	0	0.00661	0.00934	0.113282
MIN	21	MIN21-5-6	263.9	F	60	15	75	8.6	14.8	23.4	7.5	13.6	21.1	12.791	8.108	9.829	4.31749	4.09434	2.70805	0.0929262	0.684749	0.098449	153.119	0.6328	0.0008	0.00128	0.00157	0.0033	0.00463	0.23118	0.34236	NA	NA	NA	0.5884	0.0008	0.00312	0.00626	0.098449
MIN	21	MIN21-6-2	311.8	F	49	15	64	5.4	15.5	20.9	4.4	14.3	18.7	18.519	7.742	10.526	4.15888	3.89182	2.70805	0.117191	0.835492	0.105455	152.043	0.6594	0.0055	0.00047	0.00185	0.00457	0.00307	0.18037	0.34594	NA	NA	NA	0.5742	0.00013	0.01345	0.0241	0.105455
MIN	21	MIN21-6-3	266.7	M	49	15	64	7.1	6.6	13.7	6	5.8	11.8	15.493	12.121	13.869	4.15888	3.89182	2.70805	0.114003	0.502653	0.139139	116.921	0.5778	0.00194	0.00204	0.00211	0.00535	0.00557	0.20764	0.35217	NA	NA	NA	0.5374	0.00028	0.00775	0.01382	0.139139
MIN	21	MIN21-6-5	257.9	M	49	15	64	7.6	7.4	15	6.7	6.3	13	11.842	14.865	13.333	4.15888	3.89182	2.70805	0.113318	0.515918	0.133728	125.164	0.5996	0.00186	0.00063	0.001	0.00218	0.00412	0.15397	0.2488	NA	NA	NA	0.5731	0.00043	0.0034	0.00743	0.133728
MIN	21	MIN21-6-1	291.6	M	42	15	57	7.3	8	15.3	6.3	7.3	13.6	13.699	8.75	11.111	4.04305	3.73767	2.70805	0.135128	0.550221	0.11134	109.466	0.5517	0.00128	0.00032	0.00057	0.00111	0.00561	0.20434	0.36035	NA	NA	NA	0.5551	0.00011	0.00161	0.00422	0.11134
MIN	23	MIN23-1-1	254.1	M	31	11	42	6.6	7.1	13.7	5.8	6.4	12.2	12.121	9.859	10.949	3.73767	3.43399	2.3979	0.178636	0.544801	0.10971	108.439	0.5884	0.05483	0.00071	0.01428	0.03231	0.00341	0.09208	0.17842	NA	NA	NA	0.5296	0.00038	0.04874	0.08411	0.10971
MIN	23	MIN23-1-10	303.3	F	36	10	46	8.7	21.6	30.3	7.6	20.1	27.7	12.644	6.944	8.581	3.82864	3.58352	2.30259	0.158742	0.793584	0.0859157	163.442	0.6398	0.0029	0.00122	0.0017	0.00378	0.0042	0.19654	0.31382	NA	NA	NA	0.6017	7e-05	0.01109	0.01598	0.0859157
MIN	23	MIN23-1-11	325.7	F	37	10	47	9	18	27	8.1	17.4	25.5	10	3.333	5.556	3.85015	3.61092	2.30259	0.156378	0.729728	0.0555886	163.124	0.6216	0.03257	0.00072	0.01186	0.02305	0.00378	0.1901	0.33088	NA	NA	NA	0.6068	0.00012	0.03895	0.07278	0.0555886
MIN	23	MIN23-1-12	332.8	F	40	10	50	9.5	21.1	30.6	8.1	19.5	27.6	14.737	7.583	9.804	3.91202	3.68888	2.30259	0.145189	0.760857	0.0981977	161.331	0.6207	0.04675	0.00144	0.01622	0.04026	0.00404	0.12563	0.25142	NA	NA	NA	0.5611	0.00021	0.03622	0.06289	0.0981977
MIN	23	MIN23-1-2	271.7	M	32	11	43	7.1	7.8	14.9	6.2	7.1	13.3	12.676	8.974	10.738	3.7612	3.46574	2.3979	0.175147	0.550942	0.107587	119.328	0.5835	0.05304	0.00121	0.01654	0.03737	0.00414	0.11299	0.22888	NA	NA	NA	0.5404	0.00062	0.04941	0.08661	0.107587
MIN	23	MIN23-1-3	283.6	M	33	12	45	8.4	8.5	16.9	7.3	7.3	14.6	13.095	14.118	13.609	3.80666	3.49651	2.48491	0.171138	0.527018	0.136514	114.92	0.5717	0.00198	0.00103	0.00203	0.00422	0.00634	0.22172	0.38673	NA	NA	NA	0.5302	9e-05	0.00877	0.01285	0.136514
MIN	23	MIN23-1-4	278.9	M	33	12	45	7.7	8.1	15.8	6.7	7.1	13.8	12.987	12.346	12.658	3.80666	3.49651	2.48491	0.170632	0.538278	0.12692	111.966	0.6142	0.06191	0.00063	0.01209	0.02417	0.00448	0.14774	0.27551	NA	NA	NA	0.5497	8e-05	0.03675	0.05803	0.12692
MIN	23	MIN23-1-5	306	M	34	12	46	9.2	9.3	18.5	7.9	7.6	15.5	14.13	18.28	16.216	3.82864	3.52636	2.48491	0.168341	0.526722	0.162879	122.251	0.5868	0.00351	0.00149	0.00217	0.00283	0.00722	0.28063	0.41602	NA	NA	NA	0.5565	0.00017	0.01701	0.02455	0.162879
MIN	23	MIN23-1-6	347.1	F	35	10	45	9.4	20.7	30.1	8.3	19.2	27.5	11.702	7.246	8.638	3.80666	3.55535	2.30259	0.167132	0.758327	0.0864878	177.521	0.6141	0.00226	0.00028	0.0007	0.00198	0.00392	0.18274	0.32951	NA	NA	NA	0.5845	2e-05	0.00963	0.0151	0.0864878
MIN	23	MIN23-1-7	317.6	F	35	10	45	9	16.1	25.1	8.3	15.4	23.7	7.778	4.348	5.578	3.80666	3.55535	2.30259	0.164594	0.696366	0.055809	140.22	0.6275	0.03536	0.00051	0.00787	0.01823	0.00193	0.131	0.23309	NA	NA	NA	0.57	0.0002	0.04649	0.07471	0.055809
MIN	23	MIN23-1-9	328	F	35	11	46	10.1	21.4	31.5	8.5	19.5	28	15.842	8.879	11.111	3.82864	3.55535	2.3979	0.165515	0.746897	0.11134	152.565	0.6407	0.04144	0.00096	0.02176	0.04346	0.00392	0.18234	0.2723	NA	NA	NA	0.5885	0.00029	0.0426	0.07421	0.11134
MIN	23	MIN23-2-1	261.6	M	36	11	47	8.3	9.2	17.5	7.1	7.9	15	14.458	14.13	14.286	3.85015	3.58352	2.3979	0.154634	0.553555	0.14335	113.221	0.6584	0.09248	0.00152	0.02389	0.05525	0.00699	0.15564	0.25776	NA	NA	NA	0.5673	0.00035	0.04082	0.07448	0.14335
MIN	23	MIN23-2-3	324.1	F	39	11	50	10.1	18.4	28.5	9.1	17.4	26.5	9.901	5.435	7.018	3.91202	3.66356	2.3979	0.148232	0.701827	0.0702377	166.365	0.6282	0.00177	0.00094	0.00162	0.00317	0.00262	0.1537	0.27619	NA	NA	NA	0.5833	0.00017	0.00275	0.00768	0.0702377
MIN	23	MIN23-2-4	274.2	F	38	11	49	6.9	14.8	21.7	6	13.7	19.7	13.043	7.432	9.217	3.89182	3.63759	2.3979	0.147733	0.750532	0.092301	147.245	0.6178	0.07057	0.00092	0.01836	0.04093	0.00437	0.14546	0.29609	NA	NA	NA	0.5401	0.00015	0.03753	0.06627	0.092301
MIN	23	MIN23-2-5	192.4	M	39	12	51	3.3	4.2	7.5	NA	NA	NA	NA	NA	NA	3.93183	3.66356	2.48491	0.134861	0.594386	NA	90.377	0.581	0.00161	0.00132	0.00173	0.00385	0.00524	0.25371	0.37864	NA	NA	NA	0.5426	0.00069	0.00504	0.0078	NA
MIN	23	MIN23-2-6	287.5	M	39	12	51	8	7.8	15.8	7.4	7.2	14.6	7.5	7.692	7.595	3.93183	3.66356	2.48491	0.14516	0.516306	0.0760232	119.405	0.5996	0.00316	0.00067	0.0017	0.00348	0.00467	0.17915	0.33464	NA	NA	NA	0.563	0.00017	0.01519	0.02194	0.0760232
MIN	23	MIN23-2-7	314.5	F	40	11	51	8.3	16.6	24.9	7.2	15.5	22.7	13.253	6.627	8.835	3.93183	3.68888	2.3979	0.143775	0.729728	0.0884653	160.768	0.6026	0.00169	0.00068	0.00117	0.00223	0.00493	0.2167	0.35814	NA	NA	NA	0.5616	0.00022	0.00626	0.01154	0.0884653
MIN	23	MIN23-3-1	279.1	M	33	11	44	7.1	7.9	15	6.3	7.1	13.4	11.268	10.127	10.667	3.78419	3.49651	2.3979	0.170654	0.554675	0.106873	116.513	0.5909	0.0532	0.00101	0.01759	0.03177	0.00296	0.09343	0.17276	NA	NA	NA	0.5225	0.00069	0.06224	0.09627	0.106873
MIN	23	MIN23-3-10	294.2	F	47	11	58	7.4	15.8	23.2	6.5	14.7	21.2	12.162	6.962	8.621	4.06044	3.85015	2.3979	0.120942	0.749174	0.0863171	151.224	0.5974	0.00338	0.00031	0.00125	0.00336	0.00488	0.17339	0.3142	NA	NA	NA	0.5758	3e-05	0.00798	0.00994	0.0863171
MIN	23	MIN23-3-2	291.5	F	35	10	45	8.4	16	24.4	7.1	14.6	21.7	15.476	8.75	11.066	3.80666	3.55535	2.30259	0.162144	0.715159	0.110887	158.931	0.6192	0.00284	0.00144	0.00158	0.00292	0.00359	0.19048	0.29871	NA	NA	NA	0.5717	0.00037	0.00634	0.00993	0.110887
MIN	23	MIN23-3-3	300.4	F	36	11	47	9.2	19.9	29.1	8.7	19.1	27.8	5.435	4.02	4.467	3.85015	3.58352	2.3979	0.158475	0.753025	0.0446849	159.025	0.6454	0.01181	0.00101	0.00559	0.01177	0.00444	0.17486	0.28193	NA	NA	NA	0.5981	0.00011	0.02833	0.04888	0.0446849
MIN	23	MIN23-3-4	255.1	M	38	11	49	5.6	7.7	13.3	4.7	6.9	11.6	16.071	10.39	12.782	3.89182	3.63759	2.3979	0.145833	0.617437	0.128171	100.914	0.6077	0.06206	0.00231	0.02007	0.05106	0.00587	0.15525	0.25632	NA	NA	NA	0.5649	0.00054	0.04423	0.07957	0.128171
MIN	23	MIN23-3-5	254.8	M	39	11	50	6.7	7.6	14.3	5.8	6.9	12.7	13.433	9.211	11.189	3.91202	3.66356	2.3979	0.142064	0.560333	0.112125	110.374	0.5295	0.01699	0.00159	0.01158	0.02268	0.00501	0.16173	0.29375	NA	NA	NA	0.5337	0.00031	0.04105	0.06172	0.112125
MIN	23	MIN23-3-6	322.7	F	39	11	50	8.7	22.2	30.9	8.1	21.3	29.4	6.897	4.054	4.854	3.91202	3.66356	2.3979	0.148121	0.801567	0.0485591	165.378	0.6307	0.0014	0.00086	0.00127	0.00243	0.00686	0.26549	0.43406	NA	NA	NA	0.5877	0.00011	0.01144	0.01972	0.0485591
MIN	23	MIN23-3-7	243.2	M	41	12	53	6.7	8.8	15.5	5.9	8.2	14.1	11.94	6.818	9.032	3.97029	3.71357	2.48491	0.133997	0.60376	0.0904433	100.455	0.6099	0.00371	0.00122	0.00258	0.00634	0.00554	0.1603	0.29769	NA	NA	NA	0.562	0.00011	0.01996	0.0344	0.0904433
MIN	23	MIN23-3-8	301	F	43	10	53	6.3	13.3	19.6	5.5	12.6	18.1	12.698	5.263	7.653	3.97029	3.7612	2.30259	0.132723	0.745816	0.0766049	139.143	0.6119	0.00926	0.00128	0.00315	0.00841	0.00589	0.18206	0.36605	NA	NA	NA	0.5477	0.00039	0.02757	0.04539	0.0766049
MIN	23	MIN23-3-9	309.1	F	46	10	56	7.9	18.4	26.3	6.9	17.1	24	12.658	7.065	8.745	4.02535	3.82864	2.30259	0.124645	0.774865	0.0875618	149.254	0.5869	0.00992	0.00139	0.0081	0.0185	0.00427	0.15316	0.27164	NA	NA	NA	0.5713	0.00013	0.03119	0.05584	0.0875618
MIN	23	MIN23-4-1	274	M	30	11	41	8.1	9.8	17.9	6.9	8	14.9	14.815	18.367	16.76	3.71357	3.4012	2.3979	0.187104	0.579357	0.168395	118.296	0.6012	0.01054	0.0006	0.00471	0.01096	0.00136	0.05623	0.10654	NA	NA	NA	0.5626	4e-05	0.02562	0.04317	0.168395
MIN	23	MIN23-4-10	289	F	36	11	47	8.7	15.4	24.1	7.5	14.1	21.6	13.793	8.442	10.373	3.85015	3.58352	2.3979	0.157401	0.693203	0.103917	147.365	0.6665	0.08921	0.00076	0.02093	0.04461	0.00358	0.13716	0.22283	NA	NA	NA	0.5831	0.0003	0.04029	0.07549	0.103917
MIN	23	MIN23-4-11	283.3	F	36	11	47	10.3	19.1	29.4	9.1	18.1	27.2	11.65	5.236	7.483	3.85015	3.58352	2.3979	0.156847	0.707137	0.0749	142.414	0.6505	0.00292	0.00058	0.00167	0.00389	0.00304	0.14536	0.26733	NA	NA	NA	0.5974	0.00014	0.01163	0.02091	0.0749
MIN	23	MIN23-4-8	274.1	F	35	10	45	9.1	18.1	27.2	8	16.7	24.7	12.088	7.735	9.191	3.80666	3.55535	2.30259	0.160386	0.728085	0.0920399	139.705	0.6136	0.02559	0.0016	0.00981	0.02191	0.00639	0.19475	0.29283	NA	NA	NA	0.5492	0.00028	0.04454	0.06983	0.0920399
MIN	23	MIN23-4-9	240.7	M	36	12	48	7.9	10.3	18.2	6.7	8.3	15	15.19	19.417	17.582	3.8712	3.58352	2.48491	0.152321	0.601566	0.176739	116.052	0.6008	0.00607	0.00069	0.00196	0.00514	0.00406	0.15026	0.25522	NA	NA	NA	0.5672	0.00016	0.01712	0.02347	0.176739
MIN	23	MIN23-5-1	334.2	F	31	10	41	9.9	21.6	31.5	8.8	21	29.8	11.111	2.778	5.397	3.71357	3.43399	2.30259	0.187475	0.755585	0.0539962	159.278	0.6346	0.08044	0.00169	0.02679	0.05702	0.00324	0.11081	0.23768	NA	NA	NA	0.609	0.00038	0.04392	0.07953	0.0539962
MIN	23	MIN23-5-10	279.1	M	37	11	48	7.2	8.7	15.9	6.6	7.6	14.2	8.333	12.644	10.692	3.8712	3.61092	2.3979	0.152205	0.578979	0.107125	120.045	0.5972	0.05079	0.00069	0.01749	0.03775	0.00307	0.10624	0.21781	NA	NA	NA	0.5625	0.00018	0.04955	0.07843	0.107125
MIN	23	MIN23-5-11	288.6	F	38	11	49	8	16.7	24.7	6.9	15.4	22.3	13.75	7.784	9.717	3.89182	3.63759	2.3979	0.14908	0.742475	0.0973236	148.322	0.5992	0.01534	0.00131	0.0053	0.01311	0.00638	0.2044	0.45581	NA	NA	NA	0.5349	0.00023	0.03094	0.04987	0.0973236
MIN	23	MIN23-5-2	270.1	M	31	11	42	7	7.9	14.9	6.7	7.6	14.3	4.286	3.797	4.027	3.73767	3.43399	2.3979	0.180606	0.558838	0.0402809	119.417	0.5783	0.0142	0.00104	0.00925	0.01902	0.0047	0.17191	0.2736	NA	NA	NA	0.5466	0.00014	0.03817	0.05865	0.0402809
MIN	23	MIN23-5-3	276.6	M	32	11	43	8	9.8	17.8	7.1	8.6	15.7	11.25	12.245	11.798	3.7612	3.46574	2.3979	0.175705	0.583037	0.118255	126.081	0.5927	0.01245	0.0005	0.00791	0.01944	0.00303	0.09811	0.14505	NA	NA	NA	0.5945	0.00014	0.03388	0.0603	0.118255
MIN	23	MIN23-5-4	328.4	F	32	10	42	9.6	20.2	29.8	8.7	19.1	27.8	9.375	5.446	6.711	3.73767	3.46574	2.30259	0.18107	0.744837	0.0671605	163.304	0.6255	0.05374	0.00132	0.01702	0.03858	0.00471	0.15064	0.28496	NA	NA	NA	0.5875	0.00021	0.03371	0.06122	0.0671605
MIN	23	MIN23-5-6	298.8	F	34	10	44	9.2	17.9	27.1	8.1	16.7	24.8	11.957	6.704	8.487	3.78419	3.52636	2.30259	0.16764	0.721507	0.0849722	145.039	0.6567	0.06184	0.00082	0.02265	0.0465	0.00543	0.15085	0.27207	NA	NA	NA	0.6332	0.00022	0.03709	0.06371	0.0849722
MIN	23	MIN23-5-7	261.9	M	35	11	46	6.8	8.7	15.5	6.2	8	14.2	8.824	8.046	8.387	3.82864	3.55535	2.3979	0.159085	0.595944	0.0839686	110.35	0.5923	0.00947	0.00086	0.00291	0.00638	0.00458	0.16179	0.27202	NA	NA	NA	0.5427	0.00019	0.01979	0.0396	0.0839686
MIN	23	MIN23-5-8	253.6	M	33	15	48	6.5	7.1	13.6	6	6.6	12.6	7.692	7.042	7.353	3.8712	3.49651	2.70805	0.16775	0.549263	0.0735964	107.044	0.6016	0.00532	0.00048	0.00315	0.00728	0.00402	0.16063	0.29314	NA	NA	NA	0.5568	9e-05	0.02268	0.03172	0.0735964
MIN	23	MIN23-5-9	283.6	M	37	13	50	6.1	8	14.1	5.8	7.8	13.6	4.918	2.5	3.546	3.91202	3.61092	2.56495	0.152637	0.603316	0.0354674	122.472	0.627	0.00305	0.00095	0.00194	0.00545	0.00586	0.19102	0.33615	NA	NA	NA	0.5593	0.00022	0.0107	0.01687	0.0354674
MIN	23	MIN23-6-1	328.8	F	33	9	42	9.6	19.8	29.4	8.3	18	26.3	13.542	9.091	10.544	3.73767	3.49651	2.19722	0.17562	0.738892	0.105636	156.343	0.656	0.06821	0.00126	0.01866	0.04516	0.00266	0.09682	0.21495	NA	NA	NA	0.5891	0.00022	0.03271	0.06747	0.105636
MIN	23	MIN23-6-2	233.4	M	34	11	45	5.8	6.7	12.5	5.1	6.1	11.2	12.069	8.955	10.4	3.80666	3.52636	2.3979	0.160375	0.565692	0.104188	106.487	0.5623	0.00275	0.00044	0.00251	0.00604	0.00109	0.12939	0.2334	NA	NA	NA	0.515	3e-05	0.01625	0.02616	0.104188
MIN	23	MIN23-6-3	305.7	M	35	12	47	8.3	9.5	17.8	7.3	8.4	15.7	12.048	11.579	11.798	3.85015	3.55535	2.48491	0.163503	0.562979	0.118255	121.265	0.5915	0.03129	0.00109	0.0114	0.02349	0.0043	0.12502	0.22854	NA	NA	NA	0.5678	0.00016	0.0534	0.08657	0.118255
MIN	23	MIN23-6-4	249.5	F	35	10	45	7.1	12.7	19.8	6.9	12.3	19.2	2.817	3.15	3.03	3.80666	3.55535	2.30259	0.157699	0.69634	0.0303046	144.69	0.6417	0.00498	0.00109	0.00224	0.00476	0.00324	0.16053	0.26215	NA	NA	NA	0.5733	0.00012	0.01186	0.01848	0.0303046
MIN	23	MIN23-6-5	288.3	F	36	11	47	8.4	18	26.4	7.4	16.8	24.2	11.905	6.667	8.333	3.85015	3.58352	2.3979	0.157333	0.750245	0.0834267	151.271	0.6472	0.04199	0.00119	0.01546	0.03196	0.00503	0.15963	0.26629	NA	NA	NA	0.597	8e-05	0.02399	0.04279	0.0834267
MIN	23	MIN23-6-6	280	M	39	10	49	7.2	8.8	16	6.2	7.8	14	13.889	11.364	12.5	3.89182	3.66356	2.30259	0.144482	0.582364	0.125328	120.274	0.587	0.00679	0.00149	0.00322	0.00798	0.00397	0.14841	0.2407	NA	NA	NA	0.5487	0.00015	0.0286	0.04324	0.125328
MIN	23	MIN23-6-7	330.1	F	39	11	50	9.9	15.8	25.7	9.2	14.4	23.6	7.071	8.861	8.171	3.91202	3.66356	2.3979	0.148702	0.662115	0.0818012	173.363	0.6286	0.02914	0.00057	0.00947	0.021	0.00226	0.12962	0.23399	NA	NA	NA	0.5908	5e-05	0.03006	0.0499	0.0818012
MIN	23	MIN23-6-8	261.4	F	40	11	51	8	12.8	20.8	7.2	12	19.2	10	6.25	7.692	3.93183	3.68888	2.3979	0.139151	0.662874	0.0769961	152.289	0.6443	0.0049	0.00098	0.00218	0.00547	0.00376	0.16859	0.29329	NA	NA	NA	0.6208	7e-05	0.02219	0.03887	0.0769961
MIN	23	MIN23-6-9	268	M	40	11	51	6.9	8.6	15.5	6.6	8.2	14.8	4.348	4.651	4.516	3.93183	3.68888	2.3979	0.139775	0.588169	0.0451754	114.326	0.6119	0.07116	0.00139	0.01663	0.03761	0.00505	0.12567	0.21275	NA	NA	NA	0.5657	0.00043	0.04983	0.08169	0.0451754
MIN	23	MIN23-4-13	285.2	M	46	13	59	7.1	8.9	16	6.5	8.4	14.9	8.451	5.618	6.875	4.07754	3.82864	2.56495	0.122895	0.589866	0.0688043	118.838	0.603	0.00175	0.0006	0.00158	0.00214	0.00675	0.2217	0.3662	NA	NA	NA	0.551	0.00016	0.00369	0.00564	0.0688043
MIN	25	MIN25-1-1	211.4	M	24	9	33	5.9	6.7	12.6	5.1	6.1	11.2	13.559	8.955	11.111	3.49651	3.17805	2.19722	0.223073	0.560661	0.11134	95.864	0.6148	0.0966	0.00073	0.01927	0.03743	0.0057	0.12899	0.26168	NA	NA	NA	0.5444	0.00044	0.06306	0.10122	0.11134
MIN	25	MIN25-1-10	292.6	F	30	8	38	8.7	19.8	28.5	7.6	18.9	26.5	12.644	4.545	7.018	3.63759	3.4012	2.07944	0.189294	0.768054	0.0702377	155.477	0.6589	0.07152	0.00125	0.02085	0.04663	0.00381	0.13711	0.23882	NA	NA	NA	0.6206	0.00022	0.0444	0.08275	0.0702377
MIN	25	MIN25-1-11	304.7	F	31	8	39	8	17.5	25.5	6.9	16.6	23.5	13.75	5.143	7.843	3.66356	3.43399	2.07944	0.184494	0.756355	0.0785106	148.122	0.6471	0.08712	0.0016	0.03282	0.06946	0.00389	0.10823	0.19855	NA	NA	NA	0.6097	0.00031	0.05422	0.09863	0.0785106
MIN	25	MIN25-1-2	265.1	M	24	8	32	7.5	8.9	16.4	6.9	7.7	14.6	8	13.483	10.976	3.46574	3.17805	2.07944	0.232504	0.573628	0.109982	111.842	0.6048	0.11682	0.00179	0.03423	0.05953	0.0011	0.06371	0.13367	NA	NA	NA	0.5749	0.00058	0.06865	0.09963	0.109982
MIN	25	MIN25-1-3	242.3	M	25	8	33	7.3	8.4	15.7	6.3	7.2	13.5	13.699	14.286	14.013	3.49651	3.21888	2.07944	0.219607	0.564545	0.140593	97.166	0.5873	0.08331	0.00087	0.02217	0.04044	0.0019	0.05891	0.11814	NA	NA	NA	0.5855	0.00042	0.05342	0.08323	0.140593
MIN	25	MIN25-1-4	260.2	F	25	8	33	8	9.3	17.3	7.1	7.8	14.9	11.25	16.129	13.873	3.49651	3.21888	2.07944	0.222458	0.567555	0.139179	108.453	0.6101	0.1543	0.00117	0.03284	0.0703	0.0072	0.16688	0.27003	NA	NA	NA	0.5652	0.00065	0.08226	0.12012	0.139179
MIN	25	MIN25-1-5	295.1	F	26	8	34	8.4	16.8	25.2	7.7	15.7	23.4	8.333	6.548	7.143	3.52636	3.2581	2.07944	0.218743	0.729728	0.0714909	147.797	0.6612	0.10932	0.00117	0.04145	0.08438	0.00349	0.07478	0.18664	NA	NA	NA	0.6028	0.00039	0.05144	0.09953	0.0714909
MIN	25	MIN25-1-6	264.2	F	26	8	34	7.5	17	24.5	6.8	16.3	23.1	9.333	4.118	5.714	3.52636	3.2581	2.07944	0.214489	0.76686	0.0571711	134.407	0.6453	0.07436	0.0009	0.01842	0.05393	0.00538	0.11729	0.24953	NA	NA	NA	0.5882	0.00046	0.05844	0.10554	0.0571711
MIN	25	MIN25-1-7	299.1	F	26	8	34	9	19.7	28.7	8.1	18.7	26.8	10	5.076	6.62	3.52636	3.2581	2.07944	0.219261	0.756542	0.0662484	146.936	0.6467	0.08817	0.00116	0.0263	0.05389	0.00442	0.11581	0.23309	NA	NA	NA	0.5912	0.0003	0.05808	0.09888	0.0662484
MIN	25	MIN25-1-9	285.9	M	29	9	38	8	8.5	16.5	6.9	7.6	14.5	13.75	10.588	12.121	3.63759	3.3673	2.19722	0.195022	0.541184	0.121509	117.327	0.6006	0.08972	0.00135	0.02389	0.04604	0.00541	0.13981	0.2295	NA	NA	NA	0.5628	0.0004	0.055	0.09044	0.121509
MIN	25	MIN25-2-1	256.1	M	24	8	32	7.6	9.4	17	6.8	8.2	15	10.526	12.766	11.765	3.46574	3.17805	2.07944	0.231065	0.58589	0.117923	107.235	0.6204	0.09717	0.00112	0.02827	0.05889	0.00588	0.12407	0.23412	NA	NA	NA	0.5665	0.00022	0.05624	0.08893	0.117923
MIN	25	MIN25-2-10	327.6	F	31	9	40	10.4	19.1	29.5	9	18.2	27.2	13.462	4.712	7.797	3.68888	3.43399	2.19722	0.186832	0.704244	0.0780492	162.496	0.6611	0.04174	0.001	0.01259	0.02815	0.00473	0.1957	0.31572	NA	NA	NA	0.612	7e-05	0.04316	0.07301	0.0780492
MIN	25	MIN25-2-11	305.6	F	31	8	39	9.1	18.1	27.2	8	17.2	25.2	12.088	4.972	7.353	3.66356	3.43399	2.07944	0.18459	0.728085	0.0735964	150.325	0.678	0.10242	0.00124	0.02393	0.05531	0.00512	0.09833	0.20555	NA	NA	NA	0.6209	0.00032	0.05731	0.09817	0.0735964
MIN	25	MIN25-2-2	284.4	M	25	8	33	7.6	9.3	16.9	6.5	8.3	14.8	14.474	10.753	12.426	3.49651	3.21888	2.07944	0.226015	0.582719	0.124582	109.393	0.6019	0.08491	0.00123	0.02278	0.04918	0.00437	0.10875	0.19908	NA	NA	NA	0.5416	0.00047	0.05841	0.09933	0.124582
MIN	25	MIN25-2-3	250.8	M	25	8	33	7	7.9	14.9	6.2	7.4	13.6	11.429	6.329	8.725	3.49651	3.21888	2.07944	0.220986	0.558838	0.0873611	107.731	0.6127	0.106	0.00117	0.02692	0.0608	0.0055	0.10998	0.21306	NA	NA	NA	0.5663	0.00039	0.06028	0.09425	0.0873611
MIN	25	MIN25-2-4	287.5	F	25	8	33	7.9	17.7	25.6	7	17	24	11.392	3.955	6.25	3.49651	3.21888	2.07944	0.226449	0.763434	0.0625408	139.574	0.6487	0.1162	0.00172	0.03388	0.07712	0.00274	0.10963	0.20886	NA	NA	NA	0.6027	0.00032	0.05578	0.09814	0.0625408
MIN	25	MIN25-2-5A	266.2	M	26	9	35	7.2	8.1	15.3	6.6	7.4	14	8.333	8.642	8.497	3.55535	3.2581	2.19722	0.214779	0.557907	0.0850726	99.628	0.6533	0.11442	0.00163	0.04035	0.07092	0.00851	0.13337	0.30074	NA	NA	NA	0.5525	0.00041	0.07004	0.11559	0.0850726
MIN	25	MIN25-2-5B	327.5	F	28	8	36	9.5	21.8	31.3	8.3	20.8	29.1	12.632	4.587	7.029	3.58352	3.3322	2.07944	0.206839	0.770488	0.070348	164.494	0.6475	0.08611	0.00125	0.02943	0.06309	0.00208	0.11045	0.17709	NA	NA	NA	0.5936	0.0002	0.04548	0.08201	0.070348
MIN	25	MIN25-2-6A	286.7	F	27	8	35	8.7	18.8	27.5	7.8	17.9	25.7	10.345	4.787	6.545	3.55535	3.29584	2.07944	0.209572	0.752734	0.0654968	142.809	0.6703	0.06366	0.00078	0.01593	0.04543	0.00367	0.0927	0.21401	NA	NA	NA	0.6117	0.0002	0.03538	0.07644	0.0654968
MIN	25	MIN25-2-6B	315.7	M	28	9	37	9.2	10.7	19.9	7.9	9.2	17.1	14.13	14.019	14.07	3.61092	3.3322	2.19722	0.205528	0.567693	0.141168	124.326	0.5983	0.08267	0.00213	0.02655	0.05319	0.00375	0.0945	0.15608	NA	NA	NA	0.5595	0.00038	0.04849	0.07784	0.141168
MIN	25	MIN25-2-7A	250.2	M	27	9	36	7.4	7.8	15.2	6.5	7.2	13.7	12.162	7.692	9.868	3.58352	3.29584	2.19722	0.204528	0.53886	0.0988409	111.646	0.5977	0.09299	0.00121	0.01589	0.03378	0.00414	0.11605	0.21956	NA	NA	NA	0.5687	0.00042	0.07165	0.11532	0.0988409
MIN	25	MIN25-2-7B	339.6	F	28	8	36	9.1	20.2	29.3	8.4	19.4	27.8	7.692	3.96	5.119	3.58352	3.3322	2.07944	0.208135	0.760688	0.0512124	165.572	0.6135	0.10562	0.00129	0.03032	0.05757	0.00591	0.15765	0.2537	NA	NA	NA	0.5773	0.00016	0.04704	0.07579	0.0512124
MIN	25	MIN25-2-8	324.4	F	31	9	40	10.5	20.5	31	9.2	20.1	29.3	12.381	1.951	5.484	3.68888	3.43399	2.19722	0.186515	0.722538	0.0548675	166.599	0.6178	0.0022	0.00087	0.00112	0.00206	0.00562	0.19216	0.35236	NA	NA	NA	0.6002	0.00016	0.00496	0.00894	0.0548675
MIN	25	MIN25-2-9	305	F	31	8	39	9.9	19.4	29.3	8.4	17.8	26.2	15.152	8.247	10.58	3.66356	3.43399	2.07944	0.184526	0.723639	0.105998	151.628	0.6496	0.12135	0.00109	0.02907	0.05558	0.00684	0.17671	0.32137	NA	NA	NA	0.6077	0.00014	0.05884	0.09894	0.105998
MIN	25	MIN25-3-1	279.8	M	27	9	36	8	8.9	16.9	7.3	8.3	15.6	8.75	6.742	7.692	3.58352	3.29584	2.19722	0.208669	0.554628	0.0769961	115.888	0.5789	0.1092	0.00205	0.03661	0.06506	0.00048	0.06888	0.11423	NA	NA	NA	0.5427	0.00072	0.06378	0.1009	0.0769961
MIN	25	MIN25-3-2	298	F	29	8	37	9.9	21.4	31.3	9	20.4	29.4	9.091	4.673	6.07	3.61092	3.3673	2.07944	0.196452	0.752829	0.0607373	144.061	0.6647	0.1148	0.00181	0.03258	0.07374	0.00804	0.1522	0.29391	NA	NA	NA	0.5945	0.00033	0.05502	0.09745	0.0607373
MIN	25	MIN25-3-3	270	F	29	8	37	6.9	15.5	22.4	6.2	15.1	21.3	10.145	2.581	4.911	3.61092	3.3673	2.07944	0.193049	0.764206	0.0491298	140.71	0.6649	0.08944	0.00109	0.02576	0.05598	0.00472	0.1303	0.23236	NA	NA	NA	0.6081	0.00012	0.05079	0.08477	0.0491298
MIN	25	MIN25-3-4	209	F	29	8	37	5.4	9.5	14.9	4.8	9	13.8	11.111	5.263	7.383	3.61092	3.3673	2.07944	0.184218	0.691358	0.0738972	117.991	0.6263	0.00994	0.00115	0.00534	0.01719	0.00408	0.17096	0.31356	NA	NA	NA	0.6019	0.00018	0.02828	0.05559	0.0738972
MIN	25	MIN25-3-5	296.4	F	30	8	38	8.3	18	26.3	7.3	16.6	23.9	12.048	7.778	9.125	3.63759	3.4012	2.07944	0.189724	0.753795	0.0913771	153.006	0.6318	0.08837	0.00106	0.02008	0.05089	0.0043	0.10467	0.21259	NA	NA	NA	0.596	0.00037	0.05374	0.09746	0.0913771
MIN	25	MIN25-3-6	275	F	30	8	38	7.5	17.3	24.8	7	16.5	23.5	6.667	4.624	5.242	3.63759	3.4012	2.07944	0.187226	0.772015	0.052444	148.543	0.6277	0.06526	0.00144	0.02075	0.04866	0.0011	0.08043	0.13905	NA	NA	NA	0.5741	0.00022	0.04381	0.07547	0.052444
MIN	25	MIN25-3-7	282.1	F	30	8	38	7.8	18	25.8	6.9	16.4	23.3	11.538	8.889	9.69	3.63759	3.4012	2.07944	0.188075	0.772146	0.0970523	145.296	0.659	0.05696	0.0007	0.01687	0.04056	0.00276	0.09289	0.14569	NA	NA	NA	0.6152	4e-05	0.03652	0.07222	0.0970523
MIN	25	MIN25-3-8	309.3	F	32	8	40	8.6	17.3	25.9	7.5	16.1	23.6	12.791	6.936	8.88	3.68888	3.46574	2.07944	0.179197	0.731456	0.0889171	146.667	0.6337	0.00891	0.00093	0.0032	0.00549	0.00538	0.20542	0.35126	NA	NA	NA	0.5844	0.0001	0.02365	0.03468	0.0889171
MIN	25	MIN25-3-9	316.7	F	32	8	40	8.7	20	28.7	7.8	19.3	27.1	10.345	3.5	5.575	3.68888	3.46574	2.07944	0.179936	0.771016	0.0557789	156.952	0.6351	0.08398	0.00111	0.02485	0.05588	0.00594	0.15484	0.28147	NA	NA	NA	0.5859	0.00015	0.04985	0.09645	0.0557789
MIN	25	MIN25-4-1	254	M	30	9	39	7.6	8.2	15.8	6.8	7.2	14	10.526	12.195	11.392	3.66356	3.4012	2.19722	0.184578	0.545666	0.114168	102.784	0.5674	0.07675	0.00071	0.01698	0.03313	0.00195	0.07373	0.13747	NA	NA	NA	0.5487	0.00025	0.04808	0.0743	0.114168
MIN	25	MIN25-4-2	282.4	F	30	8	38	8.3	17.4	25.7	7.2	16.6	23.8	13.253	4.598	7.393	3.63759	3.4012	2.07944	0.188111	0.743737	0.0739975	139.554	0.664	0.09407	0.00188	0.02873	0.06634	0.00533	0.12361	0.22351	NA	NA	NA	0.6102	0.00022	0.05509	0.10032	0.0739975
MIN	25	MIN25-4-3	220.5	F	30	8	38	6.2	14	20.2	5.3	13.2	18.5	14.516	5.714	8.416	3.63759	3.4012	2.07944	0.179863	0.765738	0.0842597	128.148	0.6474	0.0545	0.0016	0.0152	0.02985	0.00449	0.11406	0.23547	NA	NA	NA	0.5959	0.00056	0.04838	0.08361	0.0842597
MIN	25	MIN25-4-4	296.1	F	32	8	40	8.3	18.4	26.7	7.7	18.1	25.8	7.229	1.63	3.371	3.68888	3.46574	2.07944	0.177834	0.7603	0.0337164	142.576	0.6729	0.0276	0.00082	0.0128	0.02623	0.00527	0.16607	0.2601	NA	NA	NA	0.6201	0.00014	0.04052	0.07225	0.0337164
MIN	25	MIN25-4-5	239.8	F	33	8	41	6.7	15.1	21.8	6.1	14.4	20.5	8.955	4.636	5.963	3.71357	3.49651	2.07944	0.166055	0.765171	0.0596654	136.567	0.6153	0.01775	0.00132	0.0056	0.01729	0.00754	0.17086	0.29497	NA	NA	NA	0.5841	0.00034	0.03732	0.06817	0.0596654
MIN	25	MIN25-4-6	251	M	33	9	42	6.7	7.8	14.5	6	7.2	13.2	10.448	7.692	8.966	3.73767	3.49651	2.19722	0.167438	0.567981	0.0897806	108.241	0.6021	0.00354	0.00098	0.0029	0.00605	0.00353	0.1456	0.27926	NA	NA	NA	0.5513	0.0002	0.025	0.03568	0.0897806
MIN	25	MIN25-4-8	227.2	M	35	9	44	5.7	7	12.7	5.1	6.3	11.4	10.526	10	10.236	3.78419	3.55535	2.19722	0.155024	0.583779	0.10254	105.744	0.6079	0.08361	0.00049	0.01962	0.03963	0.00396	0.09201	0.17981	NA	NA	NA	0.5594	0.00034	0.04621	0.07899	0.10254
MIN	25	MIN25-5-10	277.1	M	29	9	38	8.4	10.4	18.8	7.5	8.7	16.2	10.714	16.346	13.83	3.63759	3.3673	2.19722	0.193944	0.58619	0.138745	120.218	0.5784	0.0702	0.00113	0.02551	0.04829	0.00173	0.06213	0.116	NA	NA	NA	0.5799	0.00028	0.04608	0.07708	0.138745
MIN	25	MIN25-5-11	277.6	M	31	9	40	8.2	10.1	18.3	7.2	8.7	15.9	12.195	13.861	13.115	3.68888	3.43399	2.19722	0.18149	0.584656	0.131529	120.645	0.6188	0.09014	0.00121	0.02488	0.04972	0.00306	0.0865	0.15866	NA	NA	NA	0.5784	0.00018	0.05025	0.08036	0.131529
MIN	25	MIN25-5-12	297.8	F	31	8	39	8.3	19.2	27.5	7.1	18.5	25.6	14.458	3.646	6.909	3.66356	3.43399	2.07944	0.183756	0.772855	0.0691451	150.191	0.6432	0.06927	0.00063	0.01552	0.02973	0.00382	0.09685	0.16886	NA	NA	NA	0.604	8e-05	0.03866	0.07216	0.0691451
MIN	25	MIN25-5-13	274.5	M	31	9	40	NA	NA	NA	NA	NA	NA	NA	NA	NA	3.68888	3.43399	2.19722	0.181127	NA	NA	114.372	0.6107	0.08251	0.00148	0.01736	0.04565	0.00503	0.12378	0.23596	NA	NA	NA	0.6008	0.00068	0.04843	0.09671	NA
MIN	25	MIN25-5-14	275.8	M	32	9	41	8	9	17	6.9	8.1	15	13.75	10	11.765	3.71357	3.46574	2.19722	0.175615	0.557907	0.117923	118.268	0.5623	0.07252	0.00081	0.01677	0.0399	0.00319	0.1293	0.22208	NA	NA	NA	0.5434	0.0003	0.05397	0.08343	0.117923
MIN	25	MIN25-5-15	342.4	F	32	8	40	11.1	23.7	34.8	10.2	22.6	32.8	8.108	4.641	5.747	3.68888	3.46574	2.07944	0.182374	0.749174	0.0575017	170.322	0.6448	0.06981	0.00139	0.01853	0.0411	0.00551	0.15418	0.28099	NA	NA	NA	0.5991	0.00014	0.04406	0.07715	0.0575017
MIN	25	MIN25-5-16	278.7	M	33	9	42	7.1	8.5	15.6	6.2	7.9	14.1	12.676	7.059	9.615	3.73767	3.49651	2.19722	0.17061	0.576236	0.0962988	118.829	0.5758	0.01709	0.0006	0.01019	0.02324	0.00097	0.08473	0.13761	NA	NA	NA	0.5777	0.00024	0.03992	0.06332	0.0962988
MIN	25	MIN25-5-17	331.9	F	34	9	43	9.2	18.2	27.4	8.4	17.4	25.8	8.696	4.396	5.839	3.7612	3.52636	2.19722	0.17073	0.726468	0.0584232	157.935	0.657	0.0663	0.00082	0.01417	0.03662	0.00658	0.14244	0.29528	NA	NA	NA	0.6095	9e-05	0.04046	0.07935	0.0584232
MIN	25	MIN25-5-3	297.5	M	27	9	36	7.7	8.5	16.2	6.8	7.6	14.4	11.688	10.588	11.111	3.58352	3.29584	2.19722	0.210941	0.552353	0.11134	125.411	0.5968	0.0818	0.00141	0.03023	0.05863	0.00236	0.07771	0.16162	NA	NA	NA	0.5594	0.0005	0.04913	0.0803	0.11134
MIN	25	MIN25-5-4	258.6	M	27	9	36	6.6	8.2	14.8	6.3	7.6	13.9	4.545	7.317	6.081	3.58352	3.29584	2.19722	0.205751	0.587226	0.0608475	108.012	0.6193	0.07327	0.00064	0.02515	0.04938	0.00153	0.05563	0.10348	NA	NA	NA	0.594	0.00033	0.05463	0.09474	0.0608475
MIN	25	MIN25-5-5	309.1	F	28	8	36	9.4	19.1	28.5	7.9	17.9	25.8	15.957	6.283	9.474	3.58352	3.3322	2.07944	0.204774	0.734445	0.0948823	146.497	0.6507	0.08809	0.00135	0.02186	0.05495	0.00333	0.11299	0.21112	NA	NA	NA	0.6286	0.00022	0.04694	0.07618	0.0948823
MIN	25	MIN25-5-6	297.5	M	28	8	36	7.6	10.9	18.5	7	9.6	16.6	7.895	11.927	10.27	3.58352	3.3322	2.07944	0.203408	0.630055	0.102881	123.607	0.5836	0.06236	0.00105	0.01725	0.04328	0.00217	0.08097	0.12595	NA	NA	NA	0.5673	0.00051	0.05137	0.08987	0.102881
MIN	25	MIN25-5-7	302.2	M	28	8	36	8.9	11.1	20	7.9	9.7	17.6	11.236	12.613	12	3.58352	3.3322	2.07944	0.203967	0.588363	0.12029	115.375	0.6182	0.10749	0.00207	0.03384	0.06607	0.00658	0.14864	0.24604	NA	NA	NA	0.5652	0.00042	0.05641	0.08393	0.12029
MIN	25	MIN25-5-8	321.8	F	29	8	37	10.1	21.5	31.6	8.9	20	28.9	11.881	6.977	8.544	3.61092	3.3673	2.07944	0.199101	0.748281	0.0855443	160.033	0.658	0.07962	0.00144	0.02752	0.05647	0.00506	0.10811	0.18954	NA	NA	NA	0.6309	0.00029	0.05213	0.08713	0.0855443
MIN	25	MIN25-5-9	310	F	29	8	37	9.4	21	30.4	8.3	19.9	28.2	11.702	5.238	7.237	3.61092	3.3673	2.07944	0.197813	0.76258	0.0724333	154.165	0.6663	0.09367	0.00166	0.02756	0.05934	0.00433	0.10707	0.18977	NA	NA	NA	0.6334	0.00048	0.04773	0.08965	0.0724333
MIN	25	MIN25-6-1	266	M	24	8	32	6.7	8	14.7	6.3	7.6	13.9	5.97	5	5.442	3.46574	3.17805	2.07944	0.232646	0.575456	0.0544469	107.874	0.6205	0.0951	0.00104	0.02855	0.04898	0.00194	0.06969	0.12937	NA	NA	NA	0.5729	0.00048	0.06043	0.0973	0.0544469
MIN	25	MIN25-6-10	308.1	F	28	8	36	7.4	17.5	24.9	6.8	16.6	23.4	8.108	5.143	6.024	3.58352	3.3322	2.07944	0.204658	0.779342	0.0602765	131.938	0.6329	0.1066	0.00109	0.02671	0.05984	0.00649	0.19586	0.36074	NA	NA	NA	0.5519	0.00021	0.03938	0.06848	0.0602765
MIN	25	MIN25-6-11	323.2	F	29	8	37	7.7	22	29.7	6.8	20.4	27.2	11.688	7.273	8.418	3.61092	3.3673	2.07944	0.199251	0.834172	0.0842797	156.532	0.6648	0.08617	0.00135	0.0113	0.03688	0.00443	0.1153	0.23285	NA	NA	NA	0.6065	0.0004	0.03825	0.08289	0.0842797
MIN	25	MIN25-6-12	290.2	F	30	8	38	7.7	17.8	25.5	6.7	17.1	23.8	12.987	3.933	6.667	3.63759	3.4012	2.07944	0.189019	0.772656	0.0667195	133.887	0.6438	0.07343	0.00054	0.01008	0.03061	0.00228	0.07567	0.14913	NA	NA	NA	0.5849	4e-05	0.02386	0.05138	0.0667195
MIN	25	MIN25-6-2	292.6	F	24	7	31	8.2	17.2	25.4	7.4	16.1	23.5	9.756	6.395	7.48	3.43399	3.17805	1.94591	0.236617	0.743903	0.0748699	148.052	0.67	0.07258	0.00139	0.02277	0.06103	0.00361	0.0919	0.16279	NA	NA	NA	0.6206	0.00042	0.0453	0.07885	0.0748699
MIN	25	MIN25-6-3	295.4	M	25	8	33	7.8	10.9	18.7	7	8.9	15.9	10.256	18.349	14.973	3.49651	3.21888	2.07944	0.227533	0.622278	0.150295	118.435	0.6331	0.10539	0.00135	0.03804	0.07033	0.00607	0.14875	0.24004	NA	NA	NA	0.5886	0.00025	0.06037	0.09668	0.150295
MIN	25	MIN25-6-4	317.6	M	26	8	34	7.2	8.1	15.3	6.4	7.6	14	11.111	6.173	8.497	3.52636	3.2581	2.07944	0.221569	0.557907	0.0850726	103.727	0.5941	0.12578	0.0008	0.03137	0.05989	0.00326	0.12781	0.22318	NA	NA	NA	0.5522	0.0006	0.0794	0.1239	0.0850726
MIN	25	MIN25-6-5	317.7	F	26	8	34	8.9	21.7	30.6	8	20.8	28.8	10.112	4.147	5.882	3.52636	3.2581	2.07944	0.221581	0.788292	0.058854	150.006	0.653	0.0989	0.00103	0.0321	0.0641	0.00466	0.12269	0.2134	NA	NA	NA	0.6153	9e-05	0.05126	0.09231	0.058854
MIN	25	MIN25-6-6	299.2	F	27	8	35	NA	NA	NA	NA	NA	NA	NA	NA	NA	3.55535	3.29584	2.07944	0.211152	NA	NA	153.761	0.6375	0.09609	0.00117	0.0362	0.07084	0.00212	0.11628	0.21247	NA	NA	NA	0.5728	0.0003	0.06028	0.09734	NA
MIN	25	MIN25-6-7	320.8	F	27	8	35	9.1	19.7	28.8	8	19	27	12.088	3.553	6.25	3.55535	3.29584	2.07944	0.213734	0.75327	0.0625408	167.612	0.6583	0.0704	0.00128	0.02484	0.05526	0.00386	0.1001	0.19041	NA	NA	NA	0.6149	0.00043	0.04293	0.08421	0.0625408
MIN	25	MIN25-6-8	275	M	27	9	36	7.4	9	16.4	6.5	8	14.5	12.162	11.111	11.585	3.58352	3.29584	2.19722	0.208029	0.580905	0.116111	110.354	0.6141	0.09143	0.00094	0.0176	0.03472	0.00361	0.11301	0.23928	NA	NA	NA	0.5601	0.0003	0.05807	0.0962	0.116111
MIN	25	MIN25-6-9	274.2	M	27	8	35	7.2	8.3	15.5	6.3	7.4	13.7	12.5	10.843	11.613	3.55535	3.29584	2.07944	0.207921	0.565081	0.116393	115.161	0.6217	0.08819	0.00164	0.03349	0.06524	0.00284	0.06635	0.1037	NA	NA	NA	0.5771	0.00031	0.05651	0.09014	0.116393
MIN	27	MIN27-1-1	294.6	M	21	7	28	8.3	11.2	19.5	7.4	9.5	16.9	10.843	15.179	13.333	3.3322	3.04452	1.94591	0.270744	0.611821	0.133728	120.517	0.6136	0.07432	0.00152	0.02564	0.05777	0.0025	0.07512	0.12535	NA	NA	NA	0.5891	0.00037	0.04963	0.08647	0.133728
MIN	27	MIN27-1-10	254.2	M	23	7	30	7.6	8.8	16.4	6.6	7.8	14.4	13.158	11.364	12.195	3.4012	3.13549	1.94591	0.240788	0.566385	0.122254	105.613	0.6017	0.1592	0.00166	0.03774	0.07083	0.00551	0.11252	0.21895	NA	NA	NA	0.5695	0.00107	0.09027	0.13194	0.122254
MIN	27	MIN27-1-11	268.1	F	24	7	31	8.7	19.3	28	7.9	18.4	26.3	9.195	4.663	6.071	3.43399	3.17805	1.94591	0.232973	0.760503	0.0607474	143.411	0.6542	0.08369	0.001	0.02574	0.05403	0.001	0.10337	0.16176	NA	NA	NA	0.6085	0.00018	0.05529	0.09236	0.0607474
MIN	27	MIN27-1-12	266.9	F	25	7	32	8.3	16.9	25.2	7.2	16.3	23.5	13.253	3.55	6.746	3.46574	3.21888	1.94591	0.223475	0.735064	0.0675113	141.653	0.6374	0.07646	0.00093	0.02155	0.06038	0.0057	0.14283	0.27763	NA	NA	NA	0.6335	0.00053	0.0562	0.11046	0.0675113
MIN	27	MIN27-1-2	272.5	F	21	6	27	8	18.5	26.5	7	17.4	24.4	12.5	5.946	7.925	3.29584	3.04452	1.79176	0.26703	0.772759	0.0793332	150.684	0.6314	0.07679	0.00088	0.02581	0.05981	0.00076	0.07674	0.12533	NA	NA	NA	0.6091	0.00019	0.04439	0.07993	0.0793332
MIN	27	MIN27-1-3	271.5	F	21	6	27	8.1	19.4	27.5	7.2	18.7	25.9	11.111	3.608	5.818	3.29584	3.04452	1.79176	0.266855	0.783064	0.0582129	139.876	0.6763	0.11858	0.00167	0.03071	0.07642	0.00517	0.10703	0.22866	NA	NA	NA	0.6466	0.00063	0.0582	0.11427	0.0582129
MIN	27	MIN27-1-4	264.2	M	21	7	28	7.6	9.5	17.1	6.2	8.2	14.4	18.421	13.684	15.789	3.3322	3.04452	1.94591	0.265557	0.589031	0.158553	112.287	0.5867	0.09264	0.00133	0.0298	0.05986	0.00384	0.09353	0.17375	NA	NA	NA	0.5625	0.00015	0.0603	0.09086	0.158553
MIN	27	MIN27-1-5	284.7	F	21	6	27	9.6	21.5	31.1	8.2	20.2	28.4	14.583	6.047	8.682	3.29584	3.04452	1.79176	0.269116	0.763312	0.0869294	147.429	0.655	0.07584	0.00156	0.02101	0.05911	0.00015	0.07642	0.14929	NA	NA	NA	0.6154	0.00035	0.05573	0.11279	0.0869294
MIN	27	MIN27-1-6	280.7	F	22	6	28	8.6	17.8	26.4	7.9	17.2	25.1	8.14	3.371	4.924	3.3322	3.09104	1.79176	0.25624	0.739938	0.0492599	141.578	0.6356	0.11716	0.00098	0.03076	0.06727	0.00062	0.09781	0.18238	NA	NA	NA	0.6038	0.0004	0.05702	0.10918	0.0492599
MIN	27	MIN27-1-7	282	F	22	6	28	8.6	19.8	28.4	7.6	18.9	26.5	11.628	4.545	6.69	3.3322	3.09104	1.79176	0.25645	0.771461	0.06695	148.415	0.6438	0.1229	0.00164	0.03849	0.09362	0.00417	0.13169	0.2293	NA	NA	NA	0.6089	0.00068	0.06635	0.12526	0.06695
MIN	27	MIN27-1-8	285.1	F	22	6	28	9.5	21.5	31	8.5	20.9	29.4	10.526	2.791	5.161	3.3322	3.09104	1.79176	0.256947	0.766403	0.0516329	151.106	0.665	0.08409	0.00128	0.02254	0.0573	0.00481	0.08292	0.19762	NA	NA	NA	0.61	0.00025	0.05608	0.09247	0.0516329
MIN	27	MIN27-1-9	294.1	M	23	7	30	8.1	9.1	17.2	6.9	7.6	14.5	14.815	16.484	15.698	3.4012	3.13549	1.94591	0.247127	0.557504	0.157632	121.337	0.6005	0.07466	0.00122	0.01905	0.05123	0.00463	0.07835	0.14543	NA	NA	NA	0.5814	0.00055	0.05801	0.10461	0.157632
MIN	27	MIN27-2-1	227.4	M	22	7	29	6	6.2	12.2	5.3	5.7	11	11.667	8.065	9.836	3.3673	3.09104	1.94591	0.246669	0.53309	0.0985193	95.541	0.6139	0.09435	0.00071	0.02506	0.05619	0.00233	0.08875	0.19612	NA	NA	NA	0.567	0.0005	0.07317	0.12141	0.0985193
MIN	27	MIN27-2-2	245.3	M	22	7	29	6.7	8.2	14.9	5.9	7.4	13.3	11.94	9.756	10.738	3.3673	3.09104	1.94591	0.250113	0.582766	0.107587	106.812	0.6233	0.11379	0.00138	0.03172	0.06159	0.0066	0.09391	0.17133	NA	NA	NA	0.5545	0.00066	0.06349	0.09576	0.107587
MIN	27	MIN27-2-3	223.1	M	23	7	30	6.4	7.4	13.8	5.5	6.4	11.9	14.063	13.514	13.768	3.4012	3.13549	1.94591	0.235114	0.565967	0.138119	105.027	0.5838	0.09482	0.00122	0.02444	0.04876	0.00555	0.13525	0.23	NA	NA	NA	0.5755	0.00042	0.07471	0.12008	0.138119
MIN	27	MIN27-2-4	273.8	F	24	6	30	8	18.7	26.7	6.6	17.5	24.1	17.5	6.417	9.738	3.4012	3.17805	1.79176	0.23385	0.775922	0.0975346	139.669	0.6713	0.1038	0.00138	0.03095	0.07533	0.00575	0.10905	0.20508	NA	NA	NA	0.6118	0.00091	0.06537	0.12596	0.0975346
MIN	27	MIN27-2-5	267.9	F	25	6	31	7.1	14.8	21.9	6.3	14	20.3	11.268	5.405	7.306	3.43399	3.21888	1.79176	0.223625	0.742048	0.0731252	146.064	0.6454	0.08328	0.00122	0.02311	0.06658	0.00334	0.09353	0.16793	NA	NA	NA	0.6362	0.0005	0.06497	0.11251	0.0731252
MIN	27	MIN27-2-6	246.8	F	26	7	33	7.4	16.5	23.9	6.7	15.6	22.3	9.459	5.455	6.695	3.49651	3.2581	1.94591	0.211868	0.762009	0.0670001	138.212	0.6586	0.06208	0.00086	0.01796	0.0445	0.00254	0.10319	0.159	NA	NA	NA	0.6565	0.00041	0.04317	0.08366	0.0670001
MIN	27	MIN27-2-7	168	M	26	7	33	3.2	4.5	7.7	2.9	4.1	7	9.375	8.889	9.091	3.49651	3.2581	1.94591	0.197076	0.62416	0.0910357	71.232	0.5876	0.09135	0.00094	0.02869	0.06494	0.00513	0.11342	0.20066	NA	NA	NA	0.5412	0.00035	0.07025	0.11365	0.0910357
MIN	27	MIN27-3-1	270.9	M	20	7	27	6.9	8.5	15.4	5.6	7.2	12.8	18.841	15.294	16.883	3.29584	2.99573	1.94591	0.280087	0.584699	0.169643	110.914	0.6017	0.11055	0.00196	0.02913	0.07206	0.00448	0.07428	0.13951	NA	NA	NA	0.5721	0.00091	0.06256	0.10695	0.169643
MIN	27	MIN27-3-10	276.4	F	25	7	32	7.2	15.2	22.4	6.3	14.2	20.5	12.5	6.579	8.482	3.46574	3.21888	1.94591	0.224874	0.745816	0.084922	143.452	0.6754	0.07553	0.00183	0.02819	0.06754	0.00514	0.12442	0.21627	NA	NA	NA	0.5997	0.00028	0.05391	0.1017	0.084922
MIN	27	MIN27-3-11	268.1	F	25	7	32	8.2	16.4	24.6	7.2	15.4	22.6	12.195	6.098	8.13	3.46574	3.21888	1.94591	0.223654	0.729728	0.0813898	140.045	0.6398	0.10087	0.00143	0.02367	0.06357	0.00491	0.12289	0.23895	NA	NA	NA	0.5793	0.00047	0.06899	0.12082	0.0813898
MIN	27	MIN27-3-12	253.5	F	25	7	32	7.2	15.3	22.5	6.2	14.9	21.1	13.889	2.614	6.222	3.46574	3.21888	1.94591	0.221415	0.747763	0.0622602	135.565	0.6431	0.04109	0.00133	0.01719	0.03268	0.00371	0.16608	0.2768	NA	NA	NA	0.611	0.00021	0.05903	0.09513	0.0622602
MIN	27	MIN27-3-13	275.8	F	26	6	32	7.3	15.8	23.1	6.2	15	21.2	15.068	5.063	8.225	3.46574	3.2581	1.79176	0.216141	0.753208	0.082343	132.278	0.6449	0.09783	0.00073	0.03367	0.07008	0.00283	0.0987	0.16121	NA	NA	NA	0.6163	0.00032	0.06741	0.10543	0.082343
MIN	27	MIN27-3-2	228.5	M	20	7	27	6.3	7.1	13.4	5.6	6.3	11.9	11.111	11.268	11.194	3.29584	2.99573	1.94591	0.271577	0.558425	0.112175	88.767	0.6247	0.10874	0.00194	0.03429	0.08298	0.00289	0.08092	0.18079	NA	NA	NA	0.5881	0.00074	0.07454	0.11082	0.112175
MIN	27	MIN27-3-3	212.2	M	21	7	28	5.3	6.3	11.6	4.8	5.8	10.6	9.434	7.937	8.621	3.3322	3.04452	1.94591	0.25512	0.574129	0.0863171	95.625	0.6098	0.0846	0.0012	0.02636	0.05805	0.00357	0.11716	0.20886	NA	NA	NA	0.593	0.00053	0.06979	0.11227	0.0863171
MIN	27	MIN27-3-4	278.9	F	22	6	28	7.5	18.1	25.6	6.6	17.1	23.7	12	5.525	7.422	3.3322	3.09104	1.79176	0.255948	0.785291	0.0742883	134.886	0.6414	0.10452	0.00149	0.03193	0.07282	0.00349	0.08944	0.15298	NA	NA	NA	0.6218	0.00028	0.05305	0.08815	0.0742883
MIN	27	MIN27-3-5	246	F	22	7	29	4.9	11.7	16.6	4.3	11	15.3	12.245	5.983	7.831	3.3673	3.09104	1.94591	0.250242	0.782168	0.0783903	118.649	0.6368	0.1038	0.00166	0.03037	0.06433	0.00521	0.13834	0.25736	NA	NA	NA	0.5928	0.00029	0.06726	0.10828	0.0783903
MIN	27	MIN27-3-6	291.5	F	23	6	29	7.4	14.9	22.3	6.6	13.8	20.4	10.811	7.383	8.52	3.3673	3.13549	1.79176	0.246741	0.731735	0.0853034	144.006	0.6365	0.09504	0.00052	0.02989	0.06109	0.00201	0.12171	0.22926	NA	NA	NA	0.6075	0.00023	0.06234	0.09914	0.0853034
MIN	27	MIN27-3-7	229.9	M	23	7	30	5.1	6.4	11.5	4.2	5.5	9.7	17.647	14.063	15.652	3.4012	3.13549	1.94591	0.236419	0.590193	0.157166	96.714	0.6108	0.08303	0.0012	0.01376	0.04074	0.00485	0.08985	0.14223	NA	NA	NA	0.558	0.00074	0.07155	0.11107	0.157166
MIN	27	MIN27-3-8	242.6	F	24	7	31	6.9	14.6	21.5	6.2	13.8	20	10.145	5.479	6.977	3.43399	3.17805	1.94591	0.228809	0.746495	0.0698267	132.42	0.6468	0.09503	0.00114	0.02611	0.05843	0.00524	0.14536	0.27087	NA	NA	NA	0.5679	0.00014	0.04878	0.08677	0.0698267
MIN	27	MIN27-3-9	278.5	F	25	6	31	7.2	16	23.2	6.1	14.9	21	15.278	6.875	9.483	3.43399	3.21888	1.79176	0.225177	0.761013	0.0949727	138.359	0.6728	0.09468	0.00126	0.0282	0.05895	0.00487	0.1028	0.1857	NA	NA	NA	0.6128	0.00027	0.06298	0.10943	0.0949727
MIN	27	MIN27-4-1	297.6	F	22	6	28	8.4	19.4	27.8	7.5	18.6	26.1	10.714	4.124	6.115	3.3322	3.09104	1.79176	0.258898	0.77238	0.0611882	144.378	0.643	0.10698	0.00185	0.03361	0.07748	0.00749	0.13322	0.30093	NA	NA	NA	0.607	0.00064	0.05888	0.10831	0.0611882
MIN	27	MIN27-4-10	248.6	M	25	8	33	6.5	6.9	13.4	6.1	6.5	12.6	6.154	5.797	5.97	3.49651	3.21888	2.07944	0.220634	0.540921	0.0597355	107.793	0.6037	0.09399	0.00104	0.03076	0.06951	0.00405	0.09724	0.17781	NA	NA	NA	0.5467	0.00029	0.0641	0.10597	0.0597355
MIN	27	MIN27-4-11	278.5	F	26	7	33	7.9	17.6	25.5	7.2	17.1	24.3	8.861	2.841	4.706	3.49651	3.2581	1.94591	0.216516	0.76176	0.0470774	146.372	0.6281	0.07714	0.00135	0.02117	0.05174	0.00477	0.14161	0.31008	NA	NA	NA	0.586	0.0004	0.06815	0.11074	0.0470774
MIN	27	MIN27-4-12	288.3	F	27	7	34	8.2	17.4	25.6	7.4	17	24.4	9.756	2.299	4.688	3.52636	3.29584	1.94591	0.209778	0.747337	0.0468972	138.895	0.6692	0.0939	0.00101	0.02531	0.05444	0.0038	0.11986	0.2218	NA	NA	NA	0.6188	0.00028	0.06123	0.10403	0.0468972
MIN	27	MIN27-4-13	275	F	30	7	37	5.7	12.8	18.5	5	12	17	12.281	6.25	8.108	3.61092	3.4012	1.94591	0.187226	0.764106	0.0811691	127.294	0.625	0.10363	0.00055	0.02469	0.05016	0.0027	0.09621	0.16279	NA	NA	NA	0.5939	7e-05	0.06488	0.10376	0.0811691
MIN	27	MIN27-4-14	295.9	F	31	7	38	8.2	18.3	26.5	7	17.2	24.2	14.634	6.011	8.679	3.63759	3.43399	1.94591	0.183549	0.762271	0.0868993	152.501	0.6564	0.06467	0.00105	0.01526	0.0392	0.00302	0.13013	0.23565	NA	NA	NA	0.6057	0.00021	0.0385	0.07023	0.0868993
MIN	27	MIN27-4-2	253.6	M	22	7	29	6.2	8	14.2	5.7	7.4	13.1	8.065	7.5	7.746	3.3673	3.09104	1.94591	0.251625	0.598471	0.0775377	111.053	0.6024	0.07966	0.00111	0.02671	0.05371	0.00091	0.03575	0.0671	NA	NA	NA	0.6013	0.00063	0.05527	0.09172	0.0775377
MIN	27	MIN27-4-3	246.8	M	22	7	29	6.6	7.8	14.4	5.9	6.9	12.8	10.606	11.538	11.111	3.3673	3.09104	1.94591	0.25039	0.572419	0.11134	109.6	0.6121	0.09853	0.00117	0.03376	0.06616	0.00265	0.05538	0.12109	NA	NA	NA	0.5789	0.00037	0.05511	0.09521	0.11134
MIN	27	MIN27-4-4	290.6	F	23	6	29	7.4	19.1	26.5	6.5	18	24.5	12.162	5.759	7.547	3.3673	3.13549	1.79176	0.246606	0.80489	0.0755418	147.614	0.6304	0.0721	0.00147	0.03147	0.07173	0.00089	0.07036	0.13338	NA	NA	NA	0.6153	0.00011	0.04924	0.09666	0.0755418
MIN	27	MIN27-4-5	288.4	M	23	7	30	8	9.3	17.3	7	7.9	14.9	12.5	15.054	13.873	3.4012	3.13549	1.94591	0.246276	0.567555	0.139179	112.436	0.5955	0.11676	0.00118	0.03144	0.06263	0.00295	0.079	0.16822	NA	NA	NA	0.5701	0.00031	0.07129	0.1121	0.139179
MIN	27	MIN27-4-6	313.5	F	23	6	29	9.6	19.6	29.2	8.3	18.2	26.5	13.542	7.143	9.247	3.3673	3.13549	1.79176	0.249904	0.735871	0.0926023	147.945	0.645	0.09909	0.00087	0.02482	0.05137	0.0024	0.07583	0.13576	NA	NA	NA	0.6019	0.00044	0.06313	0.10895	0.0926023
MIN	27	MIN27-4-7	284.1	F	24	7	31	9	20.4	29.4	7.6	19.4	27	15.556	4.902	8.163	3.43399	3.17805	1.94591	0.235389	0.76686	0.0817209	140.625	0.6733	0.07193	0.0015	0.03437	0.07186	0.00142	0.09814	0.18371	NA	NA	NA	0.6383	0.00012	0.04556	0.08193	0.0817209
MIN	27	MIN27-4-8	262.9	F	24	7	31	8.5	17.2	25.7	7.4	16.5	23.9	12.941	4.07	7.004	3.43399	3.17805	1.94591	0.232157	0.733213	0.0700974	143.872	0.6764	0.07989	0.00093	0.02048	0.06056	0.00371	0.09473	0.17322	NA	NA	NA	0.6403	0.00021	0.04581	0.09242	0.0700974
MIN	27	MIN27-4-9	317.9	F	24	6	30	10	20.7	30.7	8.7	19.6	28.3	13	5.314	7.818	3.4012	3.17805	1.79176	0.240072	0.739972	0.0782599	161.037	0.6319	0.07633	0.00115	0.02623	0.0705	0.00278	0.07826	0.17776	NA	NA	NA	0.5855	0.00021	0.03929	0.07854	0.0782599
MIN	27	MIN27-5-10	278.7	F	26	6	32	8.1	17.9	26	6.8	17	23.8	16.049	5.028	8.462	3.46574	3.2581	1.79176	0.216544	0.759366	0.0847213	133.214	0.6701	0.07994	0.00102	0.02776	0.04852	0.00323	0.0731	0.16544	NA	NA	NA	0.6374	0.00031	0.05423	0.08869	0.0847213
MIN	27	MIN27-5-11	314.6	F	27	6	33	8.9	23.4	32.3	7.8	21	28.8	12.36	10.256	10.836	3.49651	3.29584	1.79176	0.213011	0.810248	0.108573	154.749	0.6551	0.09289	0.00156	0.0259	0.06658	0.00428	0.10798	0.25158	NA	NA	NA	0.6285	0.00033	0.05897	0.10472	0.108573
MIN	27	MIN27-5-12	320.7	F	27	6	33	9.4	24.4	33.8	8.1	22.6	30.7	13.83	7.377	9.172	3.49651	3.29584	1.79176	0.213722	0.806535	0.0918491	147.934	0.6418	0.09038	0.00128	0.03361	0.06995	0.00516	0.09625	0.20727	NA	NA	NA	0.6293	0.00025	0.05361	0.08659	0.0918491
MIN	27	MIN27-5-13	215.3	M	27	7	34	4.1	6	10.1	3.7	5.6	9.3	9.756	6.667	7.921	3.52636	3.29584	1.94591	0.198964	0.636096	0.0792931	94.853	0.5999	0.03793	0.00102	0.01361	0.02459	0.0044	0.13429	0.23814	NA	NA	NA	0.5597	0.00041	0.07355	0.11221	0.0792931
MIN	27	MIN27-5-14	247.3	F	29	7	36	6.6	15.5	22.1	6	14.9	20.9	9.091	3.871	5.43	3.58352	3.3673	1.94591	0.190021	0.7773	0.0543267	136.157	0.6467	0.06106	0.00119	0.02804	0.05047	0.00485	0.17481	0.28043	NA	NA	NA	0.5941	0.00021	0.06437	0.10279	0.0543267
MIN	27	MIN27-5-15	268.4	F	30	7	37	6.9	14.4	21.3	6.2	13.9	20.1	10.145	3.472	5.634	3.61092	3.4012	1.94591	0.186416	0.742397	0.0563698	136.613	0.6378	0.07861	0.00076	0.01449	0.03176	0.00371	0.13774	0.26137	NA	NA	NA	0.6111	0.00025	0.06398	0.10946	0.0563698
MIN	27	MIN27-5-1A	262	M	22	7	29	6.7	7.8	14.5	5.5	6.5	12	17.91	16.667	17.241	3.3673	3.09104	1.94591	0.253107	0.567981	0.173276	108.242	0.6625	0.09806	0.00201	0.03294	0.06641	0.00549	0.10591	0.25628	NA	NA	NA	0.5969	0.0004	0.05796	0.09226	0.173276
MIN	27	MIN27-5-1B	305	F	23	6	29	8.5	18.7	27.2	7.2	17.6	24.8	15.294	5.882	8.824	3.3673	3.13549	1.79176	0.248709	0.758041	0.0883549	142.615	0.6781	0.06732	0.00121	0.02038	0.05587	0.00319	0.05968	0.13159	NA	NA	NA	0.6288	0.00024	0.05497	0.0976	0.0883549
MIN	27	MIN27-5-2A	251.8	M	22	7	29	6.2	6.8	13	5.7	6.4	12.1	8.065	5.882	6.923	3.3673	3.09104	1.94591	0.251302	0.550457	0.0692854	102.169	0.6317	0.10862	0.00126	0.03072	0.05604	0.00491	0.11233	0.19321	NA	NA	NA	0.5625	0.00038	0.05178	0.0825	0.0692854
MIN	27	MIN27-5-2B	275.4	M	23	7	30	7.1	8.3	15.4	6.4	7.7	14.1	9.859	7.229	8.442	3.4012	3.13549	1.94591	0.244271	0.569203	0.0845206	112.568	0.5725	0.07187	0.00154	0.02354	0.05403	0.00466	0.10023	0.1821	NA	NA	NA	0.5605	0.00046	0.04784	0.08142	0.0845206
MIN	27	MIN27-5-3A	254.5	M	22	7	29	6.2	7.2	13.4	5.5	6.4	11.9	11.29	11.111	11.194	3.3673	3.09104	1.94591	0.251786	0.567248	0.112175	101.902	0.6124	0.09847	0.00243	0.03371	0.06795	0.00482	0.12095	0.21215	NA	NA	NA	0.5866	0.00056	0.06957	0.11207	0.112175
MIN	27	MIN27-5-3B	204	M	23	7	30	5.6	7.1	12.7	5.1	6.6	11.7	8.929	7.042	7.874	3.4012	3.13549	1.94591	0.231223	0.593246	0.0788216	96.093	0.6306	0.1249	0.00131	0.02913	0.07322	0.00663	0.09714	0.18963	NA	NA	NA	0.5868	0.00048	0.07486	0.11704	0.0788216
MIN	27	MIN27-5-4	260.4	M	24	7	31	7.4	9.2	16.6	6.5	7.7	14.2	12.162	16.304	14.458	3.43399	3.17805	1.94591	0.231759	0.587422	0.145089	105.953	0.5922	0.11146	0.00197	0.04689	0.07981	0.00672	0.11928	0.20887	NA	NA	NA	0.59	0.0006	0.07497	0.11107	0.145089
MIN	27	MIN27-5-5	313	F	24	7	31	8.9	17.8	26.7	7.9	17.3	25.2	11.236	2.809	5.618	3.43399	3.17805	1.94591	0.239425	0.729728	0.0562096	146.409	0.6599	0.06859	0.00103	0.02225	0.05823	0.00443	0.10718	0.24042	NA	NA	NA	0.6097	0.00043	0.05143	0.09279	0.0562096
MIN	27	MIN27-5-6	262.6	M	24	7	31	7.3	9.3	16.6	6.2	8.1	14.3	15.068	12.903	13.855	3.43399	3.17805	1.94591	0.23211	0.594677	0.138997	102.074	0.6385	0.11213	0.00153	0.01987	0.05512	0.00356	0.12342	0.20902	NA	NA	NA	0.5969	0.00032	0.06869	0.10457	0.138997
MIN	27	MIN27-5-7	251.1	M	24	7	31	6.2	7	13.2	5.3	6.6	11.9	14.516	5.714	9.848	3.43399	3.17805	1.94591	0.230244	0.558958	0.0986399	105.686	0.6227	0.08723	0.00173	0.02635	0.05794	0.0051	0.11744	0.23316	NA	NA	NA	0.5935	0.00057	0.07178	0.10684	0.0986399
MIN	27	MIN27-5-8	262	M	25	7	32	6.8	7.6	14.4	6	6.7	12.7	11.765	11.842	11.806	3.46574	3.21888	1.94591	0.222734	0.555982	0.118336	114.596	0.6076	0.10859	0.0013	0.03231	0.05912	0.00391	0.10878	0.19983	NA	NA	NA	0.5535	0.00042	0.07897	0.11367	0.118336
MIN	27	MIN27-5-9	256	M	25	7	32	6.7	7.4	14.1	5.7	6.6	12.3	14.925	10.811	12.766	3.46574	3.21888	1.94591	0.221807	0.552507	0.128009	117.936	0.6237	0.08318	0.00151	0.02539	0.05017	0.00324	0.11603	0.17929	NA	NA	NA	0.6042	0.00044	0.06807	0.10332	0.128009
PER	21	PER-P21-1-1	271	F	41	14	55	9.1	16.3	25.4	7.5	15.1	22.6	17.582	7.362	11.024	4.00733	3.71357	2.63906	0.136637	0.696755	0.110465	164.72	0.6307	0.002879	0.000913	0.001898	0.004014	0.006326	0.26048	0.385684	0.00071	0.009321	0.024141	0.579	4.3e-05	0.003251	0.005013	0.110465
PER	21	PER-P21-1-10	236.1	F	46	13	59	8.6	17.9	26.5	7.3	16.5	23.8	15.116	7.821	10.189	4.07754	3.82864	2.56495	0.118788	0.741604	0.102067	147.275	0.6294	0.00386	0.001688	0.002801	0.005979	0.006074	0.194262	0.337513	0.001217	0.009806	0.02306	0.5878	0.000264	0.004455	0.007982	0.102067
PER	21	PER-P21-1-11	177.2	M	49	15	64	6.5	7.1	13.6	5.6	5.9	11.5	13.846	16.901	15.441	4.15888	3.89182	2.70805	0.105659	0.549263	0.15503	101.188	0.5983	0.002157	0.000597	0.001669	0.002396	0.008965	0.222273	0.347664	8.3e-05	0.003446	0.0093	0.5555	1e-06	0.001828	0.003011	0.15503
PER	21	PER-P21-1-12	200.5	F	49	15	64	8	18.8	26.8	6.6	16.5	23.1	17.5	12.234	13.806	4.15888	3.89182	2.70805	0.10818	0.77749	0.138502	126.382	0.6017	0.003264	0.00151	0.002277	0.004171	0.005425	0.161779	0.259945	3.9e-05	0.001688	0.004443	0.5538	1.9e-05	0.00171	0.00334	0.138502
PER	21	PER-P21-1-2	202.5	M	41	14	55	7.2	7.4	14.6	6	6.5	12.5	16.667	12.162	14.384	4.00733	3.71357	2.63906	0.12953	0.531526	0.144341	113.325	0.5916	0.002119	0.00089	0.001336	0.002406	0.008538	0.217246	0.364159	NA	NA	NA	0.5354	3e-05	0.002658	0.005562	0.144341
PER	21	PER-P21-1-3	164.9	M	42	13	55	6.7	8.1	14.8	5.7	6.8	12.5	14.925	16.049	15.541	4.00733	3.73767	2.56495	0.121556	0.579132	0.156042	113.833	0.5716	0.003967	0.000979	0.001785	0.003168	0.008649	0.237175	0.377825	0.00164	0.017988	0.036129	0.5537	0.000153	0.002819	0.00517	0.156042
PER	21	PER-P21-1-4	219.7	F	43	15	58	8.4	14.3	22.7	7	13.2	20.2	16.667	7.692	11.013	4.06044	3.7612	2.70805	0.125401	0.681496	0.110354	135.231	0.6209	0.002412	0.001219	0.001788	0.005029	0.005501	0.169094	0.282048	0.000862	0.00777	0.01982	0.5636	0.00016	0.002004	0.003367	0.110354
PER	21	PER-P21-1-5	210.3	M	43	15	58	7	7.9	14.9	5.9	6.8	12.7	15.714	13.924	14.765	4.06044	3.7612	2.70805	0.124385	0.558838	0.148192	115.33	0.5698	0.0031	0.000988	0.001881	0.004253	0.007209	0.23704	0.392601	0.001256	0.014896	0.035973	0.538	7.8e-05	0.00256	0.006208	0.148192
PER	21	PER-P21-1-6	250.1	F	43	14	57	9.7	18.5	28.2	8.3	17.2	25.5	14.433	7.027	9.574	4.04305	3.7612	2.63906	0.128415	0.715544	0.0958869	151.795	0.6499	0.001594	0.000793	0.001635	0.002776	0.006724	0.210367	0.33786	0.000167	0.004233	0.013813	0.5765	5.9e-05	0.00299	0.005461	0.0958869
PER	21	PER-P21-1-7	245.7	F	46	13	59	9.2	17.3	26.5	7.7	15.7	23.4	16.304	9.249	11.698	4.07754	3.82864	2.56495	0.119655	0.711315	0.117248	145.873	0.6241	0.003011	0.00097	0.00192	0.004595	0.007448	0.249864	0.395887	NA	NA	NA	0.5789	3.1e-05	0.001351	0.002416	0.117248
PER	21	PER-P21-1-8	229.5	F	46	13	59	8.2	15.9	24.1	7	14.7	21.7	14.634	7.547	9.959	4.07754	3.82864	2.56495	0.118172	0.720487	0.0997554	133.36	0.6179	0.002931	0.001132	0.001547	0.002779	0.003617	0.263067	0.453917	0.000581	0.005931	0.01636	0.5568	2.8e-05	0.001554	0.002633	0.0997554
PER	21	PER-P21-1-9	239.5	F	46	14	60	8.8	17.3	26.1	8	16	24	9.091	7.514	8.046	4.09434	3.82864	2.63906	0.119099	0.724599	0.0805471	147.032	0.6367	0.002831	0.001113	0.002005	0.002874	0.006631	0.212327	0.32653	4e-06	0.002588	0.005761	0.5706	1e-06	0.002123	0.003085	0.0805471
PER	21	PER-P21-2-1	227	M	37	14	51	7.5	8.3	15.8	6.4	7.2	13.6	14.667	13.253	13.924	3.93183	3.61092	2.63906	0.14662	0.553087	0.139694	121.115	0.592	0.00322	0.000571	0.001621	0.003491	0.007236	0.166633	0.273269	0.00093	0.00541	0.013258	0.5776	0.000118	0.001933	0.003179	0.139694
PER	21	PER-P21-2-10	176.2	M	46	14	60	6.3	8.7	15	5.2	6.8	12	17.46	21.839	20	4.09434	3.82864	2.63906	0.112427	0.618729	0.201358	97.358	0.5982	0.003798	0.001327	0.001736	0.003236	0.008123	0.211961	0.325497	0.001034	0.010277	0.019686	0.5303	7.4e-05	0.002196	0.003717	0.201358
PER	21	PER-P21-2-11	208.3	F	46	14	60	6.8	11.7	18.5	5.7	10.8	16.5	16.176	7.692	10.811	4.09434	3.82864	2.63906	0.116065	0.684689	0.108322	140.894	0.6342	0.00074	0.000324	0.000569	0.001167	0.003997	0.149596	0.241171	NA	NA	NA	0.5862	4e-06	0.001057	0.002594	0.108322
PER	21	PER-P21-2-12A	256.3	F	55	13	68	9.5	19.6	29.1	8.1	17.9	26	14.737	8.673	10.653	4.21951	4.00733	2.56495	0.100843	0.738987	0.106733	152.927	0.6339	0.002182	0.000273	0.001063	0.002362	0.008231	0.247006	0.389535	NA	NA	NA	0.5832	2.3e-05	0.002123	0.004647	0.106733
PER	21	PER-P21-2-12B	203.2	F	56	12	68	7.8	15.2	23	6.6	14	20.6	15.385	7.895	10.435	4.21951	4.02535	2.48491	0.0948963	0.721977	0.10454	127.723	0.6346	0.001867	0.00057	0.001603	0.003068	0.006074	0.179196	0.339226	3e-05	0.003493	0.012436	0.5695	3.7e-05	0.002431	0.005217	0.10454
PER	21	PER-P21-2-2	191	M	41	14	55	6.6	7.1	13.7	5.6	6.2	11.8	15.152	12.676	13.869	4.00733	3.71357	2.63906	0.128104	0.544801	0.139139	106.622	0.5972	0.003743	0.00165	0.0034	0.006196	0.005932	0.202639	0.325469	0.001632	0.023684	0.03768	0.5513	0.000325	0.002044	0.003135	0.139139
PER	21	PER-P21-2-3	207.3	M	43	14	57	7.1	8.2	15.3	5.7	6.6	12.3	19.718	19.512	19.608	4.04305	3.7612	2.63906	0.12405	0.56563	0.197359	112.822	0.6113	0.001696	0.000931	0.002172	0.004778	0.00658	0.243569	0.355849	0.001608	0.01717	0.029463	0.5846	8.4e-05	0.002556	0.004373	0.197359
PER	21	PER-P21-2-4	212.1	F	43	14	57	8.1	15.7	23.8	6.9	14.5	21.4	14.815	7.643	10.084	4.04305	3.7612	2.63906	0.124583	0.720371	0.101012	135.731	0.6341	0.003546	0.001334	0.002216	0.003375	0.006856	0.251878	0.427377	2e-06	0.001821	0.006921	0.5645	6.2e-05	0.002733	0.006428	0.101012
PER	21	PER-P21-2-5	272.2	F	44	15	59	10.1	18.6	28.7	8.5	17.2	25.7	15.842	7.527	10.453	4.07754	3.78419	2.70805	0.127421	0.705065	0.104721	162.248	0.6266	0.002402	0.001512	0.001826	0.003477	0.004842	0.181318	0.308578	3.2e-05	0.002298	0.008083	0.5646	7e-05	0.002232	0.00316	0.104721
PER	21	PER-P21-2-6	191.6	M	44	15	59	6.6	7.2	13.8	5.5	6.2	11.7	16.667	13.889	15.217	4.07754	3.78419	2.70805	0.119441	0.548888	0.152763	108.528	0.5639	0.003067	0.001076	0.002181	0.005017	0.007171	0.21483	0.339106	0.000754	0.009749	0.023011	0.5385	0.000177	0.0029	0.005721	0.152763
PER	21	PER-P21-2-7	245.2	F	44	15	59	9.1	15.7	24.8	7.9	14.6	22.5	13.187	7.006	9.274	4.07754	3.78419	2.70805	0.125047	0.685506	0.0928735	139.761	0.6524	0.001604	0.000559	0.000953	0.003367	0.006631	0.301858	0.456179	0.000169	0.003375	0.011114	0.5974	1e-06	0.002172	0.003302	0.0928735
PER	21	PER-P21-2-8	192.8	M	45	15	60	6.2	6.6	12.8	5	5.7	10.7	19.355	13.636	16.406	4.09434	3.80666	2.70805	0.116926	0.541737	0.164805	111.029	0.6062	0.002148	0.000996	0.001818	0.003471	0.007405	0.245433	0.389344	0.001783	0.025671	0.046609	0.5564	5e-06	0.003583	0.005967	0.164805
PER	21	PER-P21-2-9	234.3	F	45	15	60	9.5	16.6	26.1	7.8	15	22.8	17.895	9.639	12.644	4.09434	3.80666	2.70805	0.121258	0.689324	0.126779	151.256	0.634	0.002087	0.001409	0.002532	0.004381	0.007719	0.241297	0.372087	3.9e-05	0.002416	0.007053	0.5586	0.000107	0.002037	0.00367	0.126779
PER	21	PER-P21-3-1	209.8	M	41	13	54	7.5	8.9	16.4	6	7.1	13.1	20	20.225	20.122	3.98898	3.71357	2.56495	0.130394	0.573628	0.202603	101.78	0.6127	0.0023	0.000842	0.002139	0.003937	0.006266	0.17637	0.271547	0.001142	0.010212	0.018902	0.559	0.000153	0.003201	0.006737	0.202603
PER	21	PER-P21-3-10	170.3	F	49	14	63	5.7	9.2	14.9	4.8	8.4	13.2	15.789	8.696	11.409	4.14313	3.89182	2.63906	0.104848	0.665496	0.114339	112.829	0.6264	0.001039	0.001019	0.001677	0.003191	0.003192	0.139852	0.261419	NA	NA	NA	0.5625	5e-05	0.001187	0.002067	0.114339
PER	21	PER-P21-3-12	193.6	M	53	21	74	4.9	6.6	11.5	4.2	5.7	9.9	14.286	13.636	13.913	4.30407	3.97029	3.04452	0.0993546	0.611276	0.139583	100.776	0.5613	0.001403	0.000337	0.001035	0.002878	0.00648	0.219649	0.326559	NA	NA	NA	0.5439	6e-06	0.001622	0.003729	0.139583
PER	21	PER-P21-3-13	186.5	M	53	21	74	5.7	6.2	11.9	4.8	5.4	10.2	15.789	12.903	14.286	4.30407	3.97029	3.04452	0.0986496	0.548032	0.14335	92.351	0.6088	0.002001	0.00043	0.001497	0.002811	0.005144	0.192851	0.335551	NA	NA	NA	0.5755	8.2e-05	0.002221	0.004772	0.14335
PER	21	PER-P21-3-14	148.7	M	59	14	73	5.2	6.8	12	4.2	5.8	10	19.231	14.706	16.667	4.29046	4.07754	2.63906	0.0847785	0.602455	0.167451	83.345	0.5864	0.002146	0.000503	0.001328	0.003357	0.006396	0.2449	0.368919	0.000513	0.003744	0.007974	0.5527	6.7e-05	0.002922	0.006562	0.167451
PER	21	PER-P21-3-2	193.7	M	41	14	55	6.5	6.9	13.4	5.4	5.7	11.1	16.923	17.391	17.164	4.00733	3.71357	2.63906	0.128447	0.540921	0.172494	105.488	0.6169	0.0037	0.000916	0.002178	0.003501	0.004682	0.138516	0.220086	0.000597	0.007248	0.015772	0.5606	0.00015	0.003849	0.007139	0.172494
PER	21	PER-P21-3-3	208.3	M	42	15	57	7.3	7.9	15.2	6.2	6.7	12.9	15.068	15.19	15.132	4.04305	3.73767	2.70805	0.127119	0.546543	0.151904	116.465	0.568	0.003987	0.001023	0.001386	0.003714	0.007042	0.179464	0.281501	0.00099	0.005674	0.015571	0.531	4.1e-05	0.001876	0.003312	0.151904
PER	21	PER-P21-3-4	198.2	M	43	15	58	6.6	7.4	14	5.6	6.4	12	15.152	13.514	14.286	4.06044	3.7612	2.70805	0.123006	0.556917	0.14335	105.13	0.578	0.002696	0.001103	0.001637	0.003775	0.003454	0.1538	0.237097	NA	NA	NA	0.5702	0.000171	0.003075	0.005102	0.14335
PER	21	PER-P21-3-5	233.9	M	44	15	59	7.7	8.4	16.1	6.7	7.2	13.9	12.987	14.286	13.665	4.07754	3.78419	2.70805	0.123975	0.548888	0.137079	119.048	0.599	0.002895	0.000868	0.002083	0.004312	0.00956	0.269035	0.418301	0.002646	0.023102	0.04906	0.5749	4.3e-05	0.006007	0.009075	0.137079
PER	21	PER-P21-3-6	205.5	M	44	15	59	7.2	7	14.2	6.1	6	12.1	15.278	14.286	14.789	4.07754	3.78419	2.70805	0.121033	0.515486	0.148434	115.839	0.5426	0.002308	0.000999	0.001683	0.003151	0.004956	0.159359	0.239962	0.000963	0.006697	0.013852	0.5293	5e-06	0.001905	0.003853	0.148434
PER	21	PER-P21-3-7	194	M	45	15	60	7.8	9.5	17.3	6.3	7.3	13.6	19.231	23.158	21.387	4.09434	3.80666	2.70805	0.117064	0.581326	0.215535	101.699	0.5832	0.003804	0.001009	0.001489	0.002795	0.005754	0.187605	0.29658	0.001627	0.014478	0.026128	0.5495	3.9e-05	0.003092	0.005473	0.215535
PER	21	PER-P21-3-9	182.5	M	49	15	64	6	7.8	13.8	5.2	6.8	12	13.333	12.821	13.043	4.15888	3.89182	2.70805	0.10626	0.600697	0.130803	102.544	0.6002	0.001648	0.000521	0.00105	0.002817	0.007674	0.223741	0.374554	0.001238	0.015324	0.028774	0.5583	5.2e-05	0.001867	0.003162	0.130803
PER	21	PER-P21-4-1	191.6	M	40	15	55	6.5	6.6	13.1	5.6	5.6	11.2	13.846	15.152	14.504	4.00733	3.68888	2.70805	0.131385	0.528012	0.145553	107.993	0.5661	0.002651	0.001815	0.002657	0.0057	0.008259	0.188222	0.324637	0.00163	0.015822	0.030233	0.5696	8.2e-05	0.002921	0.004956	0.145553
PER	21	PER-P21-4-10	242.1	F	44	14	58	9.9	19.5	29.4	8.2	17.4	25.6	17.172	10.769	12.925	4.06044	3.78419	2.63906	0.124758	0.725174	0.129613	158.413	0.6092	0.003342	0.001364	0.001789	0.003039	0.007782	0.217664	0.338894	0.002635	0.020429	0.033804	0.5922	7.1e-05	0.003367	0.006076	0.129613
PER	21	PER-P21-4-11A	252.7	F	44	14	58	9.3	18.6	27.9	8	17.5	25.5	13.978	5.914	8.602	4.06044	3.78419	2.63906	0.125732	0.729728	0.0861264	160.396	0.6587	0.001903	0.000429	0.001038	0.002563	0.004178	0.171438	0.265615	1e-06	0.002499	0.007064	0.6135	3.8e-05	0.001478	0.002896	0.0861264
PER	21	PER-P21-4-11B	216	F	46	13	59	NA	NA	NA	NA	NA	NA	NA	NA	NA	4.07754	3.82864	2.56495	0.116854	NA	NA	128.066	0.634	0.002245	0.001622	0.001783	0.004969	0.007415	0.215074	0.369429	4.2e-05	0.000726	0.00383	0.558	3.8e-05	0.005462	0.009068	NA
PER	21	PER-P21-4-12	195.3	M	45	15	60	7.2	7.8	15	6.3	6.4	12.7	12.5	17.949	15.333	4.09434	3.80666	2.70805	0.117212	0.546851	0.153937	104.779	0.558	0.002988	0.001351	0.001942	0.003677	0.009009	0.211609	0.305895	2.5e-05	0.004811	0.009606	0.5463	4.9e-05	0.002368	0.004101	0.153937
PER	21	PER-P21-4-14	204.4	F	47	15	62	8.3	13	21.3	6.8	11.7	18.5	18.072	10	13.146	4.12713	3.85015	2.70805	0.113193	0.656475	0.131842	132.664	0.6629	0.004024	0.001005	0.00185	0.004039	0.005974	0.182542	0.31436	0.00055	0.00395	0.013896	0.5933	0.000241	0.001126	0.002652	0.131842
PER	21	PER-P21-4-15	215.3	F	48	13	61	8.2	15.5	23.7	7	14.5	21.5	14.634	6.452	9.283	4.11087	3.8712	2.56495	0.111917	0.712871	0.0929638	130.766	0.6349	0.005805	0.002347	0.003165	0.005723	0.009873	0.254354	0.379627	NA	NA	NA	0.5693	0.000185	0.003405	0.005559	0.0929638
PER	21	PER-P21-4-17	203	M	48	15	63	7.5	8.4	15.9	6.2	6.6	12.8	17.333	21.429	19.497	4.14313	3.8712	2.70805	0.110692	0.556599	0.196227	116.217	0.5821	0.00263	0.001577	0.001979	0.004328	0.00627	0.149477	0.262101	6e-05	0.001792	0.005486	0.516	0.00013	0.003191	0.005643	0.196227
PER	21	PER-P21-4-18	211.1	F	48	14	62	7.2	13.1	20.3	6.3	12.1	18.4	12.5	7.634	9.36	4.12713	3.8712	2.63906	0.111507	0.701442	0.0937372	144.102	0.6422	0.000852	0.000258	0.000592	0.001442	0.006029	0.126463	0.247504	2e-06	0.000571	0.00323	0.582	8e-06	0.001079	0.002675	0.0937372
PER	21	PER-P21-4-2	190.4	M	41	15	56	7	7.3	14.3	6	6	12	14.286	17.808	16.084	4.02535	3.71357	2.70805	0.128027	0.535754	0.161542	105.736	0.5846	0.003415	0.0011	0.002236	0.003867	0.007175	0.235507	0.341295	0.002024	0.029851	0.04691	0.5511	7.6e-05	0.002835	0.004886	0.161542
PER	21	PER-P21-4-3	226.6	M	42	16	58	7.9	7.6	15.5	6.4	6.3	12.7	18.987	17.105	18.065	4.06044	3.73767	2.77259	0.129123	0.51246	0.181647	117.288	0.5746	0.002284	0.00107	0.001466	0.002757	0.004787	0.187789	0.308241	0.001273	0.013125	0.025276	0.5646	9.6e-05	0.003611	0.005152	0.181647
PER	21	PER-P21-4-4	217.3	M	42	15	57	7.4	8.3	15.7	6.1	7.1	13.2	17.568	14.458	15.924	4.04305	3.73767	2.70805	0.128126	0.557024	0.159921	114.199	0.6008	0.002998	0.001274	0.00219	0.003801	0.007769	0.209237	0.340067	0.001251	0.016275	0.029693	0.5516	0.000103	0.002657	0.004487	0.159921
PER	21	PER-P21-4-5	224.8	M	42	15	57	7.4	8.4	15.8	6	7.2	13.2	18.919	14.286	16.456	4.04305	3.73767	2.70805	0.128934	0.560542	0.165312	110.633	0.6002	0.004435	0.000987	0.002218	0.003845	0.007476	0.261029	0.406638	0.001626	0.023049	0.037155	0.5507	0.000107	0.003744	0.007258	0.165312
PER	21	PER-P21-4-6	184.5	M	43	14	57	6.9	7.7	14.6	5.8	6.1	11.9	15.942	20.779	18.493	4.04305	3.7612	2.63906	0.121341	0.555534	0.186001	102.241	0.5816	0.004006	0.001121	0.002511	0.0054	0.007012	0.167798	0.288989	NA	NA	NA	0.5463	0.000212	0.002871	0.006371	0.186001
PER	21	PER-P21-4-7	222.8	F	43	14	57	8.5	14.1	22.6	7.3	13	20.3	14.118	7.801	10.177	4.04305	3.7612	2.63906	0.125727	0.673715	0.101946	138.482	0.6144	0.002152	0.001194	0.001888	0.004555	0.005179	0.185111	0.286534	NA	NA	NA	0.6145	3.1e-05	0.002885	0.004871	0.101946
PER	21	PER-P21-4-8	226.3	F	43	14	57	8.6	14.9	23.5	7.2	13.9	21.1	16.279	6.711	10.213	4.04305	3.7612	2.63906	0.12609	0.68677	0.102308	145.499	0.6277	0.002394	0.001116	0.002203	0.004218	0.007061	0.247117	0.374824	2.8e-05	0.00272	0.005865	0.5534	0.000105	0.002574	0.004401	0.102308
PER	21	PER-P21-4-9	172	M	44	14	58	5.7	5.6	11.3	4.8	5.1	9.9	15.789	8.929	12.389	4.06044	3.78419	2.63906	0.116989	0.518497	0.124209	97.375	0.5993	0.003265	0.001245	0.002101	0.004498	0.00756	0.197656	0.344806	0.000707	0.005793	0.013143	0.5415	8.6e-05	0.004835	0.006541	0.124209
PER	21	PER-P21-5-1	193.4	M	41	14	55	7	7	14	5.8	6.2	12	17.143	11.429	14.286	4.00733	3.71357	2.63906	0.128409	0.523599	0.14335	106.734	0.6048	0.004434	0.001672	0.003612	0.006263	0.009508	0.289604	0.409753	NA	NA	NA	0.5505	4.3e-05	0.003831	0.006025	0.14335
PER	21	PER-P21-5-10	205.1	M	47	14	61	7.8	8.8	16.6	6.6	7.2	13.8	15.385	18.182	16.867	4.11087	3.85015	2.63906	0.113266	0.558743	0.16948	116.899	0.5672	0.002137	0.001734	0.001903	0.004279	0.006533	0.180221	0.297089	0.001234	0.018193	0.03194	0.5472	3.1e-05	0.003615	0.005969	0.16948
PER	21	PER-P21-5-11	177.1	F	47	13	60	5.1	8.9	14	4.5	8.5	13	11.765	4.494	7.143	4.09434	3.85015	2.56495	0.110143	0.688933	0.0714909	108.618	0.6011	0.005427	0.002476	0.003832	0.006512	0.005167	0.190873	0.289115	0.000204	0.003183	0.008448	0.5409	5.6e-05	0.005105	0.006905	0.0714909
PER	21	PER-P21-5-12	137	F	47	15	62	5.6	11.8	17.4	4.6	10.6	15.2	17.857	10.169	12.644	4.12713	3.85015	2.70805	0.10468	0.745257	0.126779	87.458	0.5894	0.00293	0.002161	0.003074	0.005106	0.006409	0.191745	0.358796	0.001701	0.013579	0.029514	0.5683	0.000281	0.000757	0.002456	0.126779
PER	21	PER-P21-5-2	209.9	M	43	14	57	7	9.3	16.3	6.3	8.1	14.4	10	12.903	11.656	4.04305	3.7612	2.63906	0.12434	0.607178	0.116826	113.826	0.5617	0.002494	0.001141	0.002725	0.005813	0.006593	0.205435	0.344593	0.000297	0.005776	0.013855	0.5321	0.000103	0.003992	0.005914	0.116826
PER	21	PER-P21-5-3	237.6	F	44	13	57	8.7	16.6	25.3	7.2	15.2	22.4	17.241	8.434	11.462	4.04305	3.78419	2.56495	0.124332	0.715674	0.114872	151.073	0.6015	0.003606	0.00194	0.002325	0.003901	0.006289	0.200296	0.33536	0.000581	0.008638	0.019683	0.5669	8.7e-05	0.0021	0.00368	0.114872
PER	21	PER-P21-5-4	238.3	F	44	14	58	9.9	19	28.9	8.5	17.3	25.8	14.141	8.947	10.727	4.06044	3.78419	2.63906	0.124398	0.717416	0.107477	149.059	0.6275	0.002589	0.001404	0.001997	0.003359	0.009412	0.302686	0.44639	NA	NA	NA	0.5827	2.6e-05	0.002254	0.003818	0.107477
PER	21	PER-P21-5-5	195.8	M	44	14	58	6.5	7.5	14	5.8	6.5	12.3	10.769	13.333	12.143	4.06044	3.78419	2.63906	0.119934	0.565353	0.12173	111.646	0.5769	0.003346	0.001252	0.002235	0.005108	0.007516	0.18057	0.314797	0.000365	0.006769	0.016314	0.5389	0.000227	0.003414	0.007324	0.12173
PER	21	PER-P21-5-6	236.5	F	44	14	58	8.9	16.2	25.1	7.2	14.7	21.9	19.101	9.259	12.749	4.06044	3.78419	2.63906	0.124226	0.701571	0.127838	161.508	0.6178	0.002351	0.001041	0.001414	0.002016	0.007318	0.180532	0.271726	0.000499	0.004161	0.012328	0.579	3e-05	0.001708	0.002619	0.127838
PER	21	PER-P21-5-7	235.1	F	44	14	58	8.4	15.2	23.6	6.8	14.1	20.9	19.048	7.237	11.441	4.06044	3.78419	2.63906	0.124091	0.699804	0.114661	144.491	0.6237	0.002213	0.001096	0.001456	0.002551	0.004603	0.165254	0.275646	2e-06	0.002029	0.006808	0.5646	2.6e-05	0.003716	0.006297	0.114661
PER	21	PER-P21-5-8	199.2	M	46	14	60	7.1	7.7	14.8	5.8	6.7	12.5	18.31	12.987	15.541	4.09434	3.82864	2.63906	0.115094	0.547167	0.156042	112.929	0.5982	0.003279	0.001518	0.002071	0.003918	0.007015	0.200871	0.356824	0.001151	0.010483	0.024262	0.5593	3.4e-05	0.001107	0.002268	0.156042
PER	21	PER-P21-5-9	218.8	F	47	15	62	8.2	15	23.2	7	14.3	21.3	14.634	4.667	8.19	4.12713	3.85015	2.70805	0.114642	0.703056	0.0819918	150.155	0.6185	0.002457	0.001763	0.002363	0.00443	0.00759	0.17857	0.329592	0.000361	0.001495	0.004691	0.5659	0.000197	0.002143	0.003454	0.0819918
PER	21	PER-P21-6-1	200.1	M	41	15	56	6.3	7.3	13.6	5.4	6.3	11.7	14.286	13.699	13.971	4.02535	3.71357	2.70805	0.129239	0.566598	0.140169	111.322	0.6251	0.002944	0.000878	0.001942	0.002875	0.004928	0.149068	0.247511	4.4e-05	0.002137	0.004801	0.5654	0.000131	0.002267	0.003363	0.140169
PER	21	PER-P21-6-2	211.9	M	42	14	56	7	7.3	14.3	6	6.4	12.4	14.286	12.329	13.287	4.02535	3.73767	2.63906	0.127527	0.535754	0.133264	108.796	0.5924	0.001928	0.000689	0.001653	0.00258	0.006308	0.216773	0.306271	0.001701	0.026946	0.042036	0.57	4.7e-05	0.002917	0.006113	0.133264
PER	21	PER-P21-6-3	223.2	F	42	14	56	8.6	16.2	24.8	7.3	14.7	22	15.116	9.259	11.29	4.02535	3.73767	2.63906	0.128764	0.711837	0.113141	133.071	0.6103	0.002893	0.001319	0.001775	0.003465	0.005343	0.180774	0.31123	NA	NA	NA	0.5984	0.000107	0.001705	0.003144	0.113141
PER	21	PER-P21-6-4	201	M	44	14	58	6.6	7.8	14.4	5.3	6.4	11.7	19.697	17.949	18.75	4.06044	3.78419	2.63906	0.12053	0.572419	0.188616	110.044	0.5851	0.00317	0.001551	0.002478	0.003858	0.008608	0.196288	0.29161	0.000923	0.004162	0.008596	0.5343	0.000141	0.00171	0.002509	0.188616
PER	21	PER-P21-6-5	211.9	M	44	14	58	NA	NA	NA	NA	NA	NA	NA	NA	NA	4.06044	3.78419	2.63906	0.12173	NA	NA	107.422	0.566	0.004485	0.000792	0.001849	0.004008	0.005486	0.17175	0.311781	0.000765	0.012716	0.026461	0.5581	9.4e-05	0.002556	0.005073	NA
PER	21	PER-P21-6-6	203.7	M	46	15	61	7.2	8.1	15.3	6.2	6.9	13.1	13.889	14.815	14.379	4.11087	3.82864	2.70805	0.115579	0.557907	0.14429	111.314	0.626	0.002808	0.001099	0.001938	0.003039	0.006895	0.168435	0.297531	0.001403	0.008009	0.018103	0.5812	0.000154	0.002938	0.004108	0.14429
PER	21	PER-P21-6-7	214.4	M	50	14	64	7.8	9.5	17.3	6.5	7.3	13.8	16.667	23.158	20.231	4.15888	3.91202	2.63906	0.107357	0.581326	0.203716	109.362	0.5726	0.002931	0.000627	0.00231	0.005542	0.006852	0.174074	0.260517	0.001054	0.011059	0.018333	0.5445	0.000122	0.002057	0.006113	0.203716
PER	21	PER-P21-6-8	185.1	F	53	13	66	7.3	14.6	21.9	6.1	13.3	19.4	16.438	8.904	11.416	4.18965	3.97029	2.56495	0.0985075	0.729728	0.114409	123.867	0.6305	0.001901	0.000261	0.001049	0.001998	0.00709	0.247654	0.439415	1e-06	0.001282	0.00464	0.5868	2.4e-05	0.002519	0.004939	0.114409
PER	23	PER-P23-1-1	222.5	M	28	10	38	7	7.9	14.9	5.9	6.9	12.8	15.714	12.658	14.094	3.63759	3.3322	2.30259	0.193033	0.558838	0.141411	116.805	0.614	0.00338	0.001134	0.003318	0.007316	0.005437	0.19304	0.327829	0.000526	0.006286	0.019561	0.5808	0.000198	0.00694	0.011979	0.141411
PER	23	PER-P23-1-10	245.6	F	33	10	43	9.5	18.7	28.2	8	17.8	25.8	15.789	4.813	8.511	3.7612	3.49651	2.30259	0.166779	0.72498	0.0852131	155.252	0.6452	0.002645	0.001609	0.002049	0.005373	0.006174	0.180692	0.307938	NA	NA	NA	0.6003	8.6e-05	0.003193	0.006208	0.0852131
PER	23	PER-P23-1-11	208.7	M	33	11	44	7.3	9.4	16.7	6.4	7.8	14.2	12.329	17.021	14.97	3.78419	3.49651	2.3979	0.161845	0.597859	0.150265	115.436	0.5834	0.001696	0.000574	0.002038	0.004898	0.004432	0.165612	0.268112	NA	NA	NA	0.5753	0.000108	0.004335	0.01422	0.150265
PER	23	PER-P23-1-12	215	M	33	11	44	7.6	8.7	16.3	6.4	7.3	13.7	15.789	16.092	15.951	3.78419	3.49651	2.3979	0.162747	0.56302	0.160194	113.593	0.5972	0.002124	0.001495	0.002966	0.007511	0.006673	0.204503	0.348395	0.000211	0.00882	0.021692	0.5723	0.000107	0.002969	0.0059	0.160194
PER	23	PER-P23-1-13	245.2	F	34	11	45	9.4	18.5	27.9	7.9	17.2	25.1	15.957	7.027	10.036	3.80666	3.52636	2.3979	0.161826	0.724929	0.100529	145.491	0.6459	0.001623	0.000447	0.00158	0.002602	0.005481	0.169188	0.292352	4.8e-05	0.001626	0.006679	0.6234	3.3e-05	0.00263	0.005974	0.100529
PER	23	PER-P23-1-14	257.8	F	35	10	45	8.9	19.8	28.7	7.4	18.6	26	16.854	6.061	9.408	3.80666	3.55535	2.30259	0.158634	0.761345	0.0942193	140.55	0.6086	0.00553	0.002314	0.003618	0.00917	0.005809	0.18419	0.284552	8.6e-05	0.002577	0.006357	0.5763	0.000222	0.004057	0.010384	0.0942193
PER	23	PER-P23-1-15	227	M	35	10	45	8	9.8	17.8	6.5	7.8	14.3	18.75	20.408	19.663	3.80666	3.55535	2.30259	0.154999	0.583037	0.19792	119.869	0.5762	0.005826	0.001133	0.003938	0.007188	0.006057	0.13674	0.260266	6.1e-05	0.000274	0.000642	0.5496	0.00021	0.007758	0.01654	0.19792
PER	23	PER-P23-1-16	266.8	F	37	10	47	10.4	19.4	29.8	9	18.2	27.2	13.462	6.186	8.725	3.85015	3.61092	2.30259	0.150986	0.70891	0.0873611	159.578	0.6114	0.003737	0.001281	0.002386	0.005156	0.004944	0.199906	0.302464	2.4e-05	0.000821	0.002053	0.5882	0.000131	0.006076	0.009698	0.0873611
PER	23	PER-P23-1-2	218.3	M	29	10	39	7	8	15	6.2	7.1	13.3	11.429	11.25	11.333	3.66356	3.3673	2.30259	0.18572	0.562536	0.113574	119.484	0.5733	0.003793	0.001882	0.002388	0.004154	0.006099	0.192392	0.295033	0.001173	0.021967	0.039286	0.5506	7.2e-05	0.004096	0.006884	0.113574
PER	23	PER-P23-1-3	263.4	F	30	10	40	10.1	20.9	31	8.3	19.2	27.5	17.822	8.134	11.29	3.68888	3.4012	2.30259	0.185789	0.739872	0.113141	156.449	0.6718	0.003593	0.000534	0.002207	0.003729	0.008863	0.227853	0.393546	0.001495	0.017592	0.03982	0.6043	5.3e-05	0.004969	0.008955	0.113141
PER	23	PER-P23-1-4	209.3	M	30	11	41	7.6	8.4	16	6.2	6.9	13.1	18.421	17.857	18.125	3.71357	3.4012	2.3979	0.178126	0.552715	0.182257	115.758	0.6074	0.003949	0.00111	0.002471	0.00482	0.003904	0.138061	0.224569	0.000136	0.006766	0.013577	0.5626	0.000143	0.004466	0.00692	0.182257
PER	23	PER-P23-1-5	179.4	M	30	10	40	6.4	8.6	15	5.4	7	12.4	15.625	18.605	17.333	3.68888	3.4012	2.30259	0.172987	0.610568	0.17421	88.081	0.5614	0.006415	0.001821	0.003729	0.007408	0.008107	0.20788	0.36482	0.000274	0.002749	0.007218	0.5421	0.000136	0.007122	0.012003	0.17421
PER	23	PER-P23-1-6	228.4	F	30	10	40	8.7	17.2	25.9	7.2	15.8	23	17.241	8.14	11.197	3.68888	3.4012	2.30259	0.181037	0.72628	0.112205	152.765	0.6724	0.003033	0.001197	0.002139	0.003344	0.005259	0.162426	0.287603	8.9e-05	0.006629	0.018883	0.5996	9.1e-05	0.005514	0.009363	0.112205
PER	23	PER-P23-1-7	194.4	M	30	10	40	6.7	7.9	14.6	5.6	6.5	12.1	16.418	17.722	17.123	3.68888	3.4012	2.30259	0.175664	0.57174	0.172078	103.822	0.5806	0.007139	0.001258	0.004415	0.009007	0.006614	0.187334	0.302057	NA	NA	NA	0.5553	0.000422	0.006548	0.016538	0.172078
PER	23	PER-P23-1-8	213.9	M	31	11	42	7.3	8.1	15.4	5.6	6.8	12.4	23.288	16.049	19.481	3.73767	3.43399	2.3979	0.173081	0.55386	0.196064	108.83	0.5659	0.004912	0.001237	0.003231	0.006091	0.008875	0.21861	0.348689	0.000225	0.006787	0.017083	0.5708	0.000182	0.004297	0.007047	0.196064
PER	23	PER-P23-1-9	276.1	F	32	12	44	9.7	21.5	31.2	8.3	20.3	28.6	14.433	5.581	8.333	3.78419	3.46574	2.48491	0.175649	0.76025	0.0834267	156.077	0.6652	0.001807	0.00086	0.001925	0.003735	0.006318	0.167842	0.284985	0.000163	0.001501	0.006179	0.604	4.7e-05	0.002651	0.005916	0.0834267
PER	23	PER-P23-2-1	214.8	M	31	11	42	7.6	8.1	15.7	6.4	6.8	13.2	15.789	16.049	15.924	3.73767	3.43399	2.3979	0.173216	0.542085	0.159921	118.284	0.6075	0.002939	0.001623	0.002952	0.005506	0.005506	0.16006	0.272144	1e-06	0.003951	0.007417	0.57	0.000135	0.002622	0.006255	0.159921
PER	23	PER-P23-2-10	239.7	F	37	10	47	8.6	18.3	26.9	7.4	17.1	24.5	13.953	6.557	8.922	3.85015	3.61092	2.30259	0.148092	0.748168	0.0893388	143.929	0.618	0.002893	0.00092	0.001574	0.003365	0.007882	0.195687	0.374451	6.3e-05	0.003581	0.016316	0.5733	7.8e-05	0.004744	0.007299	0.0893388
PER	23	PER-P23-2-11	214.9	F	39	10	49	7.9	14.6	22.5	6.9	13.7	20.6	12.658	6.164	8.444	3.89182	3.66356	2.30259	0.137697	0.706123	0.0845407	132.115	0.6358	0.001603	0.000461	0.000941	0.002518	0.005656	0.216993	0.315087	NA	NA	NA	0.5975	1e-06	0.00117	0.002896	0.0845407
PER	23	PER-P23-2-12	176.7	M	40	12	52	5.7	7.5	13.2	4.8	6.5	11.3	15.789	13.333	14.394	3.95124	3.68888	2.48491	0.129361	0.604295	0.144442	98.203	0.6012	0.002381	0.000461	0.002004	0.005716	0.005461	0.219159	0.329394	NA	NA	NA	0.5556	1.9e-05	0.002944	0.00702	0.144442
PER	23	PER-P23-2-13	191.9	M	40	11	51	6.4	6.8	13.2	5.5	6	11.5	14.063	11.765	12.879	3.93183	3.68888	2.3979	0.131424	0.541184	0.129149	117.335	0.6782	0.071142	0.001209	0.022205	0.046634	0.005885	0.137607	0.260001	1e-06	0.000404	0.002337	0.6279	0.000712	0.036181	0.072206	0.129149
PER	23	PER-P23-2-2	252.2	F	32	10	42	7.4	9.4	16.8	6.4	7.8	14.2	13.514	17.021	15.476	3.73767	3.46574	2.30259	0.172819	0.593811	0.155385	147.674	0.6212	0.002318	0.001284	0.001873	0.005315	0.006357	0.179778	0.298456	8.3e-05	0.001435	0.005731	0.5946	0.000163	0.001929	0.004695	0.155385
PER	23	PER-P23-2-2	234.1	M	33	10	43	8.9	18.2	27.1	7.3	16.9	24.2	17.978	7.143	10.701	3.7612	3.49651	2.30259	0.165326	0.736348	0.107215	155.937	0.6224	0.003107	0.00116	0.002388	0.005523	0.007243	0.196069	0.3661	2.7e-05	0.0024	0.010017	0.5722	9.8e-05	0.002255	0.005119	0.107215
PER	23	PER-P23-2-3	257.2	F	33	11	44	9.6	22.1	31.7	8	20.4	28.4	16.667	7.692	10.41	3.78419	3.49651	2.3979	0.168177	0.77143	0.104289	161.098	0.6393	0.002677	0.000955	0.0017	0.005215	0.00393	0.128083	0.21413	4.4e-05	0.00089	0.001754	0.5831	9.9e-05	0.00377	0.010269	0.104289
PER	23	PER-P23-2-4	214.8	M	33	10	43	7.1	9	16.1	6.3	7.5	13.8	11.268	16.667	14.286	3.7612	3.49651	2.30259	0.162718	0.593187	0.14335	106.98	0.6229	0.004216	0.00086	0.002486	0.003837	0.005353	0.16252	0.287593	5.5e-05	0.001632	0.006276	0.5586	0.000146	0.005248	0.009545	0.14335
PER	23	PER-P23-2-5	256	F	33	10	43	8.7	19.8	28.5	7.5	18.9	26.4	13.793	4.545	7.368	3.7612	3.49651	2.30259	0.168036	0.768054	0.0737468	152.882	0.6577	0.003907	0.001408	0.003414	0.006631	0.0063	0.235284	0.373921	0.000158	0.006494	0.019822	0.5839	0.000123	0.005218	0.00864	0.0737468
PER	23	PER-P23-2-6	208.4	M	34	11	45	6.7	8	14.7	5.5	7	12.5	17.91	12.5	14.966	3.80666	3.52636	2.3979	0.157043	0.575456	0.150224	106.76	0.579	0.004714	0.000988	0.003218	0.007105	0.00609	0.217817	0.338861	4.4e-05	0.005185	0.014782	0.55	0.000188	0.008493	0.015662	0.150224
PER	23	PER-P23-2-7	270.1	F	34	10	44	10.4	23.1	33.5	8.8	20.9	29.7	15.385	9.524	11.343	3.78419	3.52636	2.30259	0.16467	0.760871	0.113675	152.843	0.6467	0.004178	0.001044	0.004821	0.010936	0.005125	0.191555	0.357778	0.00086	0.011282	0.034475	0.62	0.000278	0.006901	0.013626	0.113675
PER	23	PER-P23-2-9	220.1	F	37	10	47	8.3	16.6	24.9	6.9	15.3	22.2	16.867	7.831	10.843	3.85015	3.61092	2.30259	0.145786	0.729728	0.108644	138.44	0.654	0.003555	0.001137	0.003176	0.007507	0.007274	0.182776	0.31299	NA	NA	NA	0.5937	0.000157	0.008323	0.017948	0.108644
PER	23	PER-P23-3-1	233.1	F	32	10	42	8.2	17.8	26	7	16.5	23.5	14.634	7.303	9.615	3.73767	3.46574	2.30259	0.170358	0.754076	0.0962988	146.19	0.6468	0.013382	0.000709	0.010105	0.019131	0.005571	0.261802	0.373402	0.000354	0.015134	0.033029	0.6213	0.000109	0.011493	0.027168	0.0962988
PER	23	PER-P23-3-10	267.2	F	38	11	49	10.3	17.2	27.5	8.9	16.3	25.2	13.592	5.233	8.364	3.89182	3.63759	2.3979	0.147053	0.675714	0.0837378	157.951	0.6338	0.001939	0.000953	0.001822	0.004014	0.006136	0.213582	0.317291	NA	NA	NA	0.5617	4.4e-05	0.001296	0.002619	0.0837378
PER	23	PER-P23-3-11	195.1	M	38	11	49	6.2	7	13.2	5.5	6.4	11.9	11.29	8.571	9.848	3.89182	3.63759	2.3979	0.138777	0.558958	0.0986399	108.517	0.6024	0.004483	0.000909	0.002513	0.004684	0.004968	0.214124	0.315451	0.000185	0.012621	0.024146	0.5465	6.2e-05	0.005719	0.007927	0.0986399
PER	23	PER-P23-3-12	182.8	F	43	13	56	6	12.6	18.6	5.2	11.9	17.1	13.333	5.556	8.065	4.02535	3.7612	2.56495	0.121125	0.744249	0.0807377	123.425	0.6282	0.003269	0.001411	0.002083	0.004098	0.005602	0.196875	0.316491	0.000513	0.008977	0.021079	0.5943	0.000118	0.004399	0.006318	0.0807377
PER	23	PER-P23-3-2A	211.1	M	34	11	45	6.8	7.3	14.1	5.6	6.4	12	17.647	12.329	14.894	3.80666	3.52636	2.3979	0.157422	0.544196	0.149496	102.915	0.5608	0.003942	0.001388	0.002172	0.00403	0.006247	0.169227	0.320788	NA	NA	NA	0.5529	4.9e-05	0.00398	0.008404	0.149496
PER	23	PER-P23-3-2B	227.1	F	35	10	45	7.8	16.4	24.2	6.7	15.5	22.2	14.103	5.488	8.264	3.80666	3.55535	2.30259	0.155011	0.744611	0.0827344	145.478	0.6354	0.003308	0.001239	0.0014	0.002476	0.008191	0.205721	0.314339	9e-05	0.003384	0.007422	0.5937	3.5e-05	0.001352	0.00295	0.0827344
PER	23	PER-P23-3-3	222.1	M	36	10	46	6.8	8.1	14.9	5.8	7	12.8	14.706	13.58	14.094	3.82864	3.58352	2.30259	0.150087	0.574749	0.141411	107.994	0.5881	0.005537	0.000908	0.005221	0.010258	0.007499	0.201896	0.343175	0.00019	0.004718	0.011098	0.544	0.000212	0.009234	0.018147	0.141411
PER	23	PER-P23-3-4	277.7	F	36	10	46	9.4	18.9	28.3	8.2	17.4	25.6	12.766	7.937	9.541	3.82864	3.58352	2.30259	0.156293	0.731309	0.0955553	148.812	0.6612	0.004199	0.000801	0.003185	0.006092	0.005673	0.234168	0.37666	NA	NA	NA	0.5794	9.4e-05	0.004834	0.007685	0.0955553
PER	23	PER-P23-3-5A	NA	M	36	10	46	6	6.9	12.9	5.1	6	11.1	15	13.043	13.953	3.82864	3.58352	2.30259	NA	0.56437	0.139987	101.187	0.5896	0.008024	0.001106	0.005135	0.009251	0.006778	0.184473	0.322939	0.000275	0.005772	0.014726	0.5774	0.000332	0.00964	0.019249	0.139987
PER	23	PER-P23-3-5B	NA	F	36	10	46	8.7	20.1	28.8	7.6	19	26.6	12.644	5.473	7.639	3.82864	3.58352	2.30259	NA	0.772484	0.0764645	142.937	0.6349	0.00307	0.001026	0.002312	0.004516	0.003284	0.13801	0.243861	NA	NA	NA	0.596	0.000205	0.007005	0.014307	0.0764645
PER	23	PER-P23-3-6	257.3	F	36	10	46	9.5	17.8	27.3	8.2	16.8	25	13.684	5.618	8.425	3.82864	3.58352	2.30259	0.154173	0.710239	0.08435	153.455	0.6449	0.004525	0.001019	0.001917	0.003381	0.006581	0.194497	0.327513	NA	NA	NA	0.5979	9.1e-05	0.002461	0.003956	0.08435
PER	23	PER-P23-3-7	243.2	F	36	10	46	8.6	17.5	26.1	7.4	16.5	23.9	13.953	5.714	8.429	3.82864	3.58352	2.30259	0.152608	0.73488	0.0843901	146.816	0.6474	0.004333	0.001107	0.003183	0.006882	0.004245	0.164267	0.303714	1e-06	0.00097	0.003485	0.589	0.000106	0.007753	0.018729	0.0843901
PER	23	PER-P23-3-8	253.2	F	37	10	47	8.9	18.7	27.6	7.4	17.3	24.7	16.854	7.487	10.507	3.85015	3.61092	2.30259	0.149572	0.744408	0.105264	151.195	0.6197	0.003832	0.001452	0.002234	0.004743	0.002706	0.130526	0.247536	1.1e-05	0.001366	0.005431	0.5909	7.5e-05	0.001853	0.005765	0.105264
PER	23	PER-P23-3-9	278.7	F	37	11	48	10.1	20.2	30.3	8.7	18.9	27.6	13.861	6.436	8.911	3.8712	3.61092	2.3979	0.152166	0.729728	0.0892284	157.575	0.6303	0.002111	0.000974	0.001727	0.003946	0.004591	0.206308	0.31447	0.000882	0.009067	0.024787	0.6038	3.3e-05	0.002205	0.003791	0.0892284
PER	23	PER-P23-4-1	180.1	M	29	10	39	6.1	7.5	13.6	5.5	6.6	12.1	9.836	12	11.029	3.66356	3.3673	2.30259	0.179087	0.584126	0.110515	103.86	0.6162	0.004687	0.001239	0.003842	0.00846	0.002848	0.114451	0.188426	NA	NA	NA	0.5971	0.000158	0.01052	0.025029	0.110515
PER	23	PER-P23-4-10	215.2	M	33	11	44	7.1	7.1	14.2	6.2	6.3	12.5	12.676	11.268	11.972	3.78419	3.49651	2.3979	0.162775	0.523599	0.120008	117.126	0.5922	0.002006	0.001261	0.00166	0.003407	0.005496	0.170076	0.283309	0.001159	0.0089	0.020111	0.5589	0.000154	0.003064	0.00513	0.120008
PER	23	PER-P23-4-11A	NA	F	35	10	45	9.7	18.4	28.1	8.2	17	25.2	15.464	7.609	10.32	3.80666	3.55535	2.30259	NA	0.713924	0.103384	139.177	0.6192	0.004486	0.001627	0.003023	0.006801	0.005416	0.170606	0.29834	4.5e-05	0.00465	0.014426	0.5855	0.000255	0.005147	0.009338	0.103384
PER	23	PER-P23-4-11B	NA	M	35	10	45	7.1	9.4	16.5	6.2	8.1	14.3	12.676	13.83	13.333	3.80666	3.55535	2.30259	NA	0.606137	0.133728	112.512	0.599	0.00282	0.00094	0.002801	0.006638	0.007458	0.222951	0.395801	0.001548	0.014383	0.036555	0.5524	0.000159	0.003391	0.008027	0.133728
PER	23	PER-P23-4-12	194.5	M	36	10	46	6.3	8.3	14.6	5.7	6.8	12.5	9.524	18.072	14.384	3.82864	3.58352	2.30259	0.146401	0.604673	0.144341	113.516	0.5887	0.002623	0.000611	0.002697	0.007153	0.007259	0.182166	0.29863	1e-06	0.001542	0.004512	0.5633	4.2e-05	0.005688	0.010453	0.144341
PER	23	PER-P23-4-13	248.1	F	37	10	47	9.2	18.3	27.5	7.8	17	24.8	15.217	7.104	9.818	3.85015	3.61092	2.30259	0.149022	0.728103	0.0983384	136.306	0.6141	0.004147	0.000854	0.003086	0.006183	0.002501	0.157799	0.251564	NA	NA	NA	0.5535	0.000126	0.007578	0.013293	0.0983384
PER	23	PER-P23-4-14	232.8	F	37	10	47	8.3	16.6	24.9	7.2	15.6	22.8	13.253	6.024	8.434	3.85015	3.61092	2.30259	0.147302	0.729728	0.0844403	142.863	0.6094	0.002087	0.001006	0.001585	0.0037	0.005469	0.168337	0.252706	NA	NA	NA	0.5908	1e-06	0.005433	0.008576	0.0844403
PER	23	PER-P23-4-15	258.9	F	38	11	49	8.9	16.9	25.8	7.5	15.7	23.2	15.73	7.101	10.078	3.89182	3.63759	2.3979	0.146222	0.714234	0.100951	158.146	0.6116	0.004295	0.00165	0.002235	0.004262	0.006602	0.192501	0.337897	0.000259	0.004659	0.013559	0.5895	0.000191	0.004021	0.006624	0.100951
PER	23	PER-P23-4-16	152.6	M	42	12	54	5.3	6.6	11.9	4.4	5.6	10	16.981	15.152	15.966	3.98898	3.73767	2.48491	0.11971	0.587908	0.160346	86.955	0.5953	0.001324	0.000631	0.001802	0.003026	0.007153	0.181086	0.346274	0.000222	0.003255	0.012298	0.593	5.5e-05	0.001303	0.00251	0.160346
PER	23	PER-P23-4-2	229	F	31	11	42	8.6	16.1	24.7	7.1	15	22.1	17.442	6.832	10.526	3.73767	3.43399	2.3979	0.175281	0.709984	0.105455	138.224	0.6401	0.002819	0.001988	0.00231	0.003526	0.007125	0.210558	0.363287	0.000113	0.00424	0.012333	0.607	0.00018	0.001588	0.00246	0.105455
PER	23	PER-P23-4-3	190.5	M	31	11	42	6.2	6.3	12.5	5.4	5.6	11	12.903	11.111	12	3.73767	3.43399	2.3979	0.169344	0.528224	0.12029	109.796	0.5866	0.004768	0.002301	0.003275	0.00667	0.007957	0.163568	0.296978	0.00151	0.014355	0.032531	0.5749	0.000236	0.006053	0.009087	0.12029
PER	23	PER-P23-4-4	202.7	M	31	11	42	7.2	8.5	15.7	6	6.7	12.7	16.667	21.176	19.108	3.73767	3.43399	2.3979	0.171346	0.572103	0.192262	112.639	0.563	0.003357	0.001757	0.002508	0.00464	0.00523	0.145367	0.257507	NA	NA	NA	0.5453	0.000201	0.003014	0.004968	0.192262
PER	23	PER-P23-4-5	195.1	M	32	11	43	6.6	7.1	13.7	5.2	5.9	11.1	21.212	16.901	18.978	3.7612	3.46574	2.3979	0.164797	0.544801	0.190938	104.688	0.5698	0.00513	0.00182	0.002796	0.005463	0.007968	0.179952	0.297627	0.000118	0.004406	0.010736	0.5458	0.000244	0.005693	0.007762	0.190938
PER	23	PER-P23-4-6	231.1	F	33	10	43	8.6	16.1	24.7	7	14.8	21.8	18.605	8.075	11.741	3.7612	3.49651	2.30259	0.164935	0.709984	0.117681	145.932	0.6343	0.002254	0.001	0.001701	0.003571	0.004803	0.161126	0.258394	NA	NA	NA	0.5936	4.3e-05	0.004107	0.007027	0.117681
PER	23	PER-P23-4-7	201.7	M	33	12	45	6.8	7.2	14	6	6.4	12.4	11.765	11.111	11.429	3.80666	3.49651	2.48491	0.160812	0.540175	0.11454	107.88	0.5503	0.003748	0.001103	0.002615	0.005098	0.005356	0.129789	0.236761	8e-06	0.001369	0.004175	0.5427	0.000205	0.003179	0.00568	0.11454
PER	23	PER-P23-4-8	197	M	33	12	45	6.3	7.1	13.4	5.3	6.1	11.4	15.873	14.085	14.925	3.80666	3.49651	2.48491	0.160097	0.558425	0.14981	103.675	0.5922	0.002705	0.000682	0.001779	0.003167	0.004437	0.140382	0.235997	NA	NA	NA	0.5531	0.000262	0.003788	0.006096	0.14981
PER	23	PER-P23-4-9	214.8	M	33	11	44	7.3	8.8	16.1	6	7.5	13.5	17.808	14.773	16.149	3.78419	3.49651	2.3979	0.162718	0.578279	0.1622	106.289	0.602	0.007539	0.000999	0.004219	0.008943	0.003988	0.160412	0.264704	NA	NA	NA	0.5767	0.00015	0.011716	0.018314	0.1622
PER	23	PER-P23-5-1	208.8	M	32	11	43	6.9	7.2	14.1	5.7	6.1	11.8	17.391	15.278	16.312	3.7612	3.46574	2.3979	0.166918	0.535927	0.163852	112.114	0.5959	0.003626	0.001421	0.00226	0.004834	0.005636	0.171531	0.280801	0.000477	0.003001	0.009733	0.5626	0.000237	0.004783	0.007172	0.163852
PER	23	PER-P23-5-2	210.4	M	32	11	43	7.2	8	15.2	5.9	6.7	12.6	18.056	16.25	17.105	3.7612	3.46574	2.3979	0.167157	0.554262	0.171895	108.375	0.603	0.007573	0.001524	0.005799	0.011534	0.00772	0.162656	0.262798	0.001539	0.019422	0.032341	0.571	0.000254	0.008997	0.017065	0.171895
PER	23	PER-P23-5-3B	211.9	M	35	11	46	7.1	7.3	14.4	6	6.4	12.4	15.493	12.329	13.889	3.82864	3.55535	2.3979	0.153032	0.531636	0.13934	109.961	0.5787	0.005753	0.001307	0.004004	0.008501	0.005589	0.181396	0.295156	NA	NA	NA	0.5393	0.000251	0.00808	0.011367	0.13934
PER	23	PER-P23-5-4A	244.8	F	34	11	45	9.1	16.2	25.3	7.8	15	22.8	14.286	7.407	9.881	3.80666	3.52636	2.3979	0.161778	0.69491	0.0989715	146.083	0.6789	0.001256	0.000472	0.00105	0.002498	0.005106	0.187248	0.285453	NA	NA	NA	0.6173	1.5e-05	0.001562	0.003104	0.0989715
PER	23	PER-P23-5-4B	219.9	M	35	10	45	7.2	7.8	15	6.2	6.9	13.1	13.889	11.538	12.667	3.80666	3.55535	2.30259	0.154091	0.546851	0.127011	106.697	0.6019	0.003771	0.000856	0.003731	0.008417	0.007073	0.196794	0.341275	5.6e-05	0.002213	0.003932	0.5494	0.000111	0.008756	0.017181	0.127011
PER	23	PER-P23-5-5B	263.1	F	36	10	46	9.4	19.7	29.1	7.9	18.2	26.1	15.957	7.614	10.309	3.82864	3.58352	2.30259	0.154793	0.743646	0.103273	147.201	0.6241	0.005521	0.001258	0.002536	0.003929	0.006118	0.213453	0.382424	NA	NA	NA	0.5839	0.000238	0.002457	0.005751	0.103273
PER	23	PER-P23-5-6A	198.2	F	34	11	45	8	17.1	25.1	6.9	15.6	22.5	13.75	8.772	10.359	3.80666	3.52636	2.3979	0.155567	0.749503	0.103776	129.4	0.6783	0.001636	0.000521	0.001407	0.003294	0.006969	0.211459	0.341254	1e-06	0.001089	0.002867	0.62	1.7e-05	0.003167	0.005901	0.103776
PER	23	PER-P23-5-6B	241.9	F	37	10	47	8.1	15	23.1	6.9	13.9	20.8	14.815	7.333	9.957	3.85015	3.61092	2.30259	0.148338	0.70673	0.0997353	142.866	0.6296	0.002196	0.001297	0.001624	0.002475	0.007496	0.234382	0.360954	NA	NA	NA	0.5965	0.000121	0.002919	0.004371	0.0997353
PER	23	PER-P23-5-7	240.3	F	37	11	48	9.3	18.3	27.6	7.7	16.8	24.5	17.204	8.197	11.232	3.8712	3.61092	2.3979	0.148159	0.724877	0.112558	156.673	0.634	0.001497	0.000406	0.001095	0.002801	0.006095	0.204893	0.339973	8e-06	0.001641	0.006389	0.621	4e-06	0.004467	0.008349	0.112558
PER	23	PER-P23-5-8	248.8	F	39	10	49	8.9	17.6	26.5	7.4	16.4	23.8	16.854	6.818	10.189	3.89182	3.66356	2.30259	0.141453	0.726358	0.102067	143.724	0.6287	0.004447	0.000859	0.004332	0.009268	0.004346	0.156651	0.281675	NA	NA	NA	0.5682	0.000227	0.010873	0.018035	0.102067
PER	23	PER-P23-6-1	229.9	F	30	10	40	8.1	16.6	24.7	6.8	15.5	22.3	16.049	6.627	9.717	3.68888	3.4012	2.30259	0.181255	0.736994	0.0973236	142.048	0.6713	0.00224	0.000496	0.001595	0.003826	0.00575	0.197342	0.31718	0.001789	0.006676	0.006811	0.6181	0.000109	0.005189	0.010805	0.0973236
PER	23	PER-P23-6-10	196.5	M	33	10	43	6.8	7.9	14.7	5.6	6.9	12.5	17.647	12.658	14.966	3.7612	3.49651	2.30259	0.16002	0.567369	0.150224	99.668	0.6157	0.007368	0.001456	0.005483	0.009619	0.008615	0.201546	0.312563	0.000746	0.011374	0.021811	0.5499	0.000408	0.01144	0.023094	0.150224
PER	23	PER-P23-6-11	244.9	F	35	10	45	8.2	17.4	25.6	6.9	16.3	23.2	15.854	6.322	9.375	3.80666	3.55535	2.30259	0.157167	0.747337	0.0938879	152.274	0.6488	0.002386	0.001151	0.002019	0.003156	0.006667	0.229482	0.375936	3.3e-05	0.001366	0.005231	0.5717	4e-05	0.001208	0.002286	0.0938879
PER	23	PER-P23-6-12	241.8	F	35	10	45	8.3	17	25.3	7.2	16	23.2	13.253	5.882	8.3	3.80666	3.55535	2.30259	0.156803	0.736821	0.0830956	140.403	0.6228	0.003027	0.00127	0.00222	0.004308	0.005756	0.198523	0.32853	NA	NA	NA	0.5706	7.8e-05	0.003057	0.00637	0.0830956
PER	23	PER-P23-6-13	241.4	F	38	10	48	9.1	18.7	27.8	7.7	17.5	25.2	15.385	6.417	9.353	3.8712	3.63759	2.30259	0.14438	0.7378	0.0936669	143.943	0.6302	0.004799	0.001344	0.002615	0.005214	0.007873	0.257237	0.394507	0.001092	0.0234	0.041017	0.5741	0.000201	0.005072	0.011491	0.0936669
PER	23	PER-P23-6-14	156.2	M	38	11	49	4.8	5.4	10.2	3.8	4.8	8.6	20.833	11.111	15.686	3.89182	3.63759	2.3979	0.132925	0.557907	0.15751	78.542	0.588	0.002438	0.001477	0.002292	0.003431	0.005967	0.215565	0.32977	0.001109	0.007228	0.013681	0.6131	0.00043	0.002513	0.005208	0.15751
PER	23	PER-P23-6-15	216.1	M	40	11	51	7.5	8.1	15.6	6.2	6.5	12.7	17.333	19.753	18.59	3.93183	3.68888	2.3979	0.134394	0.545951	0.186988	112.787	0.5709	0.003099	0.001254	0.002094	0.005617	0.007215	0.209311	0.333555	0.000469	0.006443	0.016602	0.5827	6.7e-05	0.004755	0.008694	0.186988
PER	23	PER-P23-6-2	221.5	M	31	12	43	7.5	8	15.5	6.2	6.6	12.8	17.333	17.5	17.419	3.7612	3.43399	2.48491	0.174207	0.542325	0.175083	120.318	0.5773	0.003927	0.001172	0.003795	0.007462	0.00584	0.228726	0.360951	0.001059	0.017858	0.03572	0.5508	0.000251	0.006175	0.011822	0.175083
PER	23	PER-P23-6-3	206.3	M	31	10	41	6.8	8.5	15.3	5.7	7.1	12.8	16.176	16.471	16.34	3.71357	3.43399	2.30259	0.171914	0.589031	0.164136	113.026	0.5863	0.003585	0.001162	0.002354	0.004527	0.006871	0.19366	0.289084	0.000955	0.015664	0.027887	0.5767	0.000191	0.004538	0.007869	0.164136
PER	23	PER-P23-6-4	212	M	31	11	42	7.5	7.8	15.3	6.2	6.3	12.5	17.333	19.231	18.301	3.73767	3.43399	2.3979	0.172793	0.534957	0.184047	117.475	0.5671	0.001989	0.000945	0.001762	0.003617	0.007097	0.217454	0.33345	0.001557	0.023842	0.040724	0.5676	9.3e-05	0.00193	0.005498	0.184047
PER	23	PER-P23-6-5	200.1	M	32	11	43	7.6	8	15.6	5.9	6.5	12.4	22.368	18.75	20.513	3.7612	3.46574	2.3979	0.165588	0.538467	0.206597	110.53	0.5635	0.002927	0.001253	0.001972	0.004664	0.006009	0.171096	0.289182	1.9e-05	0.010113	0.019566	0.5642	8e-06	0.004407	0.006869	0.206597
PER	23	PER-P23-6-6	223.3	F	32	10	42	8	17	25	6.8	15.7	22.5	15	7.647	10	3.73767	3.46574	2.30259	0.169016	0.747763	0.100167	138.995	0.6493	0.002925	0.000859	0.00333	0.007218	0.004693	0.168878	0.340569	NA	NA	NA	0.5919	6.3e-05	0.004846	0.011836	0.100167
PER	23	PER-P23-6-7	228	F	32	10	42	7.8	16.4	24.2	6.5	15.2	21.7	16.667	7.317	10.331	3.73767	3.46574	2.30259	0.169667	0.744611	0.103495	148.87	0.6534	0.003083	0.000562	0.002491	0.004966	0.004433	0.149837	0.256884	NA	NA	NA	0.6017	6.1e-05	0.005429	0.013952	0.103495
PER	23	PER-P23-6-8	249	F	32	10	42	9.2	17.6	26.8	7.7	16.3	24	16.304	7.386	10.448	3.73767	3.46574	2.30259	0.17242	0.716456	0.104671	147.884	0.6239	0.003397	0.000559	0.001809	0.002921	0.008035	0.218895	0.347676	0.000834	0.020075	0.036349	0.5896	6e-05	0.003638	0.008006	0.104671
PER	23	PER-P23-6-9	224.9	F	33	10	43	8	16.1	24.1	6.8	15.4	22.2	15	4.348	7.884	3.7612	3.49651	2.30259	0.164111	0.731585	0.0789219	145.288	0.6368	0.002783	0.001166	0.002404	0.00418	0.005336	0.211619	0.284781	NA	NA	NA	0.5679	2e-05	0.005129	0.008412	0.0789219
PER	25	PER-P25-1-1	199.7	M	25	8	33	6.8	7.4	14.2	5.5	6.4	11.9	19.118	13.514	16.197	3.49651	3.21888	2.07944	0.211873	0.548171	0.162687	112.875	0.603	0.008767	0.001053	0.005461	0.011869	0.005648	0.195728	0.312576	NA	NA	NA	0.574	0.000581	0.018169	0.039365	0.162687
PER	25	PER-P25-1-10	268.1	F	27	8	35	9.2	18.5	27.7	7.8	17.5	25.3	15.217	5.405	8.664	3.55535	3.29584	2.07944	0.207087	0.731343	0.0867488	153.108	0.642	0.003054	0.001238	0.003041	0.007272	0.005878	0.146066	0.244283	NA	NA	NA	0.6102	5.3e-05	0.007077	0.016233	0.0867488
PER	25	PER-P25-1-11	246.7	F	27	8	35	8.3	18.1	26.4	7.1	17.2	24.3	14.458	4.972	7.955	3.55535	3.29584	2.07944	0.204006	0.755436	0.0796341	147.163	0.6554	0.003522	0.00079	0.00251	0.006245	0.005902	0.189332	0.279197	NA	NA	NA	0.6225	0.000175	0.006179	0.013143	0.0796341
PER	25	PER-P25-1-12	209.6	M	27	8	35	6.6	7.7	14.3	5.5	6.9	12.4	16.667	10.39	13.287	3.55535	3.29584	2.07944	0.19797	0.56861	0.133264	109.396	0.6181	0.010599	0.001494	0.006164	0.015356	0.007037	0.163324	0.275258	0.000171	0.009617	0.019293	0.6056	0.000298	0.013966	0.034188	0.133264
PER	25	PER-P25-1-13	262.9	F	28	8	36	8.9	19.8	28.7	7.6	18.6	26.2	14.607	6.061	8.711	3.58352	3.3322	2.07944	0.198992	0.761345	0.0872205	159.969	0.64	0.017964	0.001342	0.009785	0.020376	0.005164	0.176659	0.294967	NA	NA	NA	0.6104	0.000675	0.016867	0.043812	0.0872205
PER	25	PER-P25-1-14	238	F	28	8	36	NA	NA	NA	NA	NA	NA	NA	NA	NA	3.58352	3.3322	2.07944	0.195438	NA	NA	144.134	0.6479	0.00373	0.001053	0.002463	0.004437	0.00582	0.185507	0.271463	0.000393	0.00482	0.011907	0.5995	0.000254	0.006873	0.014829	NA
PER	25	PER-P25-1-15	202	M	28	8	36	6.4	8.5	14.9	5.3	7.5	12.8	17.188	11.765	14.094	3.58352	3.3322	2.07944	0.189581	0.607078	0.141411	110.571	0.6132	0.015511	0.001201	0.009644	0.01777	0.003767	0.135995	0.235543	NA	NA	NA	0.6145	0.000507	0.019511	0.038069	0.141411
PER	25	PER-P25-1-16	246.4	F	30	8	38	7.7	16.7	24.4	6.2	15.7	21.9	19.481	5.988	10.246	3.63759	3.4012	2.07944	0.183565	0.753816	0.10264	159.969	0.6557	0.012441	0.000944	0.006998	0.013848	0.005211	0.192056	0.30919	1e-06	0.000876	0.003626	0.6243	0.000201	0.013058	0.024932	0.10264
PER	25	PER-P25-1-17	230.6	F	34	8	42	7.8	16.8	24.6	6.9	16.1	23	11.538	4.167	6.504	3.73767	3.52636	2.07944	0.16002	0.751762	0.0650859	138.276	0.6457	0.005034	0.001561	0.004243	0.009317	0.00558	0.174385	0.299122	NA	NA	NA	0.5836	0.000304	0.006106	0.01397	0.0650859
PER	25	PER-P25-1-2	225.1	M	25	8	33	7.3	9.1	16.4	6.6	8	14.6	9.589	12.088	10.976	3.49651	3.21888	2.07944	0.216662	0.588216	0.109982	112.423	0.6074	0.02449	0.001087	0.01129	0.02267	0.003564	0.109848	0.216469	0.000184	0.004504	0.009923	0.5721	0.000322	0.019705	0.041582	0.109982
PER	25	PER-P25-1-3	193.7	M	25	8	33	6.9	7.7	14.6	6	6.9	12.9	13.043	10.39	11.644	3.49651	3.21888	2.07944	0.210652	0.555534	0.116705	104.022	0.6076	0.012664	0.001095	0.008088	0.01449	0.007905	0.182929	0.273385	0.000548	0.014625	0.026674	0.5493	0.000618	0.023511	0.04658	0.116705
PER	25	PER-P25-1-4	182.6	M	26	8	34	5.8	6.9	12.7	5.1	6	11.1	12.069	13.043	12.598	3.52636	3.2581	2.07944	0.200281	0.574371	0.126316	101.862	0.5875	0.006908	0.001326	0.004757	0.0113	0.005384	0.172697	0.307211	NA	NA	NA	0.5535	0.00062	0.008801	0.021154	0.126316
PER	25	PER-P25-1-5	211.4	M	26	8	34	7	7.7	14.7	5.8	6.8	12.6	17.143	11.688	14.286	3.52636	3.2581	2.07944	0.205914	0.551317	0.14335	112.89	0.5723	0.016397	0.001238	0.007626	0.019547	0.005926	0.130849	0.268888	0.000219	0.004041	0.010914	0.557	0.000512	0.01686	0.03891	0.14335
PER	25	PER-P25-1-6	217	M	26	8	34	6.5	8.2	14.7	5.8	7.4	13.2	10.769	9.756	10.204	3.52636	3.2581	2.07944	0.206919	0.591761	0.102218	117.223	0.5932	0.0093	0.001143	0.005739	0.014928	0.005411	0.150029	0.239299	NA	NA	NA	0.5789	0.000405	0.010259	0.028911	0.102218
PER	25	PER-P25-1-7	251.2	F	26	8	34	7	19	26	5.9	17.7	23.6	15.714	6.842	9.231	3.52636	3.2581	2.07944	0.212548	0.819448	0.0924416	145.68	0.6593	0.005834	0.001467	0.004629	0.008593	0.004863	0.140054	0.230499	NA	NA	NA	0.611	9.7e-05	0.005129	0.011735	0.0924416
PER	25	PER-P25-1-8	267.7	F	27	8	35	9	19.7	28.7	7.9	18.7	26.6	12.222	5.076	7.317	3.55535	3.29584	2.07944	0.207032	0.756542	0.0732354	161.384	0.6437	0.007861	0.001121	0.004419	0.009875	0.006726	0.167021	0.275037	4.5e-05	0.003633	0.008453	0.6011	0.00028	0.01316	0.030946	0.0732354
PER	25	PER-P25-1-9	247.7	F	27	8	35	8.6	19.4	28	7.2	18.1	25.3	16.279	6.701	9.643	3.55535	3.29584	2.07944	0.204156	0.765444	0.0965801	145.922	0.6935	0.010212	0.000367	0.005327	0.013984	0.004631	0.181996	0.285539	NA	NA	NA	0.6328	6.8e-05	0.011952	0.034046	0.0965801
PER	25	PER-P25-2-1	184.2	M	26	8	34	6.2	6.2	12.4	5.4	5.6	11	12.903	9.677	11.29	3.52636	3.2581	2.07944	0.200616	0.523599	0.113141	100.21	0.6045	0.015159	0.001492	0.011469	0.020555	0.006806	0.200569	0.349463	3e-06	0.003818	0.012006	0.5908	0.00046	0.027366	0.052125	0.113141
PER	25	PER-P25-2-10	253.3	F	29	8	37	9.1	20.8	29.9	7.8	18.9	26.7	14.286	9.135	10.702	3.61092	3.3673	2.07944	0.190847	0.769327	0.107225	146.117	0.6525	0.016258	0.001212	0.008554	0.016689	0.005257	0.191688	0.302456	0.000125	0.009102	0.017272	0.6427	0.00028	0.018088	0.033923	0.107225
PER	25	PER-P25-2-11	202.1	M	29	8	37	6.7	8.1	14.8	5.8	7.1	12.9	13.433	12.346	12.838	3.61092	3.3673	2.07944	0.183061	0.579132	0.128735	101.741	0.5928	0.049455	0.001273	0.018344	0.028147	0.005934	0.149522	0.260184	7.2e-05	0.005427	0.012175	0.5562	0.000877	0.029637	0.062772	0.128735
PER	25	PER-P25-2-12	189.3	M	31	8	39	6.7	7.9	14.6	6	7.8	13.8	10.448	1.266	5.479	3.66356	3.43399	2.07944	0.16914	0.57174	0.0548174	101.116	0.6202	0.013352	0.001522	0.009997	0.015877	0.006921	0.159757	0.260912	0.001163	0.020195	0.035025	0.6012	0.000837	0.015494	0.034622	0.0548174
PER	25	PER-P25-2-13A	243.9	F	34	8	42	8.2	17.5	25.7	6.9	16.5	23.4	15.854	5.714	8.949	3.73767	3.52636	2.07944	0.161669	0.749037	0.0896099	139.583	0.6692	0.007031	0.000818	0.004481	0.012871	0.004889	0.12959	0.238583	5.9e-05	0.000884	0.003768	0.5907	3.5e-05	0.014968	0.036081	0.0896099
PER	25	PER-P25-2-13B	248.2	F	33	8	41	8.5	18.2	26.7	7.3	17.2	24.5	14.118	5.495	8.24	3.71357	3.49651	2.07944	0.167098	0.750013	0.0824935	143.771	0.6543	0.006683	0.000955	0.003445	0.008685	0.007616	0.183023	0.313633	0.000136	0.001933	0.00797	0.624	0.000201	0.009643	0.023221	0.0824935
PER	25	PER-P25-2-14	247.6	F	42	8	50	8.9	15.9	24.8	7.5	14.7	22.2	15.73	7.547	10.484	3.91202	3.73767	2.07944	0.131234	0.695969	0.105033	149.59	0.6805	0.010725	0.000961	0.008071	0.016233	0.003187	0.107225	0.174225	NA	NA	NA	0.6296	0.000142	0.011422	0.029898	0.105033
PER	25	PER-P25-2-2	267.2	F	27	8	35	8.3	16.9	25.2	7.1	15.9	23	14.458	5.917	8.73	3.55535	3.29584	2.07944	0.206963	0.735064	0.0874113	155.052	0.6533	0.004252	0.002035	0.002453	0.004791	0.006657	0.167608	0.296794	4.3e-05	0.001915	0.00683	0.6205	0.00018	0.005655	0.010931	0.0874113
PER	25	PER-P25-2-3	281.5	F	27	8	35	9.3	21.1	30.4	8.1	20	28.1	12.903	5.213	7.566	3.55535	3.29584	2.07944	0.208894	0.76714	0.0757324	156.595	0.6539	0.033848	0.000727	0.013965	0.038442	0.005546	0.153805	0.275779	6e-06	0.000574	0.001892	0.5788	0.000257	0.018436	0.054686	0.0757324
PER	25	PER-P25-2-4	229.7	F	27	8	35	7	15.3	22.3	6	14.7	20.7	14.286	3.922	7.175	3.55535	3.29584	2.07944	0.201362	0.756113	0.0718117	142.129	0.621	0.005507	0.00165	0.002931	0.009063	0.006618	0.180867	0.291792	0.000314	0.007907	0.020901	0.591	0.000175	0.007613	0.017819	0.0718117
PER	25	PER-P25-2-5	200.2	M	28	8	36	6.3	8.9	15.2	5.5	7.8	13.3	12.698	12.36	12.5	3.58352	3.3322	2.07944	0.189261	0.625529	0.125328	98.854	0.6041	0.006694	0.000966	0.005498	0.016395	0.008105	0.207122	0.335829	3.9e-05	0.001898	0.004353	0.5894	0.000448	0.018953	0.048934	0.125328
PER	25	PER-P25-2-6	215.7	M	28	8	36	6.8	8.5	15.3	5.9	7.2	13.1	13.235	15.294	14.379	3.58352	3.3322	2.07944	0.191925	0.589031	0.14429	108.734	0.5953	0.017681	0.001247	0.012187	0.022425	0.005204	0.154677	0.290898	9.4e-05	0.005052	0.015419	0.5683	0.000693	0.027526	0.059146	0.14429
PER	25	PER-P25-2-7	236.3	F	28	8	36	7.8	17.7	25.5	6.9	16.7	23.6	11.538	5.65	7.451	3.58352	3.3322	2.07944	0.195182	0.767193	0.0745791	144.962	0.6754	0.005465	0.000645	0.003472	0.008567	0.007487	0.207378	0.357836	3e-06	0.001721	0.007947	0.625	0.0001	0.01169	0.026024	0.0745791
PER	25	PER-P25-2-8	214.9	M	29	8	37	7	9.4	16.4	6.1	8	14.1	12.857	14.894	14.024	3.61092	3.3673	2.07944	0.185178	0.61037	0.140704	111.155	0.594	0.008119	0.001387	0.005066	0.011943	0.007998	0.190974	0.279342	0.001734	0.021611	0.035763	0.5535	0.000383	0.016642	0.03148	0.140704
PER	25	PER-P25-2-9	210.6	F	29	8	37	8.6	19.5	28.1	7.2	18.2	25.4	16.279	6.667	9.609	3.61092	3.3673	2.07944	0.184481	0.766961	0.0962385	141.297	0.6694	0.003186	0.000554	0.003701	0.007244	0.006268	0.172438	0.310088	NA	NA	NA	0.6271	7.2e-05	0.008038	0.017118	0.0962385
PER	25	PER-P25-3-1	185.8	M	24	7	31	5.6	6.5	12.1	5.1	6.2	11.3	8.929	4.615	6.612	3.43399	3.17805	1.94591	0.217695	0.567102	0.0661683	101.936	0.5866	0.007187	0.001751	0.005967	0.012174	0.0077	0.196526	0.293466	6.7e-05	0.009134	0.017142	0.5512	0.000326	0.008751	0.022632	0.0661683
PER	25	PER-P25-3-10	218.7	F	28	8	36	7.7	15.9	23.6	6.5	14.8	21.3	15.584	6.918	9.746	3.58352	3.3322	2.07944	0.192418	0.739243	0.097615	142.66	0.6504	0.004352	0.000842	0.00321	0.006278	0.007611	0.19604	0.320763	1e-06	0.001713	0.0047	0.6133	0.000174	0.004693	0.009323	0.097615
PER	25	PER-P25-3-11	222.5	M	28	8	36	7.3	8.6	15.9	6.3	7.5	13.8	13.699	12.791	13.208	3.58352	3.3322	2.07944	0.193033	0.571484	0.132467	116.391	0.591	0.008727	0.001625	0.006179	0.015577	0.007533	0.176211	0.296576	1.6e-05	0.001637	0.005353	0.5642	0.00055	0.022125	0.041294	0.132467
PER	25	PER-P25-3-12	226.9	F	28	8	36	8.3	18.9	27.2	6.9	17.5	24.4	16.867	7.407	10.294	3.58352	3.3322	2.07944	0.193732	0.768215	0.103123	135.753	0.641	0.003584	0.00083	0.002953	0.008154	0.004382	0.144118	0.272189	NA	NA	NA	0.6266	0.000293	0.006459	0.015171	0.103123
PER	25	PER-P25-3-13	177.2	M	29	9	38	5.9	6.4	12.3	5	5.6	10.6	15.254	12.5	13.821	3.63759	3.3673	2.19722	0.178527	0.547232	0.138654	101.941	0.6219	0.008686	0.001478	0.004733	0.00997	0.005872	0.143092	0.265785	0.001001	0.014257	0.027045	0.5815	0.000831	0.012746	0.026865	0.138654
PER	25	PER-P25-3-14	220.5	F	29	8	37	8	20.8	28.8	7	19.2	26.2	12.5	7.692	9.028	3.61092	3.3673	2.07944	0.186065	0.80701	0.0904031	140.267	0.6515	0.00444	0.001342	0.0021	0.005526	0.005268	0.157409	0.25357	0.000153	0.00376	0.008973	0.6113	0.000301	0.003662	0.007623	0.0904031
PER	25	PER-P25-3-15	248	F	30	8	38	8.3	18.4	26.7	7.1	17.2	24.3	14.458	6.522	8.989	3.63759	3.4012	2.07944	0.183781	0.7603	0.0900115	148.771	0.6446	0.00604	0.001106	0.00273	0.008676	0.005926	0.178076	0.292425	0.000154	0.00598	0.017497	0.6155	0.000207	0.008378	0.020386	0.0900115
PER	25	PER-P25-3-16	233.8	F	30	8	38	8.8	18.6	27.4	7.4	17.7	25.1	15.909	4.839	8.394	3.63759	3.4012	2.07944	0.181816	0.746171	0.0840389	143.563	0.6384	0.003103	0.001016	0.002752	0.008007	0.005464	0.195102	0.360027	NA	NA	NA	0.6118	7.8e-05	0.004759	0.011361	0.0840389
PER	25	PER-P25-3-17	249.6	F	31	8	39	9.3	19.8	29.1	7.8	18.8	26.6	16.129	5.051	8.591	3.66356	3.43399	2.07944	0.17806	0.748325	0.086016	157.563	0.6324	0.004669	0.001805	0.002873	0.006511	0.006434	0.205641	0.369558	2.6e-05	0.000813	0.002988	0.6017	2.2e-05	0.006052	0.010186	0.086016
PER	25	PER-P25-3-18	224.1	F	34	8	42	8	16.5	24.5	6.9	16	22.9	13.75	3.03	6.531	3.73767	3.52636	2.07944	0.159179	0.738892	0.0653565	136.355	0.6225	0.008273	0.001253	0.004892	0.012836	0.006996	0.187631	0.32785	NA	NA	NA	0.6044	0.000215	0.007935	0.020823	0.0653565
PER	25	PER-P25-3-2	198.1	M	25	8	33	6.3	6.4	12.7	5.3	5.5	10.8	15.873	14.063	14.961	3.49651	3.21888	2.07944	0.211551	0.528151	0.150174	106.44	0.5805	0.007183	0.001451	0.004938	0.009794	0.007219	0.164364	0.293675	1.5e-05	0.006474	0.021861	0.5595	0.000467	0.013993	0.029311	0.150174
PER	25	PER-P25-3-3	191.6	M	25	8	33	6.4	8	14.4	5.6	7	12.6	12.5	12.5	12.5	3.49651	3.21888	2.07944	0.210216	0.589031	0.125328	103.874	0.5895	0.029655	0.001006	0.013862	0.02477	0.003347	0.130305	0.212906	1e-06	0.003788	0.009662	0.6082	0.000392	0.024302	0.053199	0.125328
PER	25	PER-P25-3-4	221.6	M	25	8	33	6.3	7.4	13.7	5.4	6.4	11.8	14.286	13.514	13.869	3.49651	3.21888	2.07944	0.216035	0.570611	0.139139	109.894	0.5987	0.036973	0.001273	0.019033	0.034537	0.005603	0.160443	0.257643	0.000102	0.009694	0.017114	0.5748	0.00057	0.028771	0.058139	0.139139
PER	25	PER-P25-3-5	213.3	F	26	8	34	7.3	15.8	23.1	6.1	15	21.1	16.438	5.063	8.658	3.52636	3.2581	2.07944	0.206258	0.753208	0.0866885	134.707	0.665	0.005812	0.00061	0.006272	0.011652	0.003421	0.138	0.249933	NA	NA	NA	0.6335	0.000368	0.011888	0.030504	0.0866885
PER	25	PER-P25-3-6	196.6	M	26	8	34	6.2	6.8	13	5.3	5.9	11.2	14.516	13.235	13.846	3.52636	3.2581	2.07944	0.203122	0.550457	0.138906	111.445	0.6211	0.007084	0.000948	0.004349	0.008259	0.00622	0.180687	0.25643	0.000983	0.016415	0.027593	0.6099	0.000231	0.010559	0.024098	0.138906
PER	25	PER-P25-3-7	231	F	27	8	35	8.3	18	26.3	7.2	17.1	24.3	13.253	5	7.605	3.55535	3.29584	2.07944	0.201571	0.753795	0.0761235	145.924	0.6811	0.005603	0.000596	0.003442	0.006792	0.007584	0.205705	0.356854	NA	NA	NA	0.6034	6.9e-05	0.014323	0.029568	0.0761235
PER	25	PER-P25-3-8	204.9	M	28	8	36	6.4	7.5	13.9	5.4	6.5	11.9	15.625	13.333	14.388	3.58352	3.3322	2.07944	0.19009	0.569924	0.144381	107	0.5729	0.011185	0.00131	0.007838	0.015828	0.00762	0.199397	0.299173	0.000998	0.018688	0.032496	0.565	0.000411	0.016847	0.031081	0.144381
PER	25	PER-P25-3-9	246.3	F	28	8	36	8	18.8	26.8	6.9	18.1	25	13.75	3.723	6.716	3.58352	3.3322	2.07944	0.196663	0.77749	0.0672106	143.141	0.6651	0.007396	0.00091	0.005937	0.012133	0.005326	0.190864	0.297105	NA	NA	NA	0.5837	0.000342	0.014891	0.0296	0.0672106
PER	25	PER-P25-4-10	266.7	F	28	8	36	9	19.1	28.1	7.5	17.8	25.3	16.667	6.806	9.964	3.58352	3.3322	2.07944	0.199504	0.747374	0.0998056	153.525	0.6461	0.005956	0.000764	0.003113	0.007307	0.002194	0.042763	0.07881	NA	NA	NA	0.5801	0.000134	0.003923	0.008888	0.0998056
PER	25	PER-P25-4-11	251.5	F	28	8	36	8.3	19.4	27.7	7.1	18.3	25.4	14.458	5.67	8.303	3.58352	3.3322	2.07944	0.197409	0.775903	0.0831257	158.842	0.6328	0.008824	0.000899	0.006754	0.016661	0.006088	0.18883	0.331752	0.00012	0.003514	0.010162	0.6197	0.000339	0.016167	0.03963	0.0831257
PER	25	PER-P25-4-12	195.5	M	28	8	36	5.2	6.5	11.7	4.4	5.9	10.3	15.385	9.231	11.966	3.58352	3.3322	2.07944	0.188413	0.589031	0.119947	102.226	0.587	0.007659	0.001776	0.011395	0.022335	0.006131	0.167968	0.264727	NA	NA	NA	0.5822	0.0005	0.020648	0.040738	0.119947
PER	25	PER-P25-4-13	207.2	F	28	8	36	7.5	18.1	25.6	6.6	17.2	23.8	12	4.972	7.031	3.58352	3.3322	2.07944	0.190489	0.785291	0.0703681	125.811	0.61	0.007063	0.001535	0.005342	0.012808	0.006016	0.142978	0.270968	0.000101	0.005125	0.0184	0.5868	0.000138	0.005595	0.018278	0.0703681
PER	25	PER-P25-4-14	200	M	29	9	38	6.6	6.4	13	5.5	5.5	11	16.667	14.063	15.385	3.63759	3.3673	2.19722	0.182701	0.514739	0.154463	108.254	0.577	0.002946	0.00165	0.002516	0.005434	0.007507	0.192416	0.299055	8e-05	0.008495	0.016305	0.5756	0.000188	0.005122	0.007949	0.154463
PER	25	PER-P25-4-15	260.8	F	30	8	38	9.5	20.4	29.9	8.2	19.2	27.4	13.684	5.882	8.361	3.63759	3.4012	2.07944	0.185458	0.750869	0.0837077	150.909	0.6778	0.004763	0.00071	0.002935	0.006645	0.004818	0.177255	0.35118	NA	NA	NA	0.6281	0.000117	0.00749	0.017094	0.0837077
PER	25	PER-P25-4-16	242.6	F	30	8	38	8.5	21.8	30.3	7	20.1	27.1	17.647	7.798	10.561	3.63759	3.4012	2.07944	0.183047	0.803042	0.105807	141.95	0.6197	0.004662	0.001546	0.003582	0.007348	0.00513	0.196206	0.321093	5e-06	0.002349	0.005877	0.6256	0.00011	0.003733	0.00878	0.105807
PER	25	PER-P25-4-17	187.2	M	30	8	38	5.6	7.6	13.2	5	7	12	10.714	7.895	9.091	3.63759	3.4012	2.07944	0.174406	0.61353	0.0910357	100.473	0.6266	0.008018	0.001277	0.007919	0.013913	0.005051	0.133577	0.255796	0.00013	0.001399	0.00674	0.5752	0.000312	0.010032	0.022077	0.0910357
PER	25	PER-P25-4-18	226.8	F	31	8	39	6.7	17.3	24	5.8	16.2	22	13.433	6.358	8.333	3.66356	3.43399	2.07944	0.17497	0.805004	0.0834267	138.201	0.6351	0.004928	0.000503	0.002291	0.00585	0.007559	0.203276	0.381664	NA	NA	NA	0.5956	4.8e-05	0.006952	0.018592	0.0834267
PER	25	PER-P25-4-2	234.5	M	25	8	33	7.3	9.2	16.5	6.6	7.9	14.5	9.589	14.13	12.121	3.49651	3.21888	2.07944	0.218298	0.591463	0.121509	117.403	0.6009	0.012278	0.001276	0.006358	0.015243	0.006294	0.137989	0.226307	4e-05	0.002379	0.00491	0.6016	0.000569	0.018526	0.044488	0.121509
PER	25	PER-P25-4-3	201.4	M	26	9	35	6.2	6.7	12.9	5.1	5.9	11	17.742	11.94	14.729	3.55535	3.2581	2.19722	0.20405	0.546125	0.147828	107.681	0.5877	0.006532	0.001511	0.006329	0.011881	0.004796	0.157761	0.262353	1e-06	0.001723	0.003514	0.5763	0.000315	0.013516	0.027099	0.147828
PER	25	PER-P25-4-4	215.7	M	27	8	35	7	8.7	15.7	5.9	7.5	13.4	15.714	13.793	14.65	3.55535	3.29584	2.07944	0.199033	0.58733	0.147029	112.979	0.576	0.013777	0.00135	0.010263	0.0195	0.006019	0.205387	0.301305	0.000295	0.013447	0.025722	0.5629	0.00049	0.016066	0.035167	0.147029
PER	25	PER-P25-4-5	189.8	M	27	8	35	5.8	6.9	12.7	5.1	6.2	11.3	12.069	10.145	11.024	3.55535	3.29584	2.07944	0.194295	0.574371	0.110465	102.137	0.5824	0.004418	0.001059	0.005338	0.01049	0.007953	0.201377	0.288785	0.000766	0.02518	0.037159	0.5749	0.000214	0.01117	0.020341	0.110465
PER	25	PER-P25-4-6	202.6	M	27	8	35	6.2	7.4	13.6	5.4	6.4	11.8	12.903	13.514	13.235	3.55535	3.29584	2.07944	0.196712	0.575337	0.132739	106.273	0.5981	0.023556	0.001376	0.011583	0.023445	0.004633	0.140232	0.225778	NA	NA	NA	0.5815	0.00089	0.024966	0.057179	0.132739
PER	25	PER-P25-4-7	220.3	F	28	7	35	7.5	18	25.5	6.4	16.9	23.3	14.667	6.111	8.627	3.55535	3.3322	1.94591	0.192678	0.783668	0.0863774	128.864	0.6761	0.003179	0.000463	0.001898	0.005159	0.007166	0.231327	0.371782	2.6e-05	0.004047	0.013105	0.6068	4.6e-05	0.006162	0.014503	0.0863774
PER	25	PER-P25-4-8	239.3	F	28	8	36	8.2	18.6	26.8	6.9	17.9	24.8	15.854	3.763	7.463	3.58352	3.3322	2.07944	0.195633	0.767071	0.0746995	139.99	0.6417	0.006534	0.000933	0.004916	0.012782	0.006152	0.216593	0.368635	NA	NA	NA	0.5917	0.000111	0.006344	0.017174	0.0746995
PER	25	PER-P25-4-9	213.1	M	28	8	36	6.9	7.5	14.4	5.7	6.6	12.3	17.391	12	14.583	3.58352	3.3322	2.07944	0.191491	0.547827	0.146352	107.165	0.6197	0.009099	0.00082	0.005849	0.010669	0.005796	0.130036	0.203522	NA	NA	NA	0.5917	0.000282	0.01584	0.032848	0.146352
PER	25	PER-P25-5-1	231.9	M	24	8	32	7.3	9.1	16.4	6.2	7.8	14	15.068	14.286	14.634	3.46574	3.17805	2.07944	0.226929	0.588216	0.146867	113.894	0.6099	0.010298	0.001137	0.006083	0.013971	0.007248	0.195984	0.333239	1.2e-05	0.002746	0.008993	0.5837	0.000431	0.011684	0.026193	0.146867
PER	25	PER-P25-5-10	250.1	F	28	8	36	8.7	19.9	28.6	7	17.6	24.6	19.54	11.558	13.986	3.58352	3.3322	2.07944	0.197209	0.769539	0.14032	151.909	0.6506	0.016057	0.00135	0.008402	0.018283	0.006855	0.156598	0.257586	NA	NA	NA	0.6323	0.000847	0.023116	0.048885	0.14032
PER	25	PER-P25-5-11	251.7	F	28	8	36	8.6	17.3	25.9	7.2	16.6	23.8	16.279	4.046	8.108	3.58352	3.3322	2.07944	0.197437	0.731456	0.0811691	145.998	0.6069	0.005695	0.001292	0.002825	0.00767	0.008004	0.221281	0.338286	0.000132	0.005543	0.012118	0.581	0.000116	0.004374	0.009541	0.0811691
PER	25	PER-P25-5-12	227.8	M	28	8	36	7.3	9.5	16.8	NA	NA	NA	NA	NA	NA	3.58352	3.3322	2.07944	0.193874	0.601011	NA	109.819	0.6085	0.011831	0.001146	0.010887	0.017837	0.00694	0.17463	0.310944	0.002063	0.029611	0.051281	0.5671	0.00056	0.01842	0.035786	NA
PER	25	PER-P25-5-13	238.9	F	28	8	36	7.6	17.5	25.1	6.6	16.5	23.1	13.158	5.714	7.968	3.58352	3.3322	2.07944	0.195573	0.7715	0.0797646	145.933	0.6569	0.007496	0.00096	0.00482	0.012057	0.007177	0.21218	0.321632	3.7e-05	0.000667	0.001225	0.5993	0.000228	0.010858	0.028964	0.0797646
PER	25	PER-P25-5-14	254.5	F	28	8	36	9.1	19.6	28.7	7.8	18.3	26.1	14.286	6.633	9.059	3.58352	3.3322	2.07944	0.197832	0.751762	0.0907144	157.306	0.6432	0.017092	0.001473	0.011942	0.028464	0.007623	0.179537	0.295163	2.8e-05	0.003051	0.009144	0.6054	0.000342	0.016654	0.046172	0.0907144
PER	25	PER-P25-5-15	257.3	F	28	8	36	9	18	27	7.7	17.2	24.9	14.444	4.444	7.778	3.58352	3.3322	2.07944	0.198223	0.729728	0.0778586	148.652	0.6471	0.003763	0.001463	0.002707	0.006364	0.005317	0.151335	0.238627	NA	NA	NA	0.6141	0.00012	0.004359	0.009382	0.0778586
PER	25	PER-P25-5-16	218.4	M	25	9	34	6.6	6.8	13.4	5.6	6.1	11.7	15.152	10.294	12.687	3.52636	3.21888	2.19722	0.215453	0.532238	0.127213	108.232	0.6032	0.00955	0.00101	0.006651	0.014077	0.006932	0.161315	0.26543	NA	NA	NA	0.5754	0.000477	0.013367	0.027001	0.127213
PER	25	PER-P25-5-17	245.2	F	33	8	41	8.6	18	26.6	7.1	17.1	24.2	17.442	5	9.023	3.71357	3.49651	2.07944	0.16673	0.74326	0.0903529	146.026	0.6429	0.007272	0.001836	0.005598	0.01362	0.00779	0.209013	0.357689	NA	NA	NA	0.5819	0.000325	0.013231	0.031776	0.0903529
PER	25	PER-P25-5-18	203.3	F	36	11	47	5.8	9.6	15.4	5	8.9	13.9	13.793	7.292	9.74	3.85015	3.58352	2.3979	0.14763	0.673054	0.0975547	125.075	0.7085	0.005721	0.000521	0.003783	0.008533	0.00623	0.222831	0.380516	NA	NA	NA	0.6562	9e-05	0.006527	0.016283	0.0975547
PER	25	PER-P25-5-2	200	M	25	9	34	7.2	7.7	14.9	6	6.6	12.6	16.667	14.286	15.436	3.52636	3.21888	2.19722	0.211933	0.543084	0.15498	106.544	0.5742	0.003711	0.001225	0.003073	0.007164	0.007494	0.186608	0.283375	0.000217	0.010056	0.021946	0.5674	0.00031	0.007974	0.012565	0.15498
PER	25	PER-P25-5-3	209.4	M	25	9	34	6.5	6.9	13.4	5.7	6.3	12	12.308	8.696	10.448	3.52636	3.21888	2.19722	0.21377	0.540921	0.104671	109.194	0.5947	0.007881	0.001937	0.005039	0.011283	0.007866	0.204036	0.312236	0.002879	0.040244	0.064327	0.5967	0.000224	0.010311	0.019629	0.104671
PER	25	PER-P25-5-4	232.7	M	26	8	34	7.4	8.8	16.2	6.3	7.6	13.9	14.865	13.636	14.198	3.52636	3.2581	2.07944	0.209606	0.574256	0.142461	116.598	0.5859	0.007144	0.000951	0.007001	0.012701	0.006521	0.220167	0.319403	0.000557	0.00639	0.013311	0.556	0.000204	0.008352	0.017491	0.142461
PER	25	PER-P25-5-5	206.3	M	26	8	34	6.2	7.7	13.9	5.2	6.9	12.1	16.129	10.39	12.95	3.52636	3.2581	2.07944	0.204974	0.587109	0.129865	105.112	0.6017	0.00462	0.001575	0.00314	0.008092	0.006022	0.13252	0.231259	NA	NA	NA	0.5834	0.000201	0.006403	0.014451	0.129865
PER	25	PER-P25-5-6	247.5	F	26	8	34	8.9	19.7	28.6	7.8	18.8	26.6	12.36	4.569	6.993	3.52636	3.2581	2.07944	0.211977	0.759848	0.0699871	134.724	0.6297	0.008245	0.001836	0.004883	0.01249	0.003186	0.149969	0.257911	NA	NA	NA	0.6013	0.00033	0.004816	0.017277	0.0699871
PER	25	PER-P25-5-7	197	M	27	8	35	6.4	7.5	13.9	5.5	6.7	12.2	14.063	10.667	12.23	3.55535	3.29584	2.07944	0.195674	0.569924	0.122607	108.029	0.6163	0.012445	0.000716	0.005618	0.013985	0.004467	0.133222	0.218036	NA	NA	NA	0.5651	0.000643	0.013103	0.031532	0.122607
PER	25	PER-P25-5-8	271.2	M	27	8	35	10	21.2	31.2	8.4	20	28.4	16	5.66	8.974	3.55535	3.29584	2.07944	0.207513	0.747063	0.0898609	145.262	0.6603	0.004956	0.001338	0.003043	0.007075	0.006776	0.178711	0.30295	NA	NA	NA	0.6068	0.000123	0.007607	0.019854	0.0898609
PER	25	PER-P25-5-9	251	F	28	8	36	9.3	20.7	30	7.9	19.5	27.4	15.054	5.797	8.667	3.58352	3.3322	2.07944	0.197338	0.761489	0.0867789	146.206	0.6743	0.002972	0.001041	0.00389	0.009432	0.005454	0.186382	0.302355	NA	NA	NA	0.6139	0.000122	0.00407	0.009014	0.0867789
PER	25	PER-P25-6-1	213.5	M	25	8	33	7.3	7.9	15.2	6.2	6.9	13.1	15.068	12.658	13.816	3.49651	3.21888	2.07944	0.214545	0.546543	0.138603	107.714	0.5837	0.032898	0.001942	0.017166	0.033624	0.007454	0.159259	0.25488	0.001239	0.015448	0.030225	0.585	0.00099	0.024665	0.054255	0.138603
PER	25	PER-P25-6-10	239.9	F	30	8	38	8.2	18.3	26.5	6.9	17.5	24.4	15.854	4.372	7.925	3.63759	3.4012	2.07944	0.182674	0.762271	0.0793332	144.54	0.6387	0.009093	0.001347	0.005728	0.014637	0.003304	0.121853	0.213958	NA	NA	NA	0.6053	0.000219	0.00982	0.019287	0.0793332
PER	25	PER-P25-6-11	244.5	F	30	8	38	8.3	17.2	25.5	7.2	16.6	23.8	13.253	3.488	6.667	3.63759	3.4012	2.07944	0.183307	0.740301	0.0667195	150.789	0.6375	0.004525	0.001339	0.002477	0.004746	0.007005	0.186095	0.314002	5.6e-05	0.001332	0.005027	0.6101	9.7e-05	0.005655	0.009917	0.0667195
PER	25	PER-P25-6-12	243	F	31	8	39	8.6	18.3	26.9	7.6	17	24.6	11.628	7.104	8.55	3.66356	3.43399	2.07944	0.177196	0.748168	0.0856045	144.127	0.6352	0.004524	0.002089	0.003501	0.008809	0.007116	0.201088	0.309009	NA	NA	NA	0.5785	0.000117	0.007738	0.013003	0.0856045
PER	25	PER-P25-6-13	184.8	F	33	8	41	6.3	12.5	18.8	5.2	11.6	16.8	17.46	7.2	10.638	3.71357	3.49651	2.07944	0.15816	0.727351	0.106582	129.437	0.6338	0.003787	0.00127	0.00231	0.0047	0.007025	0.183695	0.293652	NA	NA	NA	0.6163	0.000116	0.005091	0.010078	0.106582
PER	25	PER-P25-6-2	203.2	M	26	8	34	6.6	7.7	14.3	5.6	6.6	12.2	15.152	14.286	14.685	3.52636	3.2581	2.07944	0.204392	0.56861	0.147383	107.761	0.5547	0.009549	0.00165	0.007052	0.017968	0.005383	0.123347	0.237071	NA	NA	NA	0.5377	0.000394	0.013464	0.035772	0.147383
PER	25	PER-P25-6-3	232.5	M	27	8	35	7	8.4	15.4	5.8	7.4	13.2	17.143	11.905	14.286	3.55535	3.29584	2.07944	0.201811	0.576931	0.14335	116.276	0.6173	0.033444	0.0012	0.013516	0.029246	0.006217	0.107037	0.209557	0.000561	0.008052	0.016758	0.5911	0.000893	0.023342	0.05732	0.14335
PER	25	PER-P25-6-4	228.9	M	28	9	37	7.5	8.3	15.8	6.3	7	13.3	16	15.663	15.823	3.61092	3.3322	2.19722	0.194046	0.553087	0.158898	113.733	0.6042	0.009857	0.001894	0.007801	0.016279	0.005471	0.156018	0.236857	0.00145	0.017374	0.028884	0.5764	0.000402	0.017832	0.033475	0.158898
PER	25	PER-P25-6-4A	246.8	F	27	8	35	8.7	19.5	28.2	7.5	18.3	25.8	13.793	6.154	8.511	3.55535	3.29584	2.07944	0.204021	0.763549	0.0852131	155.485	0.6505	0.00578	0.001465	0.004161	0.01094	0.006206	0.123447	0.251259	NA	NA	NA	0.6026	0.000175	0.010037	0.021906	0.0852131
PER	25	PER-P25-6-5	258.8	F	28	8	36	8.3	19.4	27.7	6.9	18.2	25.1	16.867	6.186	9.386	3.58352	3.3322	2.07944	0.198431	0.775903	0.0939984	149.147	0.6366	0.008618	0.000733	0.004364	0.011009	0.005323	0.149851	0.237818	1e-06	0.000724	0.001855	0.5986	9.9e-05	0.014658	0.036219	0.0939984
PER	25	PER-P25-6-6	240	F	28	8	36	8.4	19.2	27.6	7	17.7	24.7	16.667	7.813	10.507	3.58352	3.3322	2.07944	0.195737	0.769327	0.105264	146.72	0.6757	0.014804	0.000923	0.008013	0.014238	0.00832	0.19963	0.317808	NA	NA	NA	0.6012	0.000333	0.015001	0.029158	0.105264
PER	25	PER-P25-6-7	226.1	M	28	9	37	7.7	7.2	14.9	6.3	6.1	12.4	18.182	15.278	16.779	3.61092	3.3322	2.19722	0.193606	0.504331	0.168587	118.772	0.5781	0.00558	0.001737	0.005457	0.009972	0.007063	0.212488	0.358645	0.001343	0.022389	0.044725	0.5633	0.000408	0.013458	0.022037	0.168587
PER	25	PER-P25-6-8	244.3	F	28	8	36	7.7	18.6	26.3	6.8	17.4	24.2	11.688	6.452	7.985	3.58352	3.3322	2.07944	0.196371	0.785564	0.0799351	127.508	0.6672	0.005394	0.001579	0.00491	0.012951	0.004944	0.14936	0.277444	NA	NA	NA	0.6184	0.000188	0.008432	0.024417	0.0799351
PER	25	PER-P25-6-9	270.9	F	30	8	38	8.7	19.4	28.1	7.7	18.5	26.2	11.494	4.639	6.762	3.63759	3.4012	2.07944	0.186725	0.76203	0.0676716	154.385	0.6528	0.019379	0.001068	0.008341	0.015665	0.002935	0.099474	0.19097	NA	NA	NA	0.5822	0.000373	0.015109	0.030946	0.0676716
PER	27	PER-P27-1-1	232	M	21	7	28	7	8.5	15.5	5.9	7.1	13	15.714	16.471	16.129	3.3322	3.04452	1.94591	0.259368	0.580434	0.161998	113.531	0.6059	0.044305	0.001416	0.01735	0.03438	0.003727	0.127601	0.228325	8.4e-05	0.002692	0.005152	0.6077	0.000736	0.023105	0.063884	0.161998
PER	27	PER-P27-1-10	220.9	M	23	7	30	7.5	8.2	15.7	6.4	7.6	14	14.667	7.317	10.828	3.4012	3.13549	1.94591	0.234683	0.549538	0.108493	107.442	0.6111	0.05031	0.001149	0.019755	0.03691	0.004217	0.109593	0.193032	0.000308	0.004915	0.010642	0.5924	0.000575	0.020079	0.041158	0.108493
PER	27	PER-P27-1-11	234.1	F	24	7	31	8	16.6	24.6	6.7	15.8	22.5	16.25	4.819	8.537	3.43399	3.17805	1.94591	0.227323	0.740689	0.085474	144.916	0.6637	0.075138	0.001479	0.028117	0.047216	0.006423	0.147374	0.267155	4e-05	0.00221	0.004226	0.6181	0.000629	0.031534	0.071302	0.085474
PER	27	PER-P27-1-13	206.8	F	24	7	31	6.2	13.9	20.1	5.3	12.9	18.2	14.516	7.194	9.453	3.43399	3.17805	1.94591	0.222156	0.763622	0.0946714	126.611	0.683	0.019521	0.000572	0.007367	0.02057	0.004004	0.14612	0.269026	1e-06	0.000805	0.00529	0.6353	0.000216	0.020004	0.055127	0.0946714
PER	27	PER-P27-1-14	237.7	F	24	7	31	8.6	18.3	26.9	7.4	17.1	24.5	13.953	6.557	8.922	3.43399	3.17805	1.94591	0.227959	0.748168	0.0893388	137.084	0.662	0.013144	0.000747	0.005488	0.014086	0.002991	0.143827	0.250608	NA	NA	NA	0.6077	0.000562	0.012911	0.040572	0.0893388
PER	27	PER-P27-1-15	195.3	M	24	7	31	7	8.9	15.9	5.9	7.5	13.4	15.714	15.73	15.723	3.43399	3.17805	1.94591	0.219772	0.594082	0.157885	104.239	0.6235	0.027123	0.001058	0.014318	0.024118	0.004906	0.131364	0.233196	NA	NA	NA	0.5756	0.000755	0.027933	0.057308	0.157885
PER	27	PER-P27-1-16	180.3	M	24	7	31	5.7	7.4	13.1	4.6	6.2	10.8	19.298	16.216	17.557	3.43399	3.17805	1.94591	0.216443	0.600294	0.176485	93.652	0.5959	0.061858	0.001198	0.021294	0.047464	0.007073	0.17679	0.312771	NA	NA	NA	0.5855	0.000956	0.035593	0.080494	0.176485
PER	27	PER-P27-1-17	220.2	F	26	5	31	7	14.2	21.2	6.3	13.9	20.2	10	2.113	4.717	3.43399	3.2581	1.60944	0.207482	0.733955	0.0471875	140.646	0.6431	0.016713	0.00116	0.006514	0.013176	0.006437	0.147967	0.286918	1e-06	0.003252	0.01153	0.6145	0.000514	0.026101	0.05392	0.0471875
PER	27	PER-P27-1-18	212.3	F	26	6	32	7.2	18.1	25.3	6	17	23	16.667	6.077	9.091	3.46574	3.2581	1.79176	0.206077	0.797218	0.0910357	128.096	0.6564	0.010565	0.001335	0.005456	0.012003	0.004182	0.157955	0.292299	NA	NA	NA	0.6172	0.000205	0.010238	0.021185	0.0910357
PER	27	PER-P27-1-19	248.2	F	27	7	34	8.4	18.3	26.7	7.2	17.5	24.7	14.286	4.372	7.491	3.52636	3.29584	1.94591	0.204231	0.755144	0.0749802	145.202	0.6635	0.029283	0.001205	0.013191	0.02766	0.005459	0.157897	0.249277	7.9e-05	0.0054	0.015843	0.6072	0.000625	0.026817	0.058222	0.0749802
PER	27	PER-P27-1-2	223.8	M	21	7	28	6.9	8.4	15.3	6.1	7.7	13.8	11.594	8.333	9.804	3.3322	3.04452	1.94591	0.257655	0.581191	0.0981977	96.534	0.6178	0.0395	0.001275	0.018305	0.035802	0.00458	0.093598	0.178808	NA	NA	NA	0.6273	0.000554	0.019343	0.041339	0.0981977
PER	27	PER-P27-1-3	186.7	M	22	7	29	5.7	7.2	12.9	5.1	6.8	11.9	10.526	5.556	7.752	3.3673	3.09104	1.94591	0.237705	0.592142	0.0775979	100.211	0.583	0.021418	0.000872	0.010841	0.023293	0.005817	0.151856	0.295011	NA	NA	NA	0.5737	0.000535	0.025675	0.067029	0.0775979
PER	27	PER-P27-1-4	198.7	M	22	7	29	6.1	7	13.1	5.4	6.4	11.8	11.475	8.571	9.924	3.3673	3.09104	1.94591	0.240536	0.56374	0.0994036	100.476	0.6005	0.041522	0.001395	0.016987	0.035247	0.006302	0.188467	0.31129	NA	NA	NA	0.5949	0.001067	0.027145	0.063143	0.0994036
PER	27	PER-P27-1-5	214.4	M	22	7	29	6.5	7.1	13.6	5.6	6.3	11.9	13.846	11.268	12.5	3.3673	3.09104	1.94591	0.243993	0.549263	0.125328	104.704	0.615	0.078041	0.001001	0.025746	0.044062	0.006778	0.170867	0.276072	NA	NA	NA	0.5702	0.000813	0.037562	0.075824	0.125328
PER	27	PER-P27-1-6	199	M	22	7	29	6.5	7.3	13.8	5.5	6.4	11.9	15.385	12.329	13.768	3.3673	3.09104	1.94591	0.240605	0.557405	0.138119	100.108	0.5859	0.085224	0.000935	0.022724	0.043262	0.007376	0.143521	0.246758	1e-06	0.001688	0.003427	0.5574	0.001177	0.033857	0.0891	0.138119
PER	27	PER-P27-1-7	225.3	F	23	7	30	7.5	16.7	24.2	6.1	15.6	21.7	18.667	6.587	10.331	3.4012	3.13549	1.94591	0.235541	0.761603	0.103495	136.506	0.6485	0.010955	0.001224	0.006012	0.012869	0.008856	0.194094	0.333879	NA	NA	NA	0.6101	0.000457	0.011827	0.029339	0.103495
PER	27	PER-P27-1-8	233.9	M	23	7	30	7.6	8.9	16.5	6.5	8	14.5	14.474	10.112	12.121	3.4012	3.13549	1.94591	0.237169	0.569717	0.121509	111.768	0.6022	0.047701	0.001839	0.018042	0.035874	0.005554	0.113244	0.217218	NA	NA	NA	0.5788	0.000754	0.020069	0.049182	0.121509
PER	27	PER-P27-1-9	269.1	F	23	7	30	8.7	18.6	27.3	7.8	18	25.8	10.345	3.226	5.495	3.4012	3.13549	1.94591	0.243264	0.749563	0.0549777	151.536	0.66	0.011456	0.001086	0.008326	0.019649	0.004761	0.122397	0.209731	4.7e-05	0.001013	0.00375	0.6251	0.000284	0.008864	0.02342	0.0549777
PER	27	PER-P27-2-1	197	M	22	7	29	6.1	7.1	13.2	5.4	6.5	11.9	11.475	8.451	9.848	3.3673	3.09104	1.94591	0.240146	0.567919	0.0986399	96.196	0.584	0.019358	0.001033	0.012508	0.022887	0.006199	0.144886	0.233504	0.000143	0.00466	0.008598	0.5933	0.000224	0.048312	0.076332	0.0986399
PER	27	PER-P27-2-10	241.7	F	26	7	33	8.7	18.5	27.2	7.5	18.2	25.7	13.793	1.622	5.515	3.49651	3.2581	1.94591	0.211065	0.747963	0.055178	151.985	0.6016	0.005761	0.001139	0.003944	0.008788	0.004119	0.125251	0.213139	0.00037	0.006045	0.013782	0.6031	0.000397	0.011435	0.034653	0.055178
PER	27	PER-P27-2-11	262.8	F	26	7	33	8.4	19.7	28.1	7.4	18.9	26.3	11.905	4.061	6.406	3.49651	3.2581	1.94591	0.214284	0.776894	0.0641039	136.811	0.6291	0.017413	0.002004	0.012316	0.024285	0.004592	0.112603	0.205606	NA	NA	NA	0.5903	0.000347	0.013488	0.034973	0.0641039
PER	27	PER-P27-2-12	222.6	M	26	7	33	6.8	7.7	14.5	6	7.2	13.2	11.765	6.494	8.966	3.49651	3.2581	1.94591	0.207899	0.559821	0.0897806	111.54	0.5995	0.025552	0.001377	0.011386	0.023421	0.005501	0.150405	0.263218	NA	NA	NA	0.5912	0.000912	0.02396	0.050326	0.0897806
PER	27	PER-P27-2-13	229.7	F	26	7	33	7.8	15.2	23	6.8	14.3	21.1	12.821	5.921	8.261	3.49651	3.2581	1.94591	0.209107	0.721977	0.0827043	130.997	0.6587	0.024079	0.00175	0.009491	0.024175	0.005552	0.16993	0.301363	3e-06	0.001356	0.004825	0.656	0.000832	0.022184	0.051718	0.0827043
PER	27	PER-P27-2-14	183.3	M	26	7	33	5.7	6.3	12	4.5	5.6	10.1	21.053	11.111	15.833	3.49651	3.2581	1.94591	0.200428	0.552715	0.158999	91.579	0.6059	0.065503	0.00113	0.025724	0.060779	0.007443	0.168866	0.306829	NA	NA	NA	0.5907	0.000849	0.040806	0.098008	0.158999
PER	27	PER-P27-2-15	213.2	F	26	6	32	6.7	15.1	21.8	5.4	14.1	19.5	19.403	6.623	10.55	3.46574	3.2581	1.79176	0.20624	0.765171	0.105697	127.99	0.6649	0.031454	0.000839	0.013693	0.024899	0.00262	0.159484	0.259001	NA	NA	NA	0.6128	0.000609	0.028157	0.056587	0.105697
PER	27	PER-P27-2-16	273.2	F	26	6	32	9.4	22.8	32.2	8.2	21.5	29.7	12.766	5.702	7.764	3.46574	3.2581	1.79176	0.215777	0.786768	0.0777182	146.133	0.6365	0.01311	0.00118	0.007945	0.023699	0.004702	0.146939	0.260992	NA	NA	NA	0.6064	0.000253	0.013995	0.035422	0.0777182
PER	27	PER-P27-2-17	203.3	M	26	7	33	6.4	8.4	14.8	5.3	7.4	12.7	17.188	11.905	14.189	3.49651	3.2581	1.94591	0.204411	0.603548	0.14237	100.841	0.5641	0.039354	0.00115	0.017185	0.030856	0.005669	0.159514	0.287374	8.5e-05	0.008354	0.017839	0.5033	0.000361	0.025231	0.055193	0.14237
PER	27	PER-P27-2-18	256.5	F	26	7	33	9.5	19.5	29	8	18.4	26.4	15.789	5.641	8.966	3.49651	3.2581	1.94591	0.213351	0.737465	0.0897806	146.411	0.6544	0.038277	0.001151	0.0171	0.027242	0.003034	0.134126	0.243068	3.7e-05	0.001333	0.004777	0.5953	0.000343	0.023857	0.043699	0.0897806
PER	27	PER-P27-2-19	228	F	27	7	34	7.7	18.5	26.2	6.4	17.4	23.8	16.883	5.946	9.16	3.52636	3.29584	1.94591	0.201087	0.783985	0.0917286	138.4	0.6517	0.023587	0.000859	0.007296	0.022108	0.007242	0.157808	0.313431	NA	NA	NA	0.5914	0.000338	0.029963	0.071759	0.0917286
PER	27	PER-P27-2-2	255	F	22	7	29	8.5	18.8	27.3	7.4	18.1	25.5	12.941	3.723	6.593	3.3673	3.09104	1.94591	0.251876	0.759618	0.0659779	142.161	0.6678	0.036905	0.001589	0.015971	0.029986	0.004218	0.144915	0.253031	NA	NA	NA	0.6405	0.000438	0.02346	0.047998	0.0659779
PER	27	PER-P27-2-20	256.6	F	27	7	34	8.6	18.6	27.2	7.2	17.5	24.7	16.279	5.914	9.191	3.52636	3.29584	1.94591	0.205464	0.75299	0.0920399	151.168	0.6691	0.012458	0.001594	0.007287	0.01881	0.005611	0.150638	0.268072	7.5e-05	0.003423	0.00942	0.6209	0.000233	0.016954	0.043207	0.0920399
PER	27	PER-P27-2-3	203	M	22	7	29	6.2	7.7	13.9	5.2	6.8	12	16.129	11.688	13.669	3.3673	3.09104	1.94591	0.241509	0.587109	0.137119	107.852	0.6087	0.051466	0.001974	0.017054	0.034994	0.00661	0.124852	0.250055	7e-06	0.00335	0.00883	0.5764	0.00111	0.022203	0.056046	0.137119
PER	27	PER-P27-2-4	172.9	M	22	7	29	6.4	8	14.4	5.6	7.1	12.7	12.5	11.25	11.806	3.3673	3.09104	1.94591	0.234214	0.589031	0.118336	94.902	0.5835	0.113346	0.002052	0.037756	0.069139	0.006596	0.200998	0.290599	0.000191	0.012827	0.022716	0.5952	0.000971	0.0467	0.095062	0.118336
PER	27	PER-P27-2-5	260	F	22	7	29	8.6	18.9	27.5	7.5	18.3	25.8	12.791	3.175	6.182	3.3673	3.09104	1.94591	0.252758	0.757728	0.0618594	145.817	0.6501	0.016546	0.000812	0.008254	0.024245	0.00537	0.14819	0.245939	2.1e-05	0.000475	0.002052	0.6331	0.0006	0.018928	0.051424	0.0618594
PER	27	PER-P27-2-6	197.9	M	23	7	30	6.3	7	13.3	5.3	6.1	11.4	15.873	12.857	14.286	3.4012	3.13549	1.94591	0.229903	0.554262	0.14335	102.729	0.578	0.056242	0.001254	0.022766	0.044254	0.005425	0.178877	0.316109	0.000114	0.005687	0.017316	0.5891	0.00079	0.030748	0.069789	0.14335
PER	27	PER-P27-2-7	209.3	M	23	7	30	6	7.5	13.5	5	6.7	11.7	16.667	10.667	13.333	3.4012	3.13549	1.94591	0.232338	0.589031	0.133728	109.802	0.5995	0.05678	0.00192	0.022195	0.042788	0.00545	0.107746	0.228122	5.7e-05	0.002102	0.008539	0.5994	0.000734	0.023421	0.057678	0.133728
PER	27	PER-P27-2-8	204.8	M	23	7	30	6.3	7.4	13.7	5.2	6.4	11.6	17.46	13.514	15.328	3.4012	3.13549	1.94591	0.231393	0.570611	0.153887	105.767	0.6041	0.071158	0.001312	0.020166	0.045282	0.00417	0.128755	0.206826	NA	NA	NA	0.583	0.000725	0.03782	0.08695	0.153887
PER	27	PER-P27-2-9	211.8	F	25	7	32	7.6	17.3	24.9	6.5	16.6	23.1	14.474	4.046	7.229	3.46574	3.21888	1.94591	0.214226	0.768113	0.0723531	128.913	0.638	0.012004	0.00193	0.006046	0.0104	0.005814	0.167823	0.259354	NA	NA	NA	0.6152	0.000354	0.016027	0.037646	0.0723531
PER	27	PER-P27-3-1	201.6	M	22	7	29	6.2	7.3	13.5	5.5	6.7	12.2	11.29	8.219	9.63	3.3673	3.09104	1.94591	0.241195	0.571317	0.0964495	101.497	0.5605	0.066155	0.00161	0.021287	0.037454	0.004592	0.137843	0.224217	0.000299	0.006362	0.010929	0.5763	0.001301	0.034898	0.069846	0.0964495
PER	27	PER-P27-3-10	257.7	F	26	7	33	8.9	19.5	28.4	7.8	18.5	26.3	12.36	5.128	7.394	3.49651	3.2581	1.94591	0.213531	0.756829	0.0740075	147.07	0.6722	0.031059	0.001383	0.014344	0.029338	0.002972	0.085424	0.165408	NA	NA	NA	0.6289	0.000684	0.023238	0.053909	0.0740075
PER	27	PER-P27-3-11	200.2	M	26	7	33	6.7	7.1	13.8	5.8	6.4	12.2	13.433	9.859	11.594	3.49651	3.2581	1.94591	0.20382	0.540416	0.116201	105.291	0.5987	0.072376	0.000946	0.021013	0.042533	0.005214	0.129416	0.236277	NA	NA	NA	0.606	0.000901	0.040125	0.080958	0.116201
PER	27	PER-P27-3-12	186.4	M	27	7	34	5.1	6.6	11.7	4.2	5.7	9.9	17.647	13.636	15.385	3.52636	3.29584	1.94591	0.193626	0.599346	0.154463	98.779	0.6015	0.034603	0.00174	0.012827	0.030119	0.005886	0.144251	0.257414	3.3e-05	0.003094	0.007437	0.5977	0.000848	0.01869	0.055275	0.154463
PER	27	PER-P27-3-13	232.5	F	27	7	34	8	17.5	25.5	7.3	16.8	24.1	8.75	4	5.49	3.52636	3.29584	1.94591	0.201811	0.756355	0.0549276	206.289	0.6589	0.014492	0.001282	0.007788	0.015954	0.005366	0.163704	0.27225	5e-05	0.003473	0.010387	0.6206	0.000371	0.011958	0.029755	0.0549276
PER	27	PER-P27-3-14	238	F	27	7	34	8.4	17.7	26.1	7	16.7	23.7	16.667	5.65	9.195	3.52636	3.29584	1.94591	0.202677	0.745257	0.0920801	152.625	0.6706	0.023332	0.000572	0.007401	0.019504	0.003818	0.145085	0.265091	NA	NA	NA	0.6431	0.00012	0.019337	0.052395	0.0920801
PER	27	PER-P27-3-15	235.9	F	28	7	35	8.9	19.9	28.8	7.6	18.5	26.1	14.607	7.035	9.375	3.55535	3.3322	1.94591	0.195122	0.762833	0.0938879	142.405	0.6375	0.017653	0.001127	0.010622	0.024211	0.006708	0.176226	0.305837	0.001247	0.019492	0.038174	0.5901	0.000487	0.019893	0.047808	0.0938879
PER	27	PER-P27-3-16	239.8	F	28	7	35	8.6	17.6	26.2	7.1	16.4	23.5	17.442	6.818	10.305	3.55535	3.3322	1.94591	0.195707	0.736576	0.103233	146.832	0.657	0.017991	0.001041	0.006437	0.021238	0.006048	0.119545	0.248457	NA	NA	NA	0.626	0.000246	0.013652	0.050112	0.103233
PER	27	PER-P27-3-17	235.7	F	29	7	36	8.7	21.1	29.8	7.8	19.5	27.3	10.345	7.583	8.389	3.58352	3.3673	1.94591	0.188364	0.786738	0.0839887	145.431	0.6305	0.004657	0.001816	0.003594	0.008188	0.008025	0.183031	0.320572	0.001694	0.024432	0.047079	0.59	0.00018	0.007902	0.015133	0.0839887
PER	27	PER-P27-3-2	216.9	M	23	7	30	6.4	8	14.4	5.6	7.2	12.8	12.5	10	11.111	3.4012	3.13549	1.94591	0.233889	0.589031	0.11134	105.35	0.5857	0.062499	0.001529	0.021345	0.043713	0.00581	0.116414	0.228473	0.00072	0.007036	0.018574	0.5819	0.000695	0.029137	0.071375	0.11134
PER	27	PER-P27-3-3	187	M	24	7	31	5.6	7.4	13	4.7	6.4	11.1	16.071	13.514	14.615	3.43399	3.17805	1.94591	0.217963	0.60557	0.146675	99.647	0.6165	0.035833	0.000777	0.019834	0.030728	0.006581	0.174855	0.257451	0.000203	0.00616	0.012116	0.585	0.000592	0.035891	0.070332	0.146675
PER	27	PER-P27-3-4	201.4	M	24	7	31	6.8	8.8	15.6	5.8	7.6	13.4	14.706	13.636	14.103	3.43399	3.17805	1.94591	0.221054	0.599346	0.141502	111.366	0.5955	0.029394	0.001053	0.009777	0.019624	0.004561	0.107691	0.190771	NA	NA	NA	0.5734	0.000585	0.025158	0.055253	0.141502
PER	27	PER-P27-3-5	216.6	M	25	7	32	7	8	15	6.1	7.2	13.3	12.857	10	11.333	3.46574	3.21888	1.94591	0.215122	0.562536	0.113574	102.749	0.6005	0.03337	0.001506	0.017946	0.03157	0.006739	0.153722	0.287144	0.000633	0.009277	0.021658	0.5649	0.000492	0.024736	0.052213	0.113574
PER	27	PER-P27-3-6	271.4	F	25	7	32	9.2	20.3	29.5	7.8	19.2	27	15.217	5.419	8.475	3.46574	3.21888	1.94591	0.224144	0.758916	0.0848518	148.344	0.6563	0.019773	0.001271	0.008987	0.021229	0.006589	0.154999	0.252517	NA	NA	NA	0.604	0.000453	0.014806	0.037408	0.0848518
PER	27	PER-P27-3-7	209	M	25	7	32	6.5	7.7	14.2	5.7	7.1	12.8	12.308	7.792	9.859	3.46574	3.21888	1.94591	0.213693	0.573117	0.0987504	105.482	0.5748	0.034415	0.001479	0.011239	0.021111	0.0063	0.1483	0.222641	3.2e-05	0.005829	0.00951	0.577	0.00053	0.023521	0.048437	0.0987504
PER	27	PER-P27-3-8	216	M	25	7	32	6.5	7.6	14.1	5.3	6.9	12.2	18.462	9.211	13.475	3.46574	3.21888	1.94591	0.215011	0.569258	0.135161	105.127	0.5746	0.065982	0.000993	0.02362	0.046783	0.00537	0.152205	0.261036	3.7e-05	0.006787	0.013312	0.5576	0.00054	0.033413	0.069905	0.135161
PER	27	PER-P27-3-9	216.1	M	26	7	33	7.2	8.7	15.9	6.3	8	14.3	12.5	8.046	10.063	3.49651	3.2581	1.94591	0.206759	0.578979	0.100801	106.864	0.5976	0.070469	0.001293	0.025896	0.042955	0.002807	0.100998	0.193418	NA	NA	NA	0.6093	0.000927	0.029312	0.058204	0.100801
PER	27	PER-P27-4-1	223.9	M	21	7	28	7	7.4	14.4	5.8	6.6	12.4	17.143	10.811	13.889	3.3322	3.04452	1.94591	0.257676	0.539712	0.13934	106.094	0.6001	0.007386	0.000924	0.010922	0.018546	0.005294	0.150866	0.274233	NA	NA	NA	0.5715	0.000408	0.018217	0.034545	0.13934
PER	27	PER-P27-4-10	243.6	F	25	7	32	8.3	19.7	28	6.8	18.3	25.1	18.072	7.107	10.357	3.46574	3.21888	1.94591	0.219821	0.780411	0.103756	144.957	0.6676	0.022869	0.001909	0.00776	0.020274	0.007435	0.215344	0.363976	1e-06	0.000335	0.000896	0.5937	0.000615	0.01788	0.052448	0.103756
PER	27	PER-P27-4-11	253.9	F	25	7	32	9	20.1	29.1	7.6	18.7	26.3	15.556	6.965	9.622	3.46574	3.21888	1.94591	0.221478	0.762487	0.0963691	152.617	0.626	0.010457	0.001452	0.0039	0.012213	0.005109	0.156403	0.28273	1e-06	0.002745	0.009982	0.6053	0.000114	0.01319	0.02691	0.0963691
PER	27	PER-P27-4-12	258.6	F	25	7	32	8.6	20.1	28.7	7.7	19.2	26.9	10.465	4.478	6.272	3.46574	3.21888	1.94591	0.222211	0.775886	0.0627612	151.235	0.6805	0.023317	0.001014	0.010642	0.021643	0.00633	0.174437	0.290551	7.6e-05	0.002355	0.008634	0.6373	0.000205	0.018621	0.042755	0.0627612
PER	27	PER-P27-4-13	250.4	F	27	7	34	8.5	18.4	26.9	7.5	17.8	25.3	11.765	3.261	5.948	3.52636	3.29584	1.94591	0.204558	0.753252	0.0595151	153.663	0.6605	0.012074	0.00097	0.007712	0.015556	0.004698	0.173845	0.290241	6e-06	0.000433	0.001694	0.6229	0.000316	0.015059	0.036499	0.0595151
PER	27	PER-P27-4-14	186	M	27	7	34	5.3	6.3	11.6	4.4	5.7	10.1	16.981	9.524	12.931	3.52636	3.29584	1.94591	0.193546	0.574129	0.129673	102.646	0.6391	0.038197	0.001074	0.016637	0.028085	0.006676	0.164057	0.294942	3.4e-05	0.001714	0.00443	0.6153	0.00074	0.028263	0.055135	0.129673
PER	27	PER-P27-4-15	270.5	F	28	7	35	8.7	21.3	30	7.1	20.1	27.2	18.391	5.634	9.333	3.55535	3.3322	1.94591	0.20001	0.789498	0.093466	153.032	0.6608	0.012643	0.001215	0.006178	0.013804	0.003889	0.138915	0.226715	NA	NA	NA	0.6138	0.000477	0.014447	0.031745	0.093466
PER	27	PER-P27-4-2	201.6	M	22	7	29	6.6	7.2	13.8	5.8	6.6	12.4	12.121	8.333	10.145	3.3673	3.09104	1.94591	0.241195	0.548888	0.101625	104.31	0.6021	0.075635	0.001477	0.025674	0.047127	0.007563	0.153009	0.258661	0.000543	0.008402	0.017987	0.5823	0.000996	0.036164	0.075845	0.101625
PER	27	PER-P27-4-3	217.2	M	22	7	29	6.5	7.7	14.2	5.5	6.8	12.3	15.385	11.688	13.38	3.3673	3.09104	1.94591	0.244583	0.573117	0.134202	113.078	0.5954	0.075103	0.001836	0.024979	0.051685	0.007967	0.143229	0.262232	0.000212	0.005852	0.016008	0.5873	0.000949	0.031462	0.075819	0.134202
PER	27	PER-P27-4-4	205.2	M	22	7	29	6	7.4	13.4	5.6	6.7	12.3	6.667	9.459	8.209	3.3673	3.09104	1.94591	0.241999	0.585047	0.0821825	105.147	0.6444	0.063234	0.00101	0.016677	0.036013	0.003972	0.138389	0.251741	NA	NA	NA	0.612	0.000753	0.031792	0.075862	0.0821825
PER	27	PER-P27-4-5	286.3	F	23	7	30	9.3	21.3	30.6	8	20	28	13.978	6.103	8.497	3.4012	3.13549	1.94591	0.245958	0.769921	0.0850726	167.664	0.6808	0.030901	0.001123	0.014278	0.031412	0.005216	0.155411	0.25934	5.6e-05	0.001774	0.00583	0.6305	0.000246	0.015448	0.049199	0.0850726
PER	27	PER-P27-4-6	191.1	M	24	7	31	6.2	7.2	13.4	5.2	6.4	11.6	16.129	11.111	13.433	3.43399	3.17805	1.94591	0.218867	0.567248	0.134737	94.86	0.5895	0.032297	0.00126	0.016563	0.038817	0.007002	0.176475	0.277301	NA	NA	NA	0.5865	0.000678	0.024733	0.063304	0.134737
PER	27	PER-P27-4-7	223.2	M	24	7	31	7.1	8.6	15.7	6.2	7.6	13.8	12.676	11.628	12.102	3.43399	3.17805	1.94591	0.225336	0.579697	0.121317	108.3	0.5994	0.068997	0.002108	0.02746	0.046644	0.005559	0.139273	0.267305	NA	NA	NA	0.6009	0.000741	0.029557	0.070444	0.121317
PER	27	PER-P27-4-8	262	F	24	7	31	8.2	18.7	26.9	7.1	17.7	24.8	13.415	5.348	7.807	3.43399	3.17805	1.94591	0.232014	0.768653	0.0781495	144.62	0.6282	0.014692	0.001063	0.010138	0.022639	0.004369	0.141696	0.253247	NA	NA	NA	0.5979	0.000319	0.014039	0.039951	0.0781495
PER	27	PER-P27-4-9	229.8	F	24	6	30	8.1	17.1	25.2	6.8	15.9	22.7	16.049	7.018	9.921	3.4012	3.17805	1.79176	0.22655	0.745816	0.0993735	134.337	0.6546	0.010443	0.000948	0.006394	0.012593	0.006884	0.177482	0.289997	NA	NA	NA	0.6017	0.000164	0.011929	0.026153	0.0993735
PER	27	PER-P27-5-1	223.4	M	22	7	29	6.9	7.6	14.5	5.9	6.8	12.7	14.493	10.526	12.414	3.3673	3.09104	1.94591	0.245862	0.551703	0.124461	106.462	0.601	0.074957	0.001513	0.026901	0.053507	0.006952	0.13466	0.2478	NA	NA	NA	0.589	0.00105	0.037916	0.085568	0.124461
PER	27	PER-P27-5-10	264.4	F	27	7	34	9.1	21.1	30.2	7.7	20.1	27.8	15.385	4.739	7.947	3.52636	3.29584	1.94591	0.206573	0.773545	0.0795539	142.849	0.6737	0.024498	0.001208	0.014458	0.027296	0.005368	0.158234	0.254732	NA	NA	NA	0.6389	0.000264	0.015144	0.035115	0.0795539
PER	27	PER-P27-5-11	227.1	F	28	6	34	7.2	17.2	24.4	6.2	16.5	22.7	13.889	4.07	6.967	3.52636	3.3322	1.79176	0.193764	0.782308	0.0697265	136.048	0.6724	0.003421	0.001267	0.003374	0.007674	0.006753	0.168772	0.297562	3.9e-05	0.001425	0.005698	0.6284	7.8e-05	0.004602	0.009714	0.0697265
PER	27	PER-P27-5-12	192.1	M	28	7	35	6	7.3	13.3	5	6.4	11.4	16.667	12.329	14.286	3.55535	3.3322	1.94591	0.187786	0.581014	0.14335	98.92	0.6057	0.048261	0.001641	0.018392	0.029505	0.007653	0.157165	0.248884	NA	NA	NA	0.5984	0.000963	0.029465	0.063229	0.14335
PER	27	PER-P27-5-16	195.9	M	30	7	37	6.3	7.7	14	5.5	6.7	12.2	12.698	12.987	12.857	3.61092	3.4012	1.94591	0.17592	0.582364	0.128927	92.956	0.6024	0.023118	0.000746	0.011526	0.023312	0.007531	0.174142	0.292064	NA	NA	NA	0.6166	0.000528	0.028333	0.068974	0.128927
PER	27	PER-P27-5-17	241.7	F	30	7	37	7.9	15.6	23.5	6.9	14.6	21.5	12.658	6.41	8.511	3.61092	3.4012	1.94591	0.182923	0.725928	0.0852131	146.772	0.6382	0.005621	0.000885	0.002493	0.006776	0.00707	0.194123	0.325498	3.5e-05	0.003093	0.010154	0.6089	0.000135	0.00736	0.02168	0.0852131
PER	27	PER-P27-5-18	171.1	M	34	7	41	5.5	6.7	12.2	4.5	5.7	10.2	18.182	14.925	16.393	3.71357	3.52636	1.94591	0.151243	0.581383	0.164673	84.348	0.5788	0.033533	0.001169	0.014942	0.028459	0.00642	0.154365	0.257944	NA	NA	NA	0.5646	0.000403	0.026318	0.057494	0.164673
PER	27	PER-P27-5-2	196.5	M	22	7	29	6.5	7.1	13.6	5.4	6.2	11.6	16.923	12.676	14.706	3.3673	3.09104	1.94591	0.24003	0.549263	0.147595	99.483	0.5966	0.050609	0.001628	0.018678	0.033405	0.005793	0.172346	0.292783	4.9e-05	0.001192	0.002265	0.5825	0.000827	0.031528	0.061193	0.147595
PER	27	PER-P27-5-3	209.3	M	23	7	30	6.4	8.2	14.6	5.4	7.1	12.5	15.625	13.415	14.384	3.4012	3.13549	1.94591	0.232338	0.596371	0.144341	102.685	0.6093	0.028848	0.00095	0.012789	0.02352	0.006396	0.154668	0.267004	0.001438	0.022365	0.041731	0.5825	0.000567	0.021944	0.049205	0.144341
PER	27	PER-P27-5-4	202.3	M	24	7	31	6.6	7.7	14.3	5.8	7	12.8	12.121	9.091	10.49	3.43399	3.17805	1.94591	0.22124	0.56861	0.105093	102.871	0.6231	0.04531	0.001161	0.019718	0.033916	0.005883	0.167368	0.307719	7.4e-05	0.007906	0.017714	0.5415	0.001054	0.030259	0.062686	0.105093
PER	27	PER-P27-5-5	199.8	M	24	7	31	6.1	7.2	13.3	5.5	6.4	11.9	9.836	11.111	10.526	3.43399	3.17805	1.94591	0.220722	0.572046	0.105455	100.13	0.5829	0.081734	0.001156	0.024143	0.04277	0.006801	0.171854	0.271541	NA	NA	NA	0.5945	0.000892	0.032783	0.064635	0.105455
PER	27	PER-P27-5-6	192.6	M	24	7	31	5.8	6.7	12.5	4.8	6.1	10.9	17.241	8.955	12.8	3.43399	3.17805	1.94591	0.219192	0.565692	0.128352	107.526	0.5857	0.046468	0.001117	0.019426	0.035398	0.005037	0.130876	0.218119	2.7e-05	0.00204	0.004636	0.5507	0.000995	0.027146	0.060796	0.128352
PER	27	PER-P27-5-7	257.9	F	25	7	32	8.6	19.9	28.5	7.3	18.6	25.9	15.116	6.533	9.123	3.46574	3.21888	1.94591	0.222103	0.772944	0.091357	145.417	0.6882	0.029779	0.001531	0.014465	0.02841	0.006274	0.16252	0.265523	NA	NA	NA	0.6243	0.000665	0.019262	0.044653	0.091357
PER	27	PER-P27-5-8	245.6	M	25	7	32	8.8	17.3	26.1	7.4	16.3	23.7	15.909	5.78	9.195	3.46574	3.21888	1.94591	0.220148	0.724599	0.0920801	140.036	0.6486	0.030357	0.001342	0.01342	0.037418	0.005395	0.145132	0.266136	1.1e-05	0.001131	0.002875	0.6108	0.000431	0.019754	0.056007	0.0920801
PER	27	PER-P27-5-9	242.6	F	26	6	32	7.3	18	25.3	6.3	16.8	23.1	13.699	6.667	8.696	3.46574	3.2581	1.79176	0.211208	0.791577	0.08707	135.086	0.6667	0.014659	0.00023	0.006028	0.011691	0.006106	0.159433	0.261933	NA	NA	NA	0.6251	0.000588	0.019581	0.044501	0.08707
PER	27	PER-P27-6-1	203.3	M	23	7	30	6	7.6	13.6	5.1	6.8	11.9	15	10.526	12.5	3.4012	3.13549	1.94591	0.231073	0.592966	0.125328	106.064	0.6166	0.030305	0.001045	0.014118	0.025256	0.007251	0.204452	0.332102	0.001244	0.014668	0.0285	0.5844	0.000759	0.022554	0.053342	0.125328
PER	27	PER-P27-6-10	257.5	F	26	7	33	8.5	17.6	26.1	7.3	16.7	24	14.118	5.114	8.046	3.49651	3.2581	1.94591	0.213501	0.740056	0.0805471	153.878	0.6341	0.019831	0.001485	0.006592	0.013497	0.006507	0.130926	0.291154	NA	NA	NA	0.5901	0.000445	0.017217	0.03392	0.0805471
PER	27	PER-P27-6-11	271.2	F	26	7	33	9.4	23.1	32.5	8	21.6	29.6	14.894	6.494	8.923	3.49651	3.2581	1.94591	0.215494	0.790591	0.0893488	148.811	0.6799	0.005789	0.001569	0.003445	0.008264	0.006089	0.138925	0.258811	NA	NA	NA	0.6113	0.000403	0.006422	0.016141	0.0893488
PER	27	PER-P27-6-12	255	F	27	7	34	9.4	19.6	29	7.8	18.4	26.2	17.021	6.122	9.655	3.52636	3.29584	1.94591	0.205232	0.742134	0.0967006	144.903	0.646	0.047532	0.001215	0.019465	0.036952	0.006278	0.202905	0.356246	7.6e-05	0.001886	0.00629	0.5688	0.000633	0.033598	0.070175	0.0967006
PER	27	PER-P27-6-13	239.6	F	27	7	34	7.7	17.3	25	6.4	16.3	22.7	16.883	5.78	9.2	3.52636	3.29584	1.94591	0.202925	0.764256	0.0921303	138.334	0.6661	0.016494	0.000782	0.008009	0.018619	0.005953	0.194787	0.326745	NA	NA	NA	0.6069	0.000308	0.016851	0.045931	0.0921303
PER	27	PER-P27-6-14	254.5	F	27	7	34	8.8	18.8	27.6	7.4	17.9	25.3	15.909	4.787	8.333	3.52636	3.29584	1.94591	0.205159	0.749345	0.0834267	149.182	0.6525	0.015072	0.001599	0.008331	0.019301	0.006697	0.154722	0.262073	NA	NA	NA	0.6161	0.000408	0.013159	0.034495	0.0834267
PER	27	PER-P27-6-15	186.4	M	28	7	35	5.7	6.4	12.1	4.9	5.7	10.6	14.035	10.938	12.397	3.55535	3.3322	1.94591	0.186711	0.557334	0.12429	92.475	0.5892	0.063245	0.001324	0.025292	0.055371	0.005403	0.141613	0.24173	NA	NA	NA	0.6053	0.000713	0.035029	0.079944	0.12429
PER	27	PER-P27-6-16	184.4	M	28	7	35	5.8	7	12.8	4.9	6.3	11.2	15.517	10	12.5	3.55535	3.3322	1.94591	0.186325	0.578627	0.125328	95.592	0.623	0.075229	0.001546	0.027265	0.062821	0.005466	0.189633	0.302658	NA	NA	NA	0.5902	0.000837	0.037677	0.088048	0.125328
PER	27	PER-P27-6-17	174.4	F	29	7	36	6.9	14.9	21.8	5.9	13.8	19.7	14.493	7.383	9.633	3.58352	3.3673	1.94591	0.177978	0.752528	0.0964796	112.626	0.6389	0.009469	0.001195	0.006879	0.020262	0.007946	0.204321	0.369624	NA	NA	NA	0.622	0.000115	0.009399	0.029853	0.0964796
PER	27	PER-P27-6-18	228.8	F	30	7	37	8.8	18.1	26.9	7.6	17.2	24.8	13.636	4.972	7.807	3.61092	3.4012	1.94591	0.181095	0.738071	0.0781495	140.108	0.6576	0.006052	0.001103	0.005727	0.016541	0.004998	0.130878	0.234522	0.000146	0.001286	0.005397	0.6321	0.000213	0.009002	0.022314	0.0781495
PER	27	PER-P27-6-2	204.7	M	24	7	31	6	7	13	5	6.3	11.3	16.667	10	13.077	3.43399	3.17805	1.94591	0.221731	0.56861	0.131146	102.93	0.6129	0.018108	0.000976	0.011833	0.021759	0.007376	0.168311	0.260206	1e-06	0.006536	0.013173	0.5942	0.000465	0.018684	0.042555	0.131146
PER	27	PER-P27-6-3	188	M	24	7	31	6.1	8	14.1	5.1	6.8	11.9	16.393	15	15.603	3.43399	3.17805	1.94591	0.218185	0.603316	0.15667	91.217	0.6098	0.05578	0.000983	0.015865	0.035232	0.006021	0.167176	0.25146	8e-06	0.000659	0.001269	0.5866	0.000843	0.031792	0.076597	0.15667
PER	27	PER-P27-6-4	216.3	M	24	7	31	6.4	7.2	13.6	5.5	6.5	12	14.063	9.722	11.765	3.43399	3.17805	1.94591	0.224028	0.557907	0.117923	108.229	0.5812	0.038908	0.002082	0.011569	0.027091	0.005839	0.136979	0.238549	0.000474	0.010039	0.019534	0.5732	0.001332	0.03243	0.070744	0.117923
PER	27	PER-P27-6-5	203	M	24	7	31	6.4	7.3	13.7	5.5	6.5	12	14.063	10.959	12.409	3.43399	3.17805	1.94591	0.221384	0.561961	0.124411	108.558	0.605	0.067204	0.001146	0.016103	0.033356	0.00455	0.112957	0.215875	NA	NA	NA	0.5773	0.000664	0.031146	0.068314	0.124411
PER	27	PER-P27-6-6	187.6	M	24	7	31	6.3	7.7	14	5	6.9	11.9	20.635	10.39	15	3.43399	3.17805	1.94591	0.218096	0.582364	0.150568	99.145	0.6165	0.025659	0.001593	0.01416	0.021602	0.005862	0.136591	0.233012	0.000307	0.008426	0.015169	0.5762	0.000964	0.023046	0.049435	0.150568
PER	27	PER-P27-6-7	269.9	F	25	6	31	9.6	22.9	32.5	8.2	22.3	30.5	14.583	2.62	6.154	3.43399	3.21888	1.79176	0.223922	0.781881	0.0615789	151.006	0.643	0.052182	0.00129	0.024345	0.043228	0.005688	0.149521	0.268254	NA	NA	NA	0.6215	0.000555	0.038276	0.074917	0.0615789
PER	27	PER-P27-6-8	209.2	M	25	7	32	6.7	8.4	15.1	5.5	7.1	12.6	17.91	15.476	16.556	3.46574	3.21888	1.94591	0.213732	0.589916	0.166326	106.329	0.5866	0.060013	0.001353	0.021848	0.036012	0.006417	0.156826	0.279881	0.000936	0.021531	0.039903	0.5931	0.00087	0.031508	0.063822	0.166326
PER	27	PER-P27-6-9	194.8	M	26	7	33	5.9	7.2	13.1	4.9	6.4	11.3	16.949	11.111	13.74	3.49651	3.2581	1.94591	0.202768	0.581907	0.137836	101.008	0.5876	0.0577	0.001199	0.02255	0.055985	0.006513	0.149918	0.259072	NA	NA	NA	0.5513	0.000722	0.041954	0.09402	0.137836
SAF	21	UG-21-1-1	268.7	M	36	13	49	8	10	18	7.4	8.9	16.3	7.5	11	9.444	3.89182	3.58352	2.56495	0.155378	0.589031	0.0945809	154.793	0.6387	0.1131	0.0008	0.00285	0.00434	0.00219	0.07775	0.10194	0.00034	0.01591	0.02793	0.6236	0.00055	0.01298	0.01806	0.0945809
SAF	21	UG-21-1-10	242.9	M	43	14	57	7.8	8.3	16.1	7.1	7.7	14.8	8.974	7.229	8.075	4.04305	3.7612	2.63906	0.127736	0.541624	0.080838	131.081	0.6691	0.12502	0.001	0.00133	0.00243	0.00406	0.12968	0.17757	0.00058	0.02594	0.03873	0.6095	0.00044	0.00591	0.01259	0.080838
SAF	21	UG-21-1-11	239.2	M	43	15	58	6.8	7.8	14.6	6	7.2	13.2	11.765	7.692	9.589	4.06044	3.7612	2.70805	0.127379	0.563616	0.0960376	142.742	0.6516	0.08007	0.00043	0.0011	0.00207	0.00142	0.08031	0.11057	0.0003	0.01363	0.02482	0.6033	0.0007	0.00489	0.00925	0.0960376
SAF	21	UG-21-1-12	221	M	46	14	60	6.5	7.9	14.4	5.6	6.6	12.2	13.846	16.456	15.278	4.09434	3.82864	2.63906	0.117351	0.580702	0.153381	126.404	0.6311	0.11075	0.00071	0.00126	0.00298	0.00196	0.07683	0.10779	0.00038	0.01446	0.02355	0.602	0.00078	0.00923	0.01981	0.153381
SAF	21	UG-21-1-13	281.6	F	46	14	60	9.7	13.2	22.9	8.6	12.4	21	11.34	6.061	8.297	4.09434	3.82864	2.63906	0.122619	0.61434	0.0830655	155.558	0.6596	0.07649	0.0007	0.00183	0.00659	0.00375	0.0965	0.12833	0.00043	0.01051	0.02375	0.5994	0.00119	0.00785	0.01606	0.0830655
SAF	21	UG-21-1-14	284.8	F	46	13	59	10.5	16.9	27.4	9.7	16.4	26.1	7.619	2.959	4.745	4.07754	3.82864	2.56495	0.122865	0.664656	0.0474678	173.267	0.6882	0.11514	0.00053	0.00117	0.00265	0.00493	0.1669	0.21746	0.00067	0.03414	0.05275	0.6461	0.00036	0.01217	0.01881	0.0474678
SAF	21	UG-21-1-2	257.4	M	38	15	53	7.9	7.8	15.7	7	7	14	11.392	10.256	10.828	3.97029	3.63759	2.70805	0.146069	0.519925	0.108493	147.134	0.6512	0.10508	0.00056	0.00143	0.00277	0.00081	0.08046	0.09496	0	0.01418	0.0271	0.6239	0.00049	0.00737	0.01175	0.108493
SAF	21	UG-21-1-3	270.1	M	38	15	53	9.6	9.2	18.8	9.1	8.5	17.6	5.208	7.609	6.383	3.97029	3.63759	2.70805	0.147337	0.511358	0.0638734	153.684	0.6749	0.11581	0.00069	0.00173	0.00477	0.0039	0.12829	0.16069	0.00082	0.0246	0.04035	0.6274	0.00041	0.00811	0.01322	0.0638734
SAF	21	UG-21-1-4	251.7	M	38	15	53	8.3	8.4	16.7	7.2	7.5	14.7	13.253	10.714	11.976	3.97029	3.63759	2.70805	0.14548	0.527059	0.120048	142.839	0.6321	0.1194	0.00089	0.00625	0.00976	0.00206	0.07783	0.1131	0.0002	0.01212	0.02425	0.5697	0.00054	0.02246	0.03098	0.120048
SAF	21	UG-21-1-5	279.1	F	39	15	54	9.7	18.3	28	8.6	17.7	26.3	11.34	3.279	6.071	3.98898	3.66356	2.70805	0.144399	0.712294	0.0607474	167.484	0.6693	0.10483	0.00036	0.00053	0.00092	0.00425	0.15942	0.18829	0.00054	0.02925	0.04702	0.6284	0.00034	0.01233	0.01884	0.0607474
SAF	21	UG-21-1-6	319.8	F	40	13	53	11	20	31	9.8	19.1	28.9	10.909	4.5	6.774	3.97029	3.68888	2.56495	0.144192	0.701234	0.0677919	169.89	0.6754	0.114	0.00097	0.00594	0.01077	0.00524	0.12427	0.17592	0.00062	0.02265	0.03874	0.6364	0.00069	0.01857	0.02752	0.0677919
SAF	21	UG-21-1-7	269.4	M	41	15	56	8.5	9.1	17.6	7.9	8.6	16.5	7.059	5.495	6.25	4.02535	3.71357	2.70805	0.136493	0.543396	0.0625408	140.371	0.6782	0.11288	0.00041	0.00068	0.00158	0.00376	0.13594	0.17167	0.00104	0.0379	0.05919	0.6417	0.00066	0.00634	0.01037	0.0625408
SAF	21	UG-21-1-8	241.1	M	41	14	55	7	8.4	15.4	6.4	7.8	14.2	8.571	7.143	7.792	4.00733	3.71357	2.63906	0.133786	0.576931	0.0779991	138.955	0.6048	0.09552	0.00086	0.00128	0.00402	0.00169	0.07184	0.09516	0.00046	0.02024	0.03513	0.6201	0.00038	0.01246	0.01951	0.0779991
SAF	21	UG-21-2-1	306.7	F	36	12	48	11.1	22.6	33.7	10.1	20.6	30.7	9.009	8.85	8.902	3.8712	3.58352	2.48491	0.159052	0.735049	0.089138	181.141	0.6672	0.07591	0.00102	0.00433	0.01004	0.00077	0.04043	0.06753	4e-05	0.00012	0.00128	0.6224	0.00067	0.01631	0.02834	0.089138
SAF	21	UG-21-2-10	263.4	F	40	15	55	10.1	17.6	27.7	8.9	17.6	26.5	11.881	0	4.332	4.00733	3.68888	2.70805	0.139342	0.688499	0.0433336	159.832	0.6783	0.07639	0.0006	0.00097	0.00253	0.00275	0.10439	0.14451	0.00041	0.02559	0.044	0.6467	0.00072	0.00928	0.01461	0.0433336
SAF	21	UG-21-2-11	253.3	M	42	13	55	7.3	8.4	15.7	6.9	8.2	15.1	5.479	2.381	3.822	4.00733	3.73767	2.56495	0.131776	0.564545	0.0382293	137.392	0.6387	0.11349	0.00063	0.00165	0.00372	0.00434	0.11303	0.14051	0.00086	0.02067	0.03286	0.5998	0.0007	0.01168	0.01819	0.0382293
SAF	21	UG-21-2-12	242.3	M	44	14	58	6.7	8.7	15.4	6.1	8.3	14.4	8.955	4.598	6.494	4.06044	3.78419	2.63906	0.124777	0.600355	0.0649857	139.24	0.6567	0.09658	0.00061	0.00154	0.00672	NA	NA	NA	NA	NA	NA	0.6518	0.00058	0.02509	0.03418	0.0649857
SAF	21	UG-21-2-13	225.9	F	45	14	59	8.4	11.9	20.3	7.5	11.3	18.8	10.714	5.042	7.389	4.07754	3.80666	2.63906	0.120446	0.626369	0.0739574	130.303	0.6739	0.10135	0.00051	0.00071	0.00234	0.00465	0.13753	0.17915	0.00068	0.03162	0.05032	0.6221	0.00039	0.01075	0.01832	0.0739574
SAF	21	UG-21-2-14	257.7	F	45	14	59	9.9	18	27.9	8.9	16.1	25	10.101	10.556	10.394	4.07754	3.80666	2.63906	0.123373	0.701234	0.104128	167.5	0.6988	0.07459	0.001	0.0025	0.00647	0.00216	0.08067	0.10958	0.00065	0.01287	0.02591	0.6282	0.00047	0.01257	0.01903	0.104128
SAF	21	UG-21-2-2	294.7	F	36	12	48	10.4	22.5	32.9	9.8	21.5	31.3	5.769	4.444	4.863	3.8712	3.58352	2.48491	0.157943	0.753082	0.0486492	177.869	0.6742	0.08181	0.00166	0.01182	0.02017	0.00096	0.02272	0.04264	4e-05	0.00048	0.00206	0.621	0.00109	0.03197	0.05138	0.0486492
SAF	21	UG-21-2-3	341.6	F	38	14	52	12.5	21.4	33.9	12.1	21.2	33.3	3.2	0.935	1.77	3.95124	3.63759	2.63906	0.153517	0.683188	0.0177009	200.706	0.6886	0.09079	0.00109	0.00133	0.00397	0.00494	0.13405	0.17543	0.00071	0.02796	0.04347	0.6446	0.00073	0.00666	0.01173	0.0177009
SAF	21	UG-21-2-4	289.6	F	38	15	53	10.5	19.5	30	9.8	17.9	27.7	6.667	8.205	7.667	3.97029	3.63759	2.70805	0.149171	0.707584	0.0767453	187.474	0.6794	0.08625	0.00046	0.0006	0.00177	0.00439	0.09044	0.12562	0.00041	0.00786	0.01748	0.6328	0.00063	0.00668	0.01205	0.0767453
SAF	21	UG-21-2-5	299.6	F	38	13	51	9.8	19.8	29.6	9.1	19.3	28.4	7.143	2.525	4.054	3.93183	3.63759	2.56495	0.150064	0.732753	0.0405511	190.792	0.6718	0.10101	0.00097	0.00251	0.00821	0.00552	0.12734	0.16148	0.00073	0.02271	0.04343	0.6237	0.00079	0.01135	0.01756	0.0405511
SAF	21	UG-21-2-6	301.7	F	38	16	54	11.9	20.2	32.1	10.6	18.9	29.5	10.924	6.436	8.1	3.98898	3.63759	2.77259	0.150248	0.680631	0.0810888	176.255	0.7068	0.0851	0.00078	0.00191	0.00493	0.00196	0.09425	0.1306	0.00052	0.02038	0.03513	0.7144	0.00058	0.00987	0.01451	0.0810888
SAF	21	UG-21-2-7	281.6	F	39	14	53	10.4	17.5	27.9	9.5	16.7	26.2	8.654	4.571	6.093	3.97029	3.66356	2.63906	0.144628	0.678005	0.0609678	167.03	0.635	0.09748	0.00055	0.00066	0.00188	0.00354	0.1607	0.20077	0.00052	0.02415	0.04513	0.6275	0.00029	0.00654	0.01218	0.0609678
SAF	21	UG-21-2-9	211.9	M	39	14	53	6.3	6.8	13.1	5.7	6.2	11.9	9.524	8.824	9.16	3.97029	3.66356	2.63906	0.137336	0.545779	0.0917286	120.477	0.6215	0.1013	0.00117	0.00166	0.00299	0.00156	0.08269	0.11212	0.00043	0.02005	0.03336	0.617	0.00069	0.0101	0.02263	0.0917286
SAF	21	UG-21-3-1	257.4	M	34	14	48	9.3	9.9	19.2	8.2	7.9	16.1	11.828	20.202	16.146	3.8712	3.52636	2.63906	0.163254	0.541737	0.16217	158.679	0.6632	0.10775	0.00051	0.00437	0.00774	0.00258	0.09822	0.12286	0.00032	0.01634	0.02474	0.6399	0.00047	0.02129	0.03237	0.16217
SAF	21	UG-21-3-10	296.7	F	36	15	51	10.9	19.4	30.3	10.3	19.2	29.5	5.505	1.031	2.64	3.93183	3.58352	2.70805	0.158131	0.694842	0.0264031	177.285	0.6909	0.10284	0.00106	0.00326	0.00579	0.00415	0.12	0.15814	0.00039	0.0167	0.02758	0.6722	0.00072	0.04754	0.06116	0.0264031
SAF	21	UG-21-3-11	178	M	36	15	51	6	6.9	12.9	5.4	6.3	11.7	10	8.696	9.302	3.93183	3.58352	2.70805	0.143938	0.56437	0.0931547	117.381	0.6674	0.0816	0.00096	0.00321	0.00634	0.00319	0.09511	0.12854	0.00055	0.02601	0.04388	0.6266	0.0007	0.01449	0.02359	0.0931547
SAF	21	UG-21-3-12	231.9	M	37	15	52	8.2	8.6	16.8	7.5	7.8	15.3	8.537	9.302	8.929	3.95124	3.61092	2.70805	0.147197	0.537401	0.0894091	129.925	0.6625	0.12975	0.00073	0.00124	0.00346	0.00379	0.1338	0.18386	0.0004	0.02085	0.03969	0.6132	0.00045	0.00697	0.01208	0.0894091
SAF	21	UG-21-3-13	306.5	F	39	14	53	10.8	23	33.8	9.7	21.8	31.5	10.185	5.217	6.805	3.97029	3.66356	2.63906	0.1468	0.748408	0.0681026	183.811	0.6644	0.09197	0.00113	0.00429	0.01041	0.00252	0.09487	0.12549	0.00037	0.01561	0.03035	0.6308	0.00083	0.02881	0.04523	0.0681026
SAF	21	UG-21-3-2	253.1	M	34	13	47	8.2	10.4	18.6	7.2	9.1	16.3	12.195	12.5	12.366	3.85015	3.52636	2.56495	0.162758	0.593348	0.123977	140.93	0.6439	0.10946	0.0013	0.00631	0.01197	0.00168	0.08463	0.12432	0.00044	0.02419	0.03935	0.6338	0.00058	0.02726	0.03617	0.123977
SAF	21	UG-21-3-3	334.2	F	35	14	49	12.6	27	39.6	11.6	26.5	38.1	7.937	1.852	3.788	3.89182	3.55535	2.63906	0.16605	0.750245	0.0378891	202.396	0.6851	0.09839	0.00099	0.00459	0.00854	0.00458	0.10721	0.15018	0.00055	0.02061	0.0364	0.6667	0.00079	0.023	0.03153	0.0378891
SAF	21	UG-21-3-4	275.2	M	35	16	51	9.7	11.3	21	9	10	19	7.216	11.504	9.524	3.93183	3.55535	2.77259	0.1605	0.568176	0.0953846	152.36	0.6231	0.12139	0.00058	0.00124	0.00264	0.0032	0.09992	0.14612	0.0005	0.02555	0.0421	0.6249	0.00078	0.00996	0.01943	0.0953846
SAF	21	UG-21-3-5	313.9	F	35	15	50	11.3	21.4	32.7	10.4	20.4	30.8	7.965	4.673	5.81	3.91202	3.55535	2.70805	0.164259	0.713434	0.0581327	182.461	0.6823	0.08814	0.00077	0.0025	0.00517	0.00178	0.08344	0.11818	0.0005	0.02008	0.03253	0.6623	0.0009	0.01306	0.02425	0.0581327
SAF	21	UG-21-3-7	281.9	M	36	15	51	9.1	10.3	19.4	8.3	9	17.3	8.791	12.621	10.825	3.93183	3.58352	2.70805	0.15671	0.559695	0.108463	161.071	0.6579	0.10645	0.00099	0.00226	0.00628	0.00112	0.06658	0.10383	0.00031	0.01812	0.03123	0.6226	0.00085	0.02287	0.03017	0.108463
SAF	21	UG-21-3-8	270	M	36	16	52	9.2	10.7	19.9	8.2	8.9	17.1	10.87	16.822	14.07	3.95124	3.58352	2.77259	0.155512	0.567693	0.141168	155.406	0.6571	0.10171	0.00067	0.00081	0.0016	0.00275	0.0979	0.13388	0.00058	0.02864	0.04988	0.6314	0.00054	0.00472	0.00914	0.141168
SAF	21	UG-21-3-9	280.2	F	36	15	51	10.3	19.4	29.7	10	19.2	29.2	2.913	1.031	1.684	3.93183	3.58352	2.70805	0.156542	0.711801	0.0168408	171.109	0.6842	0.10345	0.00039	0.00103	0.00151	0.00338	0.10967	0.14503	0.00027	0.00886	0.01923	0.631	0.00088	0.00768	0.01317	0.0168408
SAF	21	UG-21-4-1	243.3	M	35	15	50	8	8	16	7.1	7	14.1	11.25	12.5	11.875	3.91202	3.55535	2.70805	0.15698	0.523599	0.119031	145.868	0.6375	0.10331	0.00064	0.00295	0.0071	0.00116	0.05804	0.08448	0.00011	0.00469	0.01285	0.6167	0.00087	0.02388	0.03711	0.119031
SAF	21	UG-21-4-10	313.4	F	40	15	55	12.2	20.1	32.3	11.3	18.9	30.2	7.377	5.97	6.502	4.00733	3.68888	2.70805	0.143687	0.671666	0.0650659	177.324	0.6775	0.09976	0.00117	0.00263	0.00536	0.00422	0.13433	0.19412	0.00041	0.02317	0.04291	0.6512	0.00064	0.01177	0.02034	0.0650659
SAF	21	UG-21-4-11	319.4	F	40	14	54	12.2	20.1	32.3	12.2	20.1	32.3	0	0	0	3.98898	3.68888	2.63906	0.144161	0.671666	0	178.553	0.6763	0.08988	0.001	0.00182	0.00456	0.00408	0.13291	0.19089	0.0008	0.032	0.05345	0.6394	0.00047	0.01075	0.01796	0
SAF	21	UG-21-4-12	224	M	49	15	64	7.6	6.9	14.5	6.9	6.1	13	9.211	11.594	10.345	4.15888	3.89182	2.70805	0.110442	0.495944	0.103635	131.296	0.6224	0.11994	0.00074	0.00116	0.00262	0.00395	0.10981	0.14147	0.00061	0.02271	0.03647	0.6184	0.00046	0.00861	0.01346	0.103635
SAF	21	UG-21-4-2	248.9	M	35	15	50	7.7	9.2	16.9	7	8.3	15.3	9.091	9.783	9.467	3.91202	3.55535	2.70805	0.15763	0.575648	0.094812	141.363	0.6382	0.11184	0.00066	0.00111	0.00223	0.0011	0.08461	0.10991	9e-05	0.01321	0.02111	0.5998	0.0005	0.00582	0.00918	0.094812
SAF	21	UG-21-4-3	293.8	F	37	15	52	11.2	21.2	32.4	10.6	20.5	31.1	5.357	3.302	4.012	3.95124	3.61092	2.70805	0.153592	0.713284	0.0401308	191.404	0.7033	0.0903	0.00081	0.00476	0.00781	0.0038	0.11433	0.15854	0.0006	0.02027	0.03406	0.6729	0.00049	0.00905	0.01552	0.0401308
SAF	21	UG-21-4-4	323.7	F	38	14	52	11.2	19.4	30.6	10.4	19.2	29.6	7.143	1.031	3.268	3.95124	3.63759	2.63906	0.1521	0.686698	0.0326858	196.796	0.678	0.08687	0.0009	0.00157	0.0046	0.00299	0.10779	0.16101	0.00042	0.02174	0.03579	0.6452	0.00071	0.01703	0.02677	0.0326858
SAF	21	UG-21-4-5	250.1	F	38	12	50	9.5	18	27.5	8.6	17.3	25.9	9.474	3.889	5.818	3.91202	3.63759	2.48491	0.145312	0.713581	0.0582129	160.033	0.6978	0.1221	0.00116	0.00679	0.01226	0.00488	0.11965	0.17423	0.00039	0.02013	0.04492	0.6419	0.00075	0.0218	0.03813	0.0582129
SAF	21	UG-21-4-6	317.6	F	38	13	51	11.3	22.6	33.9	10	21.2	31.2	11.504	6.195	7.965	3.93183	3.63759	2.56495	0.1516	0.729728	0.0797345	186.212	0.6734	0.09874	0.00062	0.00164	0.00375	0.00304	0.09653	0.13587	0.00084	0.0256	0.04376	0.6435	0.00058	0.00992	0.01667	0.0797345
SAF	21	UG-21-4-7	233.9	M	39	15	54	8.8	9.7	18.5	7.9	8.3	16.2	10.227	14.433	12.432	3.98898	3.66356	2.70805	0.139869	0.551921	0.124642	137.748	0.6427	0.09977	0.00029	0.00027	0.00072	0.00307	0.11118	0.15963	0.0004	0.02248	0.03899	0.6073	0.0003	0.00307	0.00645	0.124642
SAF	21	UG-21-4-8	275.9	F	40	16	56	10.1	16	26.1	9.3	15.1	24.4	7.921	5.625	6.513	4.02535	3.68888	2.77259	0.140501	0.659886	0.0651761	170.101	0.7013	0.11821	0.00051	0.00081	0.00182	0.00391	0.14806	0.20687	0.00033	0.01855	0.03349	0.6683	0.00043	0.01071	0.01903	0.0651761
SAF	21	UG-21-4-9	264.1	F	40	15	55	8.9	15.5	24.4	8.6	15.3	23.9	3.371	1.29	2.049	4.00733	3.68888	2.70805	0.139408	0.688327	0.0204914	167.453	0.6622	0.08028	0.00055	0.00089	0.00219	0.00149	0.06796	0.09418	0.00023	0.0075	0.01428	0.6179	0.00076	0.0075	0.01352	0.0204914
SAF	21	UG-21-5-1	229.5	M	36	13	49	8.1	9.6	17.7	7.6	8.3	15.9	6.173	13.542	10.169	3.89182	3.58352	2.56495	0.150997	0.573259	0.101866	143.818	0.6507	0.13087	0.00114	0.0052	0.00739	0.00248	0.0925	0.1397	0.00054	0.0216	0.0369	0.6329	0.00053	0.02171	0.03098	0.101866
SAF	21	UG-21-5-2	330.6	F	37	14	51	12	23.4	35.4	10.7	21.9	32.6	10.833	6.41	7.91	3.93183	3.61092	2.63906	0.156781	0.722173	0.0791827	189.617	0.6756	0.09665	0.00061	0.00169	0.00349	0.00556	0.12727	0.17832	0.00038	0.02408	0.04016	0.6547	0.0009	0.00794	0.01246	0.0791827
SAF	21	UG-21-5-3	295.9	F	37	14	51	11	20.8	31.8	10.3	19.8	30.1	6.364	4.808	5.346	3.93183	3.61092	2.63906	0.153784	0.712976	0.0534855	176.887	0.6692	0.10582	0.00072	0.0014	0.00395	0.00383	0.1548	0.20076	0.00056	0.02595	0.04882	0.6347	0.00051	0.01258	0.0191	0.0534855
SAF	21	UG-21-5-4A	255.1	M	38	16	54	8.6	9.2	17.8	7.7	7.8	15.5	10.465	15.217	12.921	3.98898	3.63759	2.77259	0.145833	0.543172	0.129572	146.61	0.6313	0.14224	0.00046	0.00102	0.00212	0.00426	0.13416	0.17371	0.00064	0.02632	0.0404	0.596	0.00053	0.00979	0.02015	0.129572
SAF	21	UG-21-5-4B	320.4	F	39	13	52	11.4	19.4	30.8	10.8	18.7	29.5	5.263	3.608	4.221	3.95124	3.66356	2.56495	0.147938	0.681386	0.0422225	210.142	0.6728	0.0943	0.00108	0.00363	0.00842	0.00388	0.09913	0.13099	0.00038	0.01695	0.02932	0.6373	0.00055	0.01583	0.02295	0.0422225
SAF	21	UG-21-5-5A	306.9	F	38	14	52	12.3	21.5	33.8	11	20	31	10.569	6.977	8.284	3.95124	3.63759	2.63906	0.150698	0.689426	0.082935	178.334	0.6753	0.09221	0.00075	0.0019	0.00471	0.00387	0.09938	0.15367	0.00043	0.02322	0.04048	0.6614	0.00068	0.02008	0.02762	0.082935
SAF	21	UG-21-5-5B	291	M	39	14	53	9.4	10.6	20	8.9	9.3	18.2	5.319	12.264	9	3.97029	3.66356	2.63906	0.14547	0.558601	0.0901219	159.202	0.6542	0.10225	0.0013	0.00269	0.00565	0.00174	0.0789	0.10064	0.0005	0.01568	0.0248	0.6216	0.00055	0.00581	0.0105	0.0901219
SAF	21	UG-21-5-6A	282.4	M	38	15	53	9.7	10.7	20.4	8.9	8.8	17.7	8.247	17.757	13.235	3.97029	3.63759	2.70805	0.148509	0.552139	0.132739	157.793	0.631	0.12904	0.00088	0.00134	0.00296	0.00528	0.13309	0.17821	0.0004	0.01853	0.03081	0.5975	0.0006	0.01171	0.02033	0.132739
SAF	21	UG-21-5-6B	308.5	F	39	13	52	10.6	18.5	29.1	9.4	17.4	26.8	11.321	5.946	7.904	3.95124	3.66356	2.56495	0.146967	0.688965	0.0791225	178.539	0.672	0.08765	0.00069	0.00148	0.0039	9e-05	0.02015	0.03745	6e-05	0.00059	0.00298	0.6375	0.00074	0.00704	0.01367	0.0791225
SAF	21	UG-21-5-6C	325.8	F	41	14	55	11.5	22.5	34	11.1	21.3	32.4	3.478	5.333	4.706	4.00733	3.71357	2.63906	0.141129	0.72317	0.0470774	181.798	0.6367	0.08694	0.00076	0.00109	0.00309	0.00404	0.10834	0.14531	0.0004	0.01769	0.03033	0.6249	0.00048	0.00805	0.01319	0.0470774
SAF	21	UG-21-5-7A	253.5	M	40	14	54	8.8	9.4	18.2	8.1	8.5	16.6	7.955	9.574	8.791	3.98898	3.68888	2.63906	0.138384	0.542739	0.0880236	142.954	0.6784	0.12662	0.00102	0.00291	0.00685	0.00271	0.12626	0.15582	0.00075	0.02782	0.04732	0.6545	0.00035	0.01348	0.02241	0.0880236
SAF	21	UG-21-5-7B	323.8	F	42	11	53	10.6	20.4	31	9.9	19.3	29.2	6.604	5.392	5.806	3.97029	3.73767	2.3979	0.137622	0.718245	0.0580927	185.814	0.7024	0.0917	0.00143	0.00824	0.01423	0.00343	0.08961	0.1303	0.00063	0.01527	0.0303	0.6654	0.00145	0.02996	0.04412	0.0580927
SAF	21	UG-21-5-8A	309.2	F	40	14	54	11.9	23	34.9	11	20.4	31.4	7.563	11.304	10.029	3.98898	3.68888	2.63906	0.14335	0.719523	0.100459	183.716	0.6827	0.09479	0.00097	0.00142	0.00351	0.0034	0.12392	0.17031	0.00067	0.02443	0.03695	0.6541	0.00058	0.0119	0.01866	0.100459
SAF	21	UG-21-5-8B	270	F	43	13	56	8.9	17.9	26.8	7.7	16.7	24.4	13.483	6.704	8.955	4.02535	3.7612	2.56495	0.130196	0.731398	0.0896701	168.465	0.6588	0.08416	0.00093	0.00458	0.007	0.00143	0.06481	0.09745	0.00015	0.00772	0.01594	0.6122	0.00077	0.01016	0.01614	0.0896701
SAF	21	UG-21-5-9	289.4	F	44	14	58	10.2	16.4	26.6	9.4	16.1	25.5	7.843	1.829	4.135	4.06044	3.78419	2.63906	0.128814	0.664342	0.0413618	165.254	0.6771	0.08773	0.00078	0.00233	0.00451	0.00432	0.12818	0.1811	0.00071	0.0276	0.04655	0.6514	0.00047	0.01077	0.01662	0.0413618
SAF	21	UG-21-6-10	261.6	F	46	14	60	8.7	18.1	26.8	8.3	17.7	26	4.598	2.21	2.985	4.09434	3.82864	2.63906	0.121018	0.741471	0.0298544	167.913	0.6636	0.09005	0.0012	0.00238	0.00583	0.00603	0.13637	0.19896	0.00103	0.02263	0.04017	0.6344	0.00074	0.01249	0.02162	0.0298544
SAF	21	UG-21-6-12	291.7	F	48	15	63	10.5	19.8	30.3	9.9	19.4	29.3	5.714	2.02	3.3	4.14313	3.8712	2.70805	0.118244	0.712153	0.033006	175.028	0.6539	0.07795	0.00048	0.00095	0.00245	0.00468	0.10986	0.15236	0.00064	0.01563	0.02695	0.6207	0.00064	0.0083	0.01432	0.033006
SAF	21	UG-21-6-1A	263.1	M	36	15	51	9.1	11.3	20.4	8	9.5	17.5	12.088	15.929	14.216	3.93183	3.58352	2.70805	0.154793	0.587067	0.142643	152.321	0.6375	0.11361	0.0009	0.00315	0.00682	0.00054	0.09517	0.14301	0.00014	0.01364	0.0283	0.6217	0.0013	0.01865	0.02566	0.142643
SAF	21	UG-21-6-1B	262.3	F	37	13	50	9.6	18.3	27.9	9.4	18.1	27.5	2.083	1.093	1.434	3.91202	3.61092	2.56495	0.150527	0.715393	0.0143405	175.885	0.6857	0.08307	0.00103	0.0036	0.00881	0.00294	0.09931	0.14145	0.00028	0.01304	0.02788	0.638	0.00112	0.02353	0.03701	0.0143405
SAF	21	UG-21-6-2A	258.3	M	38	14	52	8.7	8	16.7	8	6.7	14.7	8.046	16.25	11.976	3.95124	3.63759	2.63906	0.146161	0.499563	0.120048	145.251	0.6452	0.11672	0.00048	0.00091	0.00147	0.00262	0.09654	0.1346	0.00026	0.01362	0.02256	0.631	0.00058	0.00792	0.01413	0.120048
SAF	21	UG-21-6-2B	299.8	F	39	12	51	10.4	20.7	31.1	9.9	19.8	29.7	4.808	4.348	4.502	3.93183	3.66356	2.48491	0.146234	0.728291	0.0450352	188.247	0.6645	0.09293	0.00074	0.00361	0.00776	0.00492	0.14432	0.20378	0.00059	0.02377	0.04935	0.6482	0.00068	0.02198	0.02931	0.0450352
SAF	21	UG-21-6-3A	244.1	M	38	14	52	8.2	8.4	16.6	7.6	7.4	15	7.317	11.905	9.639	3.95124	3.63759	2.63906	0.144673	0.530569	0.0965399	153.406	0.6372	0.1203	0.00064	0.00339	0.00749	0.00123	0.08245	0.09696	0.0002	0.01154	0.02246	0.6222	0.00078	0.01919	0.03	0.0965399
SAF	21	UG-21-6-3B	268.2	M	39	14	53	9.6	9	18.6	8.6	8	16.6	10.417	11.111	10.753	3.97029	3.66356	2.63906	0.143378	0.505073	0.107738	150.499	0.6398	0.13577	0.00056	0.00091	0.00347	0.00355	0.12701	0.17048	0.00043	0.02898	0.04523	0.6121	0.00034	0.00497	0.00839	0.107738
SAF	21	UG-21-6-5	322.1	F	40	14	54	12.2	22.6	34.8	10.8	20.2	31	11.475	10.619	10.92	3.98898	3.68888	2.63906	0.144372	0.706828	0.109418	193.408	0.6866	0.09551	0.00141	0.00309	0.00723	0.00197	0.08024	0.10802	0.00028	0.01131	0.02395	0.6616	0.00118	0.01775	0.02895	0.109418
SAF	21	UG-21-6-6	268.8	M	40	15	55	9.7	9.4	19.1	9	8.3	17.3	7.216	11.702	9.424	4.00733	3.68888	2.70805	0.139849	0.514554	0.0943801	142.814	0.632	0.10674	0.00102	0.00301	0.00522	0.00387	0.12082	0.16412	0.00069	0.02074	0.03647	0.6161	0.00038	0.00731	0.0119	0.0943801
SAF	21	UG-21-6-7	290.7	F	41	13	54	11	24.2	35.2	9.4	21.1	30.5	14.545	12.81	13.352	3.98898	3.71357	2.56495	0.138349	0.758041	0.13392	174.26	0.6926	0.10043	0.00079	0.002	0.00504	0.00374	0.12549	0.16349	0.00033	0.02188	0.03764	0.6515	0.00047	0.01101	0.0163	0.13392
SAF	21	UG-21-6-8	337.9	F	42	13	55	11.6	19.3	30.9	10.9	18.8	29.7	6.034	2.591	3.883	4.00733	3.73767	2.56495	0.138637	0.674613	0.0388398	207.215	0.6598	0.10784	0.00096	0.00352	0.00729	0.00523	0.13472	0.16225	0.00053	0.02057	0.03748	0.6156	0.00119	0.02168	0.03384	0.0388398
SAF	21	UG-21-6-9	277.5	F	42	14	56	10.6	16.1	26.7	9.8	14.6	24.4	7.547	9.317	8.614	4.02535	3.73767	2.63906	0.133948	0.647252	0.0862469	170.631	0.661	0.1162	0.00131	0.00631	0.01061	0.00525	0.14913	0.20866	0.00083	0.02123	0.03589	0.6085	0.00096	0.03708	0.05332	0.0862469
SAF	21	UG-21-7-1	234.6	M	36	11	47	7.7	11.1	18.8	6.7	10	16.7	12.987	9.91	11.17	3.85015	3.58352	2.3979	0.151608	0.631586	0.111934	137.632	0.6767	0.10472	0.00088	0.01083	0.019	0.00112	0.05284	0.07464	7e-05	0.00143	0.00679	0.6432	0.00122	0.04814	0.06596	0.111934
SAF	21	UG-21-7-10	216.7	M	42	14	56	8.2	11.8	20	6.6	9	15.6	19.512	23.729	22	4.02535	3.73767	2.63906	0.12806	0.631059	0.221814	131.376	0.6607	0.12494	0.00109	0.00783	0.01467	0.00025	0.07561	0.1082	0.0001	0.01518	0.03108	0.6237	0.00125	0.05577	0.08136	0.221814
SAF	21	UG-21-7-11	252.8	F	43	14	57	8.9	13.4	22.3	8.3	13.1	21.4	6.742	2.239	4.036	4.04305	3.7612	2.63906	0.128665	0.644623	0.040371	163.803	0.6915	0.11997	0.00092	0.00286	0.00682	0.00436	0.14139	0.19446	0.00047	0.01652	0.02792	0.6261	0.00043	0.02585	0.03787	0.040371
SAF	21	UG-21-7-12	230.2	M	43	14	57	6.3	6.3	12.6	6.3	6.3	12.6	0	0	0	4.04305	3.7612	2.63906	0.126487	0.523599	0	132.961	0.6375	0.11349	0.00062	0.00136	0.00417	0.00329	0.11126	0.13198	0.00021	0.01788	0.03026	0.5892	0.00061	0.01657	0.02295	0
SAF	21	UG-21-7-13	291.6	F	45	13	58	12.4	18.5	30.9	11.6	17.6	29.2	6.452	4.865	5.502	4.06044	3.80666	2.56495	0.12612	0.641884	0.0550478	173.449	0.689	0.11347	0.00099	0.00249	0.00577	0.00698	0.15224	0.20799	0.00078	0.0281	0.04638	0.6479	0.00069	0.0153	0.02314	0.0550478
SAF	21	UG-21-7-2	249.7	M	38	13	51	8.6	10.5	19.1	7.7	8.7	16.4	10.465	17.143	14.136	3.93183	3.63759	2.56495	0.14527	0.582051	0.141835	142.484	0.6557	0.07454	0.00037	0.00107	0.0039	NA	NA	NA	NA	NA	NA	0.619	0.00032	0.01406	0.01961	0.141835
SAF	21	UG-21-7-3	274.9	M	38	14	52	9.1	7.9	17	8.1	7.1	15.2	10.989	10.127	10.588	3.95124	3.63759	2.63906	0.1478	0.483302	0.106079	147.862	0.6786	0.10861	0.0009	0.00207	0.00432	0.00268	0.11074	0.14641	0.00086	0.02763	0.04365	0.6546	0.00051	0.00608	0.01189	0.106079
SAF	21	UG-21-7-4	239.1	M	38	14	52	7.4	8.4	15.8	6.7	7.4	14.1	9.459	11.905	10.759	3.95124	3.63759	2.63906	0.144128	0.560542	0.107799	138.242	0.6501	0.09582	0.00077	0.00346	0.00755	NA	NA	NA	NA	NA	NA	0.6234	0.00079	0.01862	0.02655	0.107799
SAF	21	UG-21-7-5	297.6	F	39	13	52	11.9	24	35.9	10.8	21	31.8	9.244	12.5	11.421	3.95124	3.66356	2.56495	0.146045	0.732222	0.11446	180.222	0.6499	0.08073	0.00067	0.00142	0.00362	0.00396	0.10917	0.15331	0.00055	0.0172	0.03125	0.5986	0.00027	0.00639	0.0101	0.11446
SAF	21	UG-21-7-6	321.2	F	40	13	53	11.9	25.6	37.5	10.1	23.3	33.4	15.126	8.984	10.933	3.97029	3.68888	2.56495	0.144302	0.751406	0.109549	191.782	0.6748	0.09456	0.00123	0.00367	0.00792	0.00366	0.11859	0.14968	0.00069	0.03043	0.05405	0.6482	0.00115	0.01531	0.02386	0.109549
SAF	21	UG-21-7-7	313.6	F	40	14	54	12.2	26.4	38.6	11.5	25	36.5	5.738	5.303	5.44	3.98898	3.68888	2.63906	0.143703	0.753147	0.0544269	169.382	0.6676	0.10482	0.00078	0.00154	0.00327	0.00441	0.11232	0.16309	0.00051	0.02008	0.0344	0.6176	0.00059	0.01366	0.0206	0.0544269
SAF	21	UG-21-7-8	239.5	M	41	13	54	8.3	11.3	19.6	8.2	10.8	19	1.205	4.425	3.061	3.98898	3.71357	2.56495	0.133623	0.614476	0.0306148	135.414	0.5991	0.11067	0.00124	0.00636	0.01264	0.00322	0.10441	0.15757	0.00039	0.01894	0.03078	0.5834	0.00036	0.03099	0.04471	0.0306148
SAF	21	UG-21-7-9	226.1	M	41	14	55	8.7	8.1	16.8	8.3	7.6	15.9	4.598	6.173	5.357	4.00733	3.71357	2.63906	0.132219	0.503099	0.0535957	138.094	0.6511	0.12243	0.00068	0.00365	0.00856	0.00059	0.06912	0.08416	0.0001	0.01175	0.02386	0.5966	0.0015	0.0229	0.03698	0.0535957
SAF	21	UG-21-8-10	224.3	M	41	14	55	7.9	8.7	16.6	7.2	6.6	13.8	8.861	24.138	16.867	4.00733	3.71357	2.63906	0.132024	0.551654	0.16948	140.179	0.6503	0.12876	0.00079	0.0043	0.00672	0.00017	0.0216	0.03481	1e-05	0.00423	0.00928	0.63	0.00059	0.03845	0.05242	0.16948
SAF	21	UG-21-8-11	288.5	F	42	15	57	11.2	17.2	28.4	10.6	16.5	27.1	5.357	4.07	4.577	4.04305	3.73767	2.70805	0.134874	0.650562	0.045786	182.234	0.699	0.12222	0.00074	0.00161	0.00369	0.00635	0.15885	0.20713	0.0006	0.02567	0.04386	0.6736	0.00086	0.00895	0.01535	0.045786
SAF	21	UG-21-8-12	310.2	F	43	14	57	11.9	21.9	33.8	10.9	21	31.9	8.403	4.11	5.621	4.04305	3.7612	2.63906	0.133424	0.704862	0.0562396	176.856	0.6862	0.11608	0.00147	0.00551	0.00941	0.00622	0.13981	0.19163	0.00113	0.0279	0.04551	0.6622	0.00097	0.02816	0.03967	0.0562396
SAF	21	UG-21-8-13	266.6	F	45	15	60	9.4	15.3	24.7	8.5	14.8	23.3	9.574	3.268	5.668	4.09434	3.80666	2.70805	0.124128	0.668021	0.0567104	154.849	0.6429	0.10233	0.001	0.00383	0.00759	0.00486	0.12098	0.16992	0.00054	0.01397	0.02604	0.6514	0.00069	0.02079	0.02809	0.0567104
SAF	21	UG-21-8-1A	246.3	M	36	14	50	8.5	7.1	15.6	8	6.5	14.5	5.882	8.451	7.051	3.91202	3.58352	2.63906	0.15296	0.472516	0.0705686	138.541	0.6431	0.11046	0.001	0.00153	0.00357	0.00203	0.11039	0.1527	0.00047	0.02567	0.04686	0.6258	0.00053	0.00562	0.01089	0.0705686
SAF	21	UG-21-8-1B	279.9	F	37	12	49	10.4	26	36.4	9.6	24.5	34.1	7.692	5.769	6.319	3.89182	3.61092	2.48491	0.152282	0.795603	0.0632321	174.065	0.6924	0.07964	0.00074	0.00327	0.00791	0.00188	0.07995	0.12221	0.00012	0.00637	0.0173	0.63	0.00105	0.0313	0.04187	0.0632321
SAF	21	UG-21-8-2	289.4	F	37	13	50	11.4	22.1	33.5	10.3	19.5	29.8	9.649	11.765	11.045	3.91202	3.61092	2.56495	0.153184	0.720421	0.110676	180.818	0.6716	0.09777	0.00093	0.00462	0.01091	0.00222	0.07436	0.1025	0.00024	0.00809	0.01906	0.65	0.00073	0.01505	0.02824	0.110676
SAF	21	UG-21-8-3	301.9	F	38	13	51	10.3	23.4	33.7	9.6	22.8	32.4	6.796	2.564	3.858	3.93183	3.63759	2.56495	0.150266	0.767533	0.0385896	187.312	0.6961	0.1268	0.00165	0.01694	0.02535	0.00574	0.14933	0.20679	0.0006	0.02526	0.04255	0.6692	0.00121	0.0705	0.0991	0.0385896
SAF	21	UG-21-8-4	304.4	F	38	12	50	11.2	19.6	30.8	10.2	18.2	28.4	8.929	7.143	7.792	3.91202	3.63759	2.48491	0.150483	0.689775	0.0779991	184.019	0.6718	0.07756	0.00077	0.00352	0.0076	0.00263	0.08223	0.12226	0.00051	0.01252	0.02664	0.6177	0.00117	0.01931	0.02804	0.0779991
SAF	21	UG-21-8-5	283.3	M	38	14	52	10.2	8.9	19.1	9.1	7.7	16.8	10.784	13.483	12.042	3.95124	3.63759	2.63906	0.148592	0.484729	0.120713	160.249	0.6133	0.10561	0.00039	0.00055	0.00147	0.00363	0.10881	0.15328	0.00044	0.01932	0.03246	0.5828	0.00027	0.00557	0.01067	0.120713
SAF	21	UG-21-8-6	309.6	F	38	13	51	11	21.4	32.4	9.9	19.4	29.3	10	9.346	9.568	3.93183	3.63759	2.56495	0.150928	0.721476	0.0958266	191.872	0.6516	0.09432	0.00075	0.00115	0.0034	0.00423	0.1235	0.15829	0.00043	0.02704	0.0476	0.6531	0.00044	0.01373	0.02178	0.0958266
SAF	21	UG-21-8-7	245.9	M	38	15	53	8.1	8.5	16.6	7.6	7.9	15.5	6.173	7.059	6.627	3.97029	3.63759	2.70805	0.144866	0.537568	0.0663186	140.121	0.6446	0.12061	0.00067	0.00089	0.00242	0.00219	0.08525	0.11982	0.00018	0.01133	0.02361	0.5838	0.00037	0.00802	0.01357	0.0663186
SAF	21	UG-21-8-8	256.4	M	39	14	53	9	10.9	19.9	8.5	9.8	18.3	5.556	10.092	8.04	3.97029	3.66356	2.63906	0.142224	0.579659	0.0804869	155.668	0.6493	0.09278	0.00201	0.00666	0.01029	0.00371	0.08658	0.11838	0.00065	0.01552	0.02694	0.6029	0.00099	0.02456	0.03597	0.0804869
SAF	21	UG-21-8-9	313	F	39	13	52	10.5	26.1	36.6	9.3	23.7	33	11.429	9.195	9.836	3.95124	3.66356	2.56495	0.147339	0.793931	0.0985193	199.748	0.6825	0.07655	0.0008	0.00248	0.00634	0.00197	0.09746	0.14966	0.00035	0.01718	0.03713	0.6385	0.00077	0.01826	0.02844	0.0985193
SAF	23	UG-23-1-1	267.6	M	27	12	39	8.4	9.1	17.5	7.7	7.8	15.5	8.333	14.286	11.429	3.66356	3.29584	2.48491	0.207018	0.546851	0.11454	147.637	0.6635	0.10245	0.00046	0.00378	0.00722	NA	NA	NA	NA	NA	NA	0.6678	0.00066	0.03672	0.04958	0.11454
SAF	23	UG-23-1-10	280.5	F	33	9	42	9.1	21	30.1	8.6	21.1	29.7	5.495	-0.476	1.329	3.73767	3.49651	2.19722	0.170805	0.772146	0.0132904	164.588	0.6973	0.11233	0.00231	0.01287	0.02175	0.00193	0.08414	0.11975	0.00049	0.01419	0.02874	0.6517	0.00207	0.06692	0.10755	0.0132904
SAF	23	UG-23-1-11	329	F	33	10	43	10.8	25.4	36.2	10.2	24.4	34.6	5.556	3.937	4.42	3.7612	3.49651	2.30259	0.175638	0.777721	0.0442144	188.036	0.6987	0.08057	0.00048	0.00347	0.00895	0.00219	0.07192	0.10673	0.00023	0.01106	0.02267	0.6986	0.00088	0.0237	0.03667	0.0442144
SAF	23	UG-23-1-12	226.3	M	33	12	45	7.5	7.3	14.8	7.2	6.9	14.1	4	5.479	4.73	3.80666	3.49651	2.48491	0.164299	0.515814	0.0473177	127.018	0.6843	0.11586	0.00098	0.00247	0.00571	0.00309	0.12077	0.1567	0.00077	0.02989	0.05051	0.6509	0.00036	0.0096	0.01779	0.0473177
SAF	23	UG-23-1-13	343.2	F	33	12	45	12.5	22.6	35.1	11.6	21.3	32.9	7.2	5.752	6.268	3.80666	3.49651	2.48491	0.176919	0.699552	0.0627211	200.161	0.7055	0.11754	0.00103	0.00629	0.01229	0.00446	0.13714	0.19607	0.00074	0.02674	0.04733	0.6623	0.00079	0.04074	0.05891	0.0627211
SAF	23	UG-23-1-14	308.4	F	33	11	44	11.1	18.2	29.3	10.5	17.7	28.2	5.405	2.747	3.754	3.78419	3.49651	2.3979	0.173679	0.670223	0.0375488	184.393	0.6874	0.09676	0.00117	0.00305	0.00553	0.00471	0.13077	0.17563	0.00081	0.025	0.04272	0.6434	0.00088	0.01667	0.02727	0.0375488
SAF	23	UG-23-1-15	295.6	F	36	11	47	11.7	18.7	30.4	10.3	17.2	27.5	11.966	8.021	9.539	3.85015	3.58352	2.3979	0.158028	0.662553	0.0955353	177.96	0.7042	0.09559	0.00092	0.00173	0.00424	0.00277	0.10626	0.1463	0.00055	0.01798	0.03083	0.6402	0.00135	0.01695	0.02822	0.0955353
SAF	23	UG-23-1-16	299.2	F	40	10	50	9.6	15.5	25.1	8.8	15.6	24.4	8.333	-0.645	2.789	3.91202	3.68888	2.30259	0.142528	0.665598	0.0278936	166.928	0.699	0.12203	0.00147	0.0097	0.01817	0.00561	0.14067	0.19995	0.00086	0.02762	0.05062	0.6647	0.00119	0.05463	0.06964	0.0278936
SAF	23	UG-23-1-3	364.3	F	29	11	40	12.4	24.6	37	11.4	23.5	34.9	8.065	4.472	5.676	3.68888	3.3673	2.3979	0.203379	0.727313	0.0567905	201.846	0.715	0.10498	0.00122	0.00419	0.00803	0.00227	0.09652	0.13979	0.00047	0.01793	0.03477	0.6833	0.00108	0.01848	0.02882	0.0567905
SAF	23	UG-23-1-4	240.2	M	29	10	39	8.7	10.6	19.3	7.9	9.1	17	9.195	14.151	11.917	3.66356	3.3673	2.30259	0.189016	0.581434	0.119454	132.326	0.6503	0.11336	0.00164	0.01661	0.02791	0.00297	0.09758	0.13922	0.00018	0.01341	0.02756	0.6347	0.00147	0.06016	0.08655	0.119454
SAF	23	UG-23-1-5	270.9	F	30	10	40	8.9	16.6	25.5	7.9	15.5	23.4	11.236	6.627	8.235	3.68888	3.4012	2.30259	0.186725	0.708875	0.0824434	163.124	0.6731	0.10743	0.00165	0.0097	0.01687	0.00564	0.13257	0.18282	0.00052	0.01954	0.03779	0.6274	0.00149	0.04547	0.06967	0.0824434
SAF	23	UG-23-1-7	334.7	F	31	12	43	11.7	25.4	37.1	10.7	23.6	34.3	8.547	7.087	7.547	3.7612	3.43399	2.48491	0.187524	0.754104	0.0755418	197.155	0.6899	0.08216	0.00098	0.00391	0.00809	0.00256	0.08102	0.1288	0.00071	0.01761	0.03312	0.6784	0.00078	0.02682	0.04015	0.0755418
SAF	23	UG-23-1-8	259.6	M	32	11	43	8.4	9.3	17.7	7.8	8.3	16.1	7.143	10.753	9.04	3.7612	3.46574	2.3979	0.173723	0.553213	0.0905236	131.744	0.6647	0.12798	0.00143	0.01377	0.02254	NA	NA	NA	NA	NA	NA	0.6354	0.00128	0.0572	0.07429	0.0905236
SAF	23	UG-23-1-9	270.7	M	33	12	45	8.6	9.2	17.8	7.9	8.5	16.4	8.14	7.609	7.865	3.80666	3.49651	2.48491	0.169728	0.543172	0.0787313	144.442	0.6932	0.11272	0.00134	0.00468	0.00951	0.00382	0.13975	0.19038	0.00084	0.03047	0.0528	0.6302	0.00094	0.03846	0.05854	0.0787313
SAF	23	UG-23-2-1	325.4	F	30	10	40	10.7	22	32.7	9.4	21.5	30.9	12.15	2.273	5.505	3.68888	3.4012	2.30259	0.192835	0.737964	0.0550778	210.373	0.6978	0.07217	0.00122	0.01319	0.02145	0.00424	0.06909	0.11088	0.0006	0.0154	0.03374	0.6701	0.0012	0.04195	0.06308	0.0550778
SAF	23	UG-23-2-10	278.9	M	33	12	45	9.5	11	20.5	9	9.9	18.9	5.263	10	7.805	3.80666	3.49651	2.48491	0.170632	0.566385	0.0781295	147.52	0.6726	0.13675	0.00053	0.00145	0.00277	0.00565	0.154	0.19093	0.00088	0.02468	0.04088	0.6474	0.00066	0.01021	0.01733	0.0781295
SAF	23	UG-23-2-11	291.7	F	35	11	46	11.7	21.5	33.2	10.9	20.6	31.5	6.838	4.186	5.12	3.82864	3.55535	2.3979	0.162164	0.704418	0.0512224	174.307	0.6865	0.10426	0.00131	0.0023	0.00553	0.00588	0.15424	0.22891	0.00122	0.02904	0.0468	0.6818	0.00076	0.01708	0.02525	0.0512224
SAF	23	UG-23-2-12	309.5	F	35	11	46	10	21.7	31.7	9.1	21.4	30.5	9	1.382	3.785	3.82864	3.55535	2.3979	0.163856	0.753976	0.037859	178.009	0.7154	0.1107	0.00076	0.00174	0.00416	0.00622	0.21867	0.27916	0.00107	0.0306	0.04986	0.6553	0.00067	0.01606	0.02447	0.037859
SAF	23	UG-23-2-13	317.2	F	36	12	48	10.6	15.2	25.8	10	14.8	24.8	5.66	2.632	3.876	3.8712	3.58352	2.48491	0.159987	0.630003	0.0387697	169.162	0.6887	0.0982	0.00092	0.00143	0.00306	0.0054	0.14784	0.19062	0.00084	0.02779	0.04541	0.6532	0.00081	0.01619	0.02688	0.0387697
SAF	23	UG-23-2-14	274.3	F	36	11	47	9.2	15.1	24.3	8.2	14.5	22.7	10.87	3.974	6.584	3.85015	3.58352	2.3979	0.155951	0.670527	0.0658877	166.038	0.6712	0.11138	0.00098	0.00162	0.00436	0.00559	0.16333	0.22358	0.00103	0.0255	0.04263	0.635	0.00083	0.01661	0.02442	0.0658877
SAF	23	UG-23-2-15	306.4	F	37	12	49	10.5	16	26.5	10.1	15.7	25.8	3.81	1.875	2.642	3.89182	3.61092	2.48491	0.154727	0.648226	0.0264231	177.363	0.6858	0.09515	0.00073	0.00118	0.00331	0.00518	0.15915	0.20437	0.00077	0.02585	0.04235	0.6793	0.00063	0.00653	0.012	0.0264231
SAF	23	UG-23-2-2	300.9	M	30	12	42	9.3	8.7	18	8.6	8.2	16.8	7.527	5.747	6.667	3.73767	3.4012	2.48491	0.190226	0.504458	0.0667195	158.209	0.6472	0.09974	0.00157	0.00393	0.00896	0.00075	0.07918	0.11052	0.00019	0.01309	0.02553	0.621	0.00099	0.02052	0.03017	0.0667195
SAF	23	UG-23-2-3	294.4	M	30	11	41	8.7	10.4	19.1	8.5	9.7	18.2	2.299	6.731	4.712	3.71357	3.4012	2.3979	0.189498	0.575796	0.0471375	161.558	0.6425	0.08783	0.00157	0.01582	0.02435	0.00261	0.07766	0.10816	0.00062	0.02092	0.03479	0.6305	0.00168	0.04482	0.05997	0.0471375
SAF	23	UG-23-2-4	338	F	30	11	41	12.4	27.3	39.7	10.5	24.7	35.2	15.323	9.524	11.335	3.71357	3.4012	2.3979	0.194102	0.758258	0.113594	190.767	0.7118	0.09283	0.00086	0.00784	0.01407	0.00446	0.1052	0.15483	0.00045	0.02082	0.04011	0.688	0.00155	0.05356	0.08106	0.113594
SAF	23	UG-23-2-5	311.7	F	32	10	42	11.3	22.7	34	10.3	22.4	32.7	8.85	1.322	3.824	3.73767	3.46574	2.30259	0.179439	0.731044	0.0382493	188.913	0.7017	0.07796	0.00115	0.00584	0.01241	0.00442	0.11559	0.17112	0.0008	0.02269	0.04251	0.6855	0.00106	0.0342	0.05031	0.0382493
SAF	23	UG-23-2-6	349.2	F	32	11	43	12	25.1	37.1	11	24.1	35.1	8.333	3.984	5.391	3.7612	3.46574	2.3979	0.182989	0.743067	0.0539361	208.957	0.6894	0.06947	0.0009	0.00183	0.00456	0.00239	0.06354	0.10467	0.00031	0.01259	0.02712	0.6579	0.0008	0.00857	0.01601	0.0539361
SAF	23	UG-23-2-7	288.6	M	32	11	43	9.6	9.6	19.2	9.1	9.2	18.3	5.208	4.167	4.688	3.7612	3.46574	2.3979	0.177033	0.523599	0.0468972	152.767	0.666	0.11472	0.00174	0.00248	0.01194	0.00222	0.08519	0.13394	0.0004	0.01652	0.03049	0.6417	0.00132	0.01615	0.0365	0.0468972
SAF	23	UG-23-2-8	303.1	F	32	9	41	NA	NA	NA	NA	NA	NA	NA	NA	NA	3.71357	3.46574	2.19722	0.178564	NA	NA	174.211	0.7104	0.09953	0.00104	0.01421	0.02299	0.00563	0.11843	0.17508	0.0007	0.02193	0.04275	0.672	0.00099	0.05944	0.08137	NA
SAF	23	UG-23-2-9	342.1	F	33	12	45	11.7	21.3	33	10.7	19.9	30.6	8.547	6.573	7.273	3.80666	3.49651	2.48491	0.176821	0.701618	0.0727943	217.607	0.6932	0.11468	0.00078	0.00186	0.0046	0.0059	0.14153	0.19981	0.00049	0.02491	0.03836	0.6693	0.00086	0.01384	0.0233	0.0727943
SAF	23	UG-23-3-1	221.9	M	28	10	38	8	9.3	17.3	6.7	7.7	14.4	16.25	17.204	16.763	3.63759	3.3322	2.30259	0.192937	0.567555	0.168425	137.792	0.6566	0.11104	0.00081	0.01792	0.02885	0.00212	0.07887	0.11387	0.00045	0.01577	0.02983	0.6266	0.00107	0.05464	0.08019	0.168425
SAF	23	UG-23-3-10	243.5	M	31	12	43	8.1	8.7	16.8	7.7	7.7	15.4	4.938	11.494	8.333	3.7612	3.43399	2.48491	0.177262	0.544344	0.0834267	136.751	0.6818	0.13217	0.00113	0.00533	0.0082	0.00294	0.11117	0.13902	0.00068	0.0262	0.03947	0.6495	0.00056	0.02818	0.03792	0.0834267
SAF	23	UG-23-3-12	230.7	M	32	11	43	7.3	6.9	14.2	NA	NA	NA	NA	NA	NA	3.7612	3.46574	2.3979	0.170035	0.50741	NA	125.433	0.6599	0.14056	0.00181	0.00375	0.00908	0.00395	0.14693	0.20792	0.00058	0.02824	0.04676	0.6412	0.00078	0.02986	0.04683	NA
SAF	23	UG-23-3-13	276.3	F	33	12	45	9.2	14.5	23.7	8.3	13.9	22.2	9.783	4.138	6.329	3.80666	3.49651	2.48491	0.170348	0.658352	0.0633323	157.044	0.6834	0.10049	0.00079	0.00389	0.00848	0.00198	0.09004	0.12102	0.00032	0.01242	0.02234	0.6741	0.00113	0.05214	0.085	0.0633323
SAF	23	UG-23-3-14	261.6	F	33	12	45	9.4	9.6	19	8.9	8.6	17.5	5.319	10.417	7.895	3.80666	3.49651	2.48491	0.168691	0.529687	0.0790322	145.264	0.661	0.14121	0.0011	0.00302	0.00603	0.00412	0.12423	0.1586	0.00078	0.02541	0.04572	0.6378	0.00089	0.01892	0.03088	0.0790322
SAF	23	UG-23-3-2	238	M	28	11	39	8.5	8.8	17.3	7.7	7.9	15.6	9.412	10.227	9.827	3.66356	3.3322	2.3979	0.195438	0.53364	0.0984289	130.185	0.656	0.11451	0.00136	0.01497	0.02686	0.00263	0.10625	0.13868	0.00062	0.02417	0.03962	0.618	0.00158	0.0811	0.10029	0.0984289
SAF	23	UG-23-3-3	289.9	M	29	11	40	9.5	12.4	21.9	9.4	11.1	20.5	1.053	10.484	6.393	3.68888	3.3673	2.3979	0.195501	0.601901	0.0639736	156.025	0.6672	0.09913	0.0009	0.01085	0.01739	0.00267	0.10009	0.13178	0.00033	0.02008	0.03312	0.6614	0.00089	0.0549	0.06902	0.0639736
SAF	23	UG-23-3-4	265.2	M	29	11	40	8.5	9.5	18	7.7	8.2	15.9	9.412	13.684	11.667	3.68888	3.3673	2.3979	0.19243	0.555982	0.116936	144.906	0.6596	0.10426	0.0012	0.01561	0.02225	0.00168	0.061	0.08386	0.0003	0.01129	0.02375	0.6225	0.00088	0.04082	0.05542	0.116936
SAF	23	UG-23-3-5	299	M	30	13	43	11	11.5	22.5	10.1	9.8	19.9	8.182	14.783	11.556	3.7612	3.4012	2.56495	0.190015	0.536477	0.115819	152.227	0.699	0.11342	0.00111	0.00162	0.00479	0.00282	0.10769	0.12535	0.00031	0.01801	0.03367	0.6436	0.0005	0.01845	0.03167	0.115819
SAF	23	UG-23-3-7	258	M	30	11	41	8.3	9.3	17.6	8.1	8.8	16.9	2.41	5.376	3.977	3.71357	3.4012	2.3979	0.185099	0.556726	0.0397805	129.555	0.6863	0.13697	0.0017	0.01666	0.02395	0.00382	0.12534	0.16124	0.00064	0.02421	0.04067	0.6427	0.00156	0.07685	0.09054	0.0397805
SAF	23	UG-23-3-8	324	F	30	10	40	11.8	28.3	40.1	11	27.9	38.9	6.78	1.413	2.993	3.68888	3.4012	2.30259	0.192691	0.783461	0.0299345	190.947	0.7042	0.06568	0.00145	0.01098	0.02251	0.00148	0.0581	0.08888	0.00028	0.01158	0.02496	0.6511	0.00152	0.04531	0.07467	0.0299345
SAF	23	UG-23-3-9	341.1	F	31	10	41	12.4	26.9	39.3	11.5	26.3	37.8	7.258	2.23	3.817	3.71357	3.43399	2.30259	0.188135	0.753888	0.0381793	191.406	0.698	0.09329	0.00143	0.00467	0.01	0.00478	0.09705	0.12944	0.00106	0.02054	0.03482	0.67	0.0017	0.03642	0.05231	0.0381793
SAF	23	UG-23-4-1	247.2	M	28	11	39	8.5	10.3	18.8	7.9	9.6	17.5	7.059	6.796	6.915	3.66356	3.3322	2.3979	0.196793	0.579819	0.0692052	148.859	0.6556	0.13036	0.00123	0.01496	0.0203	0.00211	0.09302	0.12463	0.00031	0.01266	0.02677	0.642	0.00134	0.05012	0.06464	0.0692052
SAF	23	UG-23-4-10	280.1	F	33	11	44	8.9	17.4	26.3	7.9	16	23.9	11.236	8.046	9.125	3.78419	3.49651	2.3979	0.170762	0.722946	0.0913771	166.004	0.6665	0.109	0.0014	0.01182	0.02004	0.00416	0.10756	0.14606	0.0008	0.02159	0.03928	0.6528	0.00122	0.04877	0.06229	0.0913771
SAF	23	UG-23-4-11	313.9	F	33	11	44	11.8	23.5	35.3	10.1	22.2	32.3	14.407	5.532	8.499	3.78419	3.49651	2.3979	0.174214	0.728461	0.0850927	182.199	0.6977	0.09404	0.00138	0.00386	0.00917	0.00352	0.11051	0.15673	0.00052	0.01784	0.03079	0.6536	0.00114	0.02183	0.02938	0.0850927
SAF	23	UG-23-4-12	237.5	M	34	11	45	8.2	8.1	16.3	7.9	8.1	16	3.659	0	1.84	3.80666	3.52636	2.3979	0.160887	0.52006	0.018401	138.35	0.6498	0.13092	0.00132	0.00167	0.0036	0.00438	0.17242	0.21435	0.00092	0.0246	0.04197	0.6206	0.00057	0.00872	0.0127	0.018401
SAF	23	UG-23-4-13	253.2	M	37	11	48	8.9	9.4	18.3	7.5	8	15.5	15.73	14.894	15.301	3.8712	3.61092	2.3979	0.149572	0.539447	0.153613	141.737	0.646	0.12057	0.00098	0.0039	0.00738	0.00457	0.13287	0.17001	0.00062	0.02475	0.03737	0.6138	0.00083	0.02149	0.03252	0.153613
SAF	23	UG-23-4-2	265.9	M	29	12	41	7.9	7.8	15.7	7.2	6.8	14	8.861	12.821	10.828	3.71357	3.3673	2.48491	0.192521	0.519925	0.108493	141.45	0.6204	0.13994	0.00148	0.0101	0.01593	0.00458	0.11957	0.15121	0.00056	0.01388	0.02782	0.5975	0.00146	0.04873	0.06446	0.108493
SAF	23	UG-23-4-3	272	M	30	11	41	9.1	11	20.1	8.5	9.9	18.4	6.593	10	8.458	3.71357	3.4012	2.3979	0.18686	0.579091	0.0846812	154.776	0.6544	0.14261	0.00103	0.01462	0.02072	0.00287	0.10787	0.13955	0.00046	0.02042	0.03461	0.6096	0.0016	0.05134	0.06587	0.0846812
SAF	23	UG-23-4-4	334.5	F	30	9	39	11.4	29.7	41.1	10.4	28.7	39.1	8.772	3.367	4.866	3.66356	3.4012	2.19722	0.193755	0.807596	0.0486792	191.536	0.719	0.083	0.00114	0.01593	0.03029	0.00312	0.07999	0.13091	0.00026	0.01152	0.03063	0.7038	0.00161	0.05382	0.09247	0.0486792
SAF	23	UG-23-4-5	270.9	M	30	12	42	9.2	9.4	18.6	8.2	8.6	16.8	10.87	8.511	9.677	3.73767	3.4012	2.48491	0.186725	0.529818	0.0969217	146.468	0.6821	0.13357	0.00143	0.00297	0.00619	0.00353	0.10726	0.13854	0.00056	0.02508	0.04301	0.6512	0.00067	0.03064	0.04336	0.0969217
SAF	23	UG-23-4-6	289.4	F	31	10	41	10.5	24.8	35.3	NA	NA	NA	NA	NA	NA	3.71357	3.43399	2.30259	0.182833	0.778974	NA	164.799	0.7329	0.10505	0.00189	0.01851	0.03067	0.0046	0.0927	0.14851	0.00094	0.01841	0.04172	0.6867	0.00116	0.06528	0.09634	NA
SAF	23	UG-23-4-7	248.5	M	32	11	43	7.1	9.3	16.4	5.7	7.8	13.5	19.718	16.129	17.683	3.7612	3.46574	2.3979	0.172358	0.602948	0.177765	123.648	0.684	0.13258	0.00116	0.00291	0.00532	0.00513	0.15358	0.21188	0.0011	0.02575	0.04051	0.6456	0.00103	0.04731	0.0629	0.177765
SAF	23	UG-23-4-8	314	F	32	11	43	11.2	20.5	31.7	10.2	19.7	29.9	8.929	3.902	5.678	3.7612	3.46574	2.3979	0.179669	0.703234	0.0568106	175.5	0.6955	0.10864	0.00104	0.00269	0.00619	0.00297	0.12907	0.19417	0.00037	0.01953	0.03786	0.6488	0.00081	0.03756	0.04971	0.0568106
SAF	23	UG-23-4-9	313.2	F	32	10	42	12.3	26.1	38.4	11.1	23.9	35	9.756	8.429	8.854	3.73767	3.46574	2.30259	0.179589	0.747337	0.0886561	191.951	0.6951	0.11501	0.00215	0.00893	0.016	0.00151	0.07309	0.11577	0.00072	0.01983	0.03673	0.6687	0.00145	0.04186	0.06339	0.0886561
SAF	23	UG-23-5-1	265.2	M	28	12	40	9.1	10	19.1	8.3	9	17.3	8.791	10	9.424	3.68888	3.3322	2.48491	0.199303	0.551024	0.0943801	148.003	0.6536	0.12036	0.00093	0.00243	0.00569	0.00367	0.10351	0.14266	0.00057	0.02501	0.03841	0.6776	0.00098	0.01151	0.02154	0.0943801
SAF	23	UG-23-5-10	248.6	F	35	11	46	12.8	24.6	37.4	12.2	23	35.2	4.688	6.504	5.882	3.82864	3.55535	2.3979	0.157596	0.717833	0.058854	205.911	0.6688	0.10394	0.00083	0.00217	0.00507	0.00464	0.12292	0.18121	0.00051	0.01662	0.03233	0.6425	0.00088	0.01767	0.03187	0.058854
SAF	23	UG-23-5-11	269.6	F	35	11	46	10.3	19.1	29.4	9.2	18.2	27.4	10.68	4.712	6.803	3.82864	3.55535	2.3979	0.159913	0.707137	0.0680826	163.637	0.6797	0.11524	0.00095	0.00175	0.00498	0.00308	0.10936	0.1605	0.0006	0.01474	0.02538	0.6191	0.00102	0.0333	0.046	0.0680826
SAF	23	UG-23-5-12	289.1	F	36	12	48	9.6	15.7	25.3	8	14.6	22.6	16.667	7.006	10.672	3.8712	3.58352	2.48491	0.15741	0.669448	0.106924	166.362	0.6851	0.10376	0.00061	0.00118	0.00275	0.00392	0.10879	0.15881	0.00071	0.03145	0.04926	0.634	0.00075	0.01288	0.02076	0.106924
SAF	23	UG-23-5-2	255.5	M	29	10	39	8.2	10.2	18.4	7.5	8.7	16.2	8.537	14.706	11.957	3.66356	3.3673	2.30259	0.191146	0.587579	0.119857	138.964	0.6734	0.13562	0.00128	0.01423	0.02191	0.00518	0.12612	0.17074	0.00055	0.02382	0.03891	0.6353	0.00118	0.07458	0.08925	0.119857
SAF	23	UG-23-5-3	259.3	M	29	11	40	8.8	9	17.8	8.2	8.1	16.3	6.818	10	8.427	3.68888	3.3673	2.3979	0.191655	0.530098	0.0843701	146.668	0.6479	0.10581	0.00171	0.00791	0.01383	0.00126	0.08338	0.13179	0.00022	0.01327	0.02693	0.614	0.00123	0.03028	0.04528	0.0843701
SAF	23	UG-23-5-4	244.4	M	31	12	43	9.1	9.8	18.9	8.7	8	16.7	4.396	18.367	11.64	3.7612	3.43399	2.48491	0.177381	0.545117	0.116664	138.552	0.6666	0.13218	0.00055	0.00132	0.00345	0.00397	0.15358	0.18927	0.0005	0.02302	0.03962	0.6345	0.00063	0.0172	0.02449	0.116664
SAF	23	UG-23-5-5	313.7	F	32	10	42	11.1	22.4	33.5	10.1	21.3	31.4	9.009	4.911	6.269	3.73767	3.46574	2.30259	0.179639	0.732401	0.0627311	172.306	0.7003	0.09673	0.00149	0.00538	0.01186	0.00368	0.11517	0.16384	0.00047	0.02137	0.04167	0.6816	0.00139	0.05872	0.07393	0.0627311
SAF	23	UG-23-5-6	324.5	F	32	9	41	12	26	38	10.6	24.1	34.7	11.667	7.308	8.684	3.71357	3.46574	2.19722	0.180696	0.753521	0.0869495	179.642	0.6945	0.10888	0.00129	0.01312	0.0216	0.00515	0.11713	0.17588	0.00053	0.02171	0.04293	0.6875	0.00155	0.06391	0.09192	0.0869495
SAF	23	UG-23-5-7	283.7	F	34	9	43	9	18.4	27.4	8	17.7	25.7	11.111	3.804	6.204	3.7612	3.52636	2.19722	0.166115	0.736276	0.0620799	165.899	0.6606	0.08712	0.00144	0.00604	0.01346	0.00427	0.11158	0.15859	0.00068	0.01974	0.03642	0.6232	0.00096	0.02397	0.04029	0.0620799
SAF	23	UG-23-5-8	268.3	F	34	10	44	9.5	20.7	30.2	9.7	20.4	30.1	-2.105	1.449	0.331	3.78419	3.52636	2.30259	0.164474	0.755195	0.00331001	170.482	0.6673	0.102	0.00097	0.00159	0.00411	0.00443	0.16347	0.2489	0.00055	0.03008	0.05109	0.6532	0.00047	0.01333	0.02208	0.00331001
SAF	23	UG-23-5-9	297.3	F	35	10	45	11	21.1	32.1	9.6	19.6	29.2	12.727	7.109	9.034	3.80666	3.55535	2.30259	0.162707	0.717258	0.0904633	161.681	0.6922	0.09297	0.00116	0.00366	0.00831	0.00427	0.14096	0.21326	0.00083	0.02484	0.04747	0.6505	0.00213	0.04243	0.06354	0.0904633
SAF	23	UG-23-6-1	246.2	M	27	10	37	8.1	8.9	17	7.4	7.9	15.3	8.642	11.236	10	3.61092	3.29584	2.30259	0.203931	0.550988	0.100167	133.756	0.6636	0.10445	0.00081	0.01005	0.02006	0.00096	0.09961	0.12401	0.00016	0.00884	0.02017	0.6035	0.0008	0.04448	0.06984	0.100167
SAF	23	UG-23-6-10	329.9	F	34	12	46	11.5	19.4	30.9	10.4	19	29.4	9.565	2.062	4.854	3.82864	3.52636	2.48491	0.170553	0.678764	0.0485591	190.44	0.6667	0.11055	0.00093	0.00447	0.01012	0.00493	0.1396	0.18571	0.00048	0.02273	0.04375	0.628	0.00109	0.03027	0.04544	0.0485591
SAF	23	UG-23-6-11	266.5	F	34	10	44	9.8	19.6	29.4	8.5	18.2	26.7	13.265	7.143	9.184	3.78419	3.52636	2.30259	0.164276	0.729728	0.0919696	163.55	0.7034	0.16141	0.00109	0.00883	0.0157	0.00577	0.1411	0.20728	0.00059	0.02597	0.04507	0.711	0.00093	0.05649	0.08104	0.0919696
SAF	23	UG-23-6-12	314.1	F	39	12	51	10.5	19.3	29.8	9.9	18.6	28.5	5.714	3.627	4.362	3.93183	3.66356	2.48491	0.147428	0.704497	0.0436338	180.156	0.6897	0.0988	0.00039	0.00057	0.00153	0.00487	0.16416	0.23003	0.00071	0.03297	0.05249	0.5999	0.00072	0.01026	0.01754	0.0436338
SAF	23	UG-23-6-2	264.7	M	28	11	39	9.3	11	20.3	8.3	9.4	17.7	10.753	14.545	12.808	3.66356	3.3322	2.3979	0.199236	0.572663	0.128433	144.273	0.6675	0.12538	0.00085	0.00464	0.0084	0.00242	0.12811	0.19829	0.00018	0.01852	0.03585	0.6031	0.00049	0.03999	0.0545	0.128433
SAF	23	UG-23-6-3	233.9	M	30	11	41	7.9	10.2	18.1	7.1	8.6	15.7	10.127	15.686	13.26	3.71357	3.4012	2.3979	0.18183	0.59866	0.132992	138.216	0.6351	0.10742	0.00079	0.00477	0.00859	0.00021	0.03953	0.06165	7e-05	0.00696	0.01539	0.6209	0.00108	0.04604	0.05785	0.132992
SAF	23	UG-23-6-4	279.9	M	30	11	41	7.8	9.3	17.1	7.3	8.5	15.8	6.41	8.602	7.602	3.71357	3.4012	2.3979	0.187814	0.57503	0.0760934	139.044	0.6631	0.13306	0.001	0.01161	0.01841	0.0026	0.10934	0.15194	0.00043	0.01885	0.03287	0.6392	0.00088	0.06194	0.07413	0.0760934
SAF	23	UG-23-6-5	273.2	M	30	11	41	9.1	10.9	20	8.1	9.1	17.2	10.989	16.514	14	3.71357	3.4012	2.3979	0.187007	0.576389	0.140461	144.18	0.6584	0.10969	0.00108	0.00799	0.01797	0.0009	0.07736	0.11288	1e-05	0.00852	0.02342	0.6299	0.00175	0.05999	0.07649	0.140461
SAF	23	UG-23-6-6	299.3	F	30	10	40	10.5	20.3	30.8	10.1	19.7	29.8	3.81	2.956	3.247	3.68888	3.4012	2.30259	0.190048	0.719609	0.0324757	168.344	0.6966	0.12607	0.0013	0.011	0.01777	0.00686	0.13953	0.1857	0.00078	0.02703	0.04696	0.6604	0.00168	0.04405	0.06	0.0324757
SAF	23	UG-23-6-7	351.2	F	31	11	42	12.2	21.1	33.3	11.3	21.3	32.6	7.377	-0.948	2.102	3.73767	3.43399	2.3979	0.189076	0.686241	0.0210215	200.532	0.6652	0.09708	0.00103	0.00702	0.01463	0.00339	0.11789	0.1724	0.0007	0.02824	0.04939	0.6341	0.00143	0.04513	0.0626	0.0210215
SAF	23	UG-23-6-9	244.8	M	31	10	41	8.1	9.6	17.7	6.9	8.2	15.1	14.815	14.583	14.689	3.71357	3.43399	2.30259	0.177434	0.573259	0.147423	133.225	0.6688	0.10721	0.00102	0.0145	0.02268	0.00316	0.09773	0.14831	0.00034	0.01705	0.03106	0.6669	0.00101	0.06456	0.08502	0.147423
SAF	23	UG-23-7-1	253.2	M	27	10	37	8.4	11.5	19.9	7.7	9.9	17.6	8.333	13.913	11.558	3.61092	3.29584	2.30259	0.20497	0.61614	0.115839	143.389	0.654	0.12153	0.00116	0.01415	0.02492	0.00183	0.08072	0.1047	0.00019	0.01189	0.02496	0.6318	0.00221	0.06339	0.09932	0.115839
SAF	23	UG-23-7-10	321.4	F	32	10	42	11.4	22.6	34	10.3	21.6	31.9	9.649	4.425	6.176	3.73767	3.46574	2.30259	0.180396	0.7271	0.0617993	177.696	0.6954	0.08951	0.00236	0.01397	0.0255	0.00549	0.09901	0.15095	0.00098	0.01717	0.03232	0.6642	0.00139	0.05445	0.07823	0.0617993
SAF	23	UG-23-7-11	332.6	F	32	10	42	12.1	24.7	36.8	10.5	22.6	33.1	13.223	8.502	10.054	3.73767	3.46574	2.30259	0.181467	0.735821	0.10071	190.326	0.6979	0.09698	0.00096	0.00713	0.01653	0.00294	0.10069	0.14332	0.00022	0.011	0.02619	0.6534	0.00158	0.04999	0.08921	0.10071
SAF	23	UG-23-7-12	289.6	F	32	10	42	10.9	21.5	32.4	9.4	19.4	28.8	13.761	9.767	11.111	3.73767	3.46574	2.30259	0.177141	0.725594	0.11134	174.36	0.6757	0.10271	0.00151	0.00777	0.01459	0.00355	0.1213	0.1767	0.0004	0.02129	0.04463	0.6597	0.00098	0.03545	0.05194	0.11134
SAF	23	UG-23-7-13	288.6	F	33	11	44	11	22.7	33.7	9.7	20.7	30.4	11.818	8.811	9.792	3.78419	3.49651	2.3979	0.171668	0.739056	0.0980772	178.735	0.7121	0.093	0.00089	0.00235	0.00642	0.00301	0.10131	0.13975	0.00047	0.01361	0.03144	0.639	0.00113	0.02048	0.03174	0.0980772
SAF	23	UG-23-7-14A	253.7	M	34	11	45	8	8.4	16.4	7.4	8	15.4	7.5	4.762	6.098	3.80666	3.52636	2.3979	0.162828	0.537739	0.0610179	137.422	0.6838	0.12675	0.00084	0.00924	0.01483	0.00396	0.13672	0.18216	0.00091	0.02974	0.0538	0.6455	0.00112	0.0528	0.07459	0.0610179
SAF	23	UG-23-7-14B	256.9	M	37	11	48	7.5	8.6	16.1	7.5	8.4	15.9	0	2.326	1.242	3.8712	3.61092	2.3979	0.149965	0.563516	0.0124203	132.004	0.6672	0.13748	0.00096	0.00199	0.00415	0.00515	0.14239	0.187	0.00147	0.03092	0.05239	0.6257	0.00075	0.01408	0.02291	0.0124203
SAF	23	UG-23-7-15	214.4	M	37	10	47	6.4	7.2	13.6	5.2	6.1	11.3	18.75	15.278	16.912	3.85015	3.61092	2.30259	0.145077	0.557907	0.169937	109.639	0.6759	0.13596	0.00083	0.00212	0.00486	0.00411	0.12517	0.16692	0.0005	0.0266	0.04246	0.6281	0.00067	0.02406	0.0346	0.169937
SAF	23	UG-23-7-2	259	M	29	12	41	8.2	11.1	19.3	7.7	10	17.7	6.098	9.91	8.29	3.71357	3.3673	2.48491	0.191615	0.612762	0.0829952	140.816	0.6555	0.13983	0.00102	0.00725	0.01336	0.00161	0.10436	0.14166	0.00018	0.01887	0.03465	0.6283	0.00147	0.04769	0.0607	0.0829952
SAF	23	UG-23-7-3	242.3	M	30	10	40	7.7	9.1	16.8	7.3	8.7	16	5.195	4.396	4.762	3.68888	3.4012	2.30259	0.183006	0.572419	0.047638	125.825	0.666	0.10126	0.00081	0.00774	0.01324	0.00476	0.13407	0.17996	0.00043	0.01803	0.03195	0.6234	0.0014	0.05918	0.08093	0.047638
SAF	23	UG-23-7-4	237.2	M	30	11	41	7.8	8.7	16.5	7.7	8.6	16.3	1.282	1.149	1.212	3.71357	3.4012	2.3979	0.182297	0.555388	0.0121203	128.641	0.639	0.13094	0.00098	0.0119	0.02177	NA	NA	NA	NA	NA	NA	0.6324	0.00204	0.08366	0.11258	0.0121203
SAF	23	UG-23-7-5	330	F	30	9	39	10.5	26.9	37.4	9.3	25.4	34.7	11.429	5.576	7.219	3.66356	3.4012	2.19722	0.193303	0.802724	0.0722528	183.568	0.699	0.09564	0.00096	0.01255	0.02446	0.00201	0.03791	0.05995	0.00037	0.01097	0.02904	0.6791	0.00182	0.05303	0.09088	0.0722528
SAF	23	UG-23-7-6	243.2	M	30	10	40	7.8	9.4	17.2	7.7	8.4	16.1	1.282	10.638	6.395	3.68888	3.4012	2.30259	0.183129	0.578193	0.0639937	127.913	0.6843	0.14155	0.00098	0.00687	0.01324	0.00532	0.14172	0.1908	0.00073	0.02565	0.04073	0.6456	0.00145	0.06332	0.08308	0.0639937
SAF	23	UG-23-7-7	247	M	31	11	42	8.6	10.3	18.9	7.6	8.8	16.4	11.628	14.563	13.228	3.73767	3.43399	2.3979	0.177722	0.576358	0.132669	140.1	0.6657	0.11309	0.00061	0.00317	0.00606	0.00123	0.08349	0.10507	0.00023	0.01113	0.02651	0.6506	0.00106	0.0279	0.03677	0.132669
SAF	23	UG-23-7-8	285.4	F	31	9	40	10.7	23.1	33.8	9.6	22.2	31.8	10.28	3.896	5.917	3.68888	3.43399	2.19722	0.182384	0.752454	0.0592046	173.966	0.6731	0.09375	0.00134	0.01187	0.02209	0.00384	0.0809	0.12751	0.00033	0.01084	0.02198	0.6706	0.00163	0.06109	0.09301	0.0592046
SAF	23	UG-23-7-9	330.2	F	32	11	43	11.9	23.7	35.6	11	22.9	33.9	7.563	3.376	4.775	3.7612	3.46574	2.3979	0.181241	0.728472	0.0477682	194.062	0.7088	0.1099	0.00086	0.00147	0.00329	0.00542	0.1605	0.21201	0.00067	0.02451	0.03748	0.6307	0.0007	0.01094	0.0173	0.0477682
SAF	25	UG-25-1-1	237.3	M	22	8	30	8.2	9.6	17.8	7.1	8.7	15.8	13.415	9.375	11.236	3.4012	3.09104	2.07944	0.248606	0.569636	0.112598	126.462	0.6808	0.10689	0.00163	0.01675	0.03356	0.00359	0.11976	0.16516	0.00051	0.02319	0.04071	0.6636	0.00133	0.08513	0.11076	0.112598
SAF	25	UG-25-1-10	326.2	F	26	8	34	11.6	26.6	38.2	10.3	24.7	35	11.207	7.143	8.377	3.52636	3.2581	2.07944	0.222597	0.770278	0.0838683	182.66	0.6997	0.10644	0.00161	0.01247	0.02192	0.00447	0.13366	0.20091	0.00087	0.01783	0.03742	0.6673	0.00196	0.06365	0.0948	0.0838683
SAF	25	UG-25-1-11	326	F	26	8	34	12.2	26.8	39	11.1	25.5	36.6	9.016	4.851	6.154	3.52636	3.2581	2.07944	0.222573	0.757599	0.0615789	187.6	0.6966	0.10264	0.00188	0.01624	0.0313	0.0058	0.14975	0.21698	0.00074	0.02362	0.04519	0.6889	0.00409	0.09185	0.14123	0.0615789
SAF	25	UG-25-1-12	308.8	F	27	7	34	10	24.3	34.3	9.3	24	33.3	7	1.235	2.915	3.52636	3.29584	1.94591	0.212322	0.787306	0.0291541	188.204	0.7224	0.07627	0.00125	0.01455	0.02873	0.00287	0.07221	0.12385	0.00056	0.01498	0.03679	0.678	0.00222	0.05257	0.08349	0.0291541
SAF	25	UG-25-1-13	289.8	F	28	8	36	9.4	18.7	28.1	8.4	17.7	26.1	10.638	5.348	7.117	3.58352	3.3322	2.07944	0.202471	0.728137	0.0712302	165.514	0.7212	0.10137	0.00188	0.01833	0.03495	0.00554	0.12279	0.17506	0.001	0.02113	0.03723	0.6975	0.00189	0.06642	0.11107	0.0712302
SAF	25	UG-25-1-14	299.6	F	29	8	37	10	19.8	29.8	9.8	20.1	29.9	2	-1.515	-0.336	3.61092	3.3673	2.07944	0.196636	0.72673	-0.00336001	162.042	0.7126	0.09544	0.00127	0.00971	0.01973	0.00455	0.10882	0.16638	0.0006	0.01298	0.03013	0.6849	0.00211	0.05537	0.08757	-0.00336001
SAF	25	UG-25-1-15	282.4	F	29	8	37	9.4	19.1	28.5	9.1	19.2	28.3	3.191	-0.524	0.702	3.61092	3.3673	2.07944	0.194597	0.734445	0.00702006	163.464	0.7001	0.1269	0.00156	0.02229	0.0405	0.00553	0.15814	0.24533	0.00109	0.03104	0.05682	0.6809	0.00138	0.08464	0.12242	0.00702006
SAF	25	UG-25-1-2	240.8	M	23	8	31	NA	NA	NA	NA	NA	NA	NA	NA	NA	3.43399	3.13549	2.07944	0.238433	NA	NA	134.392	0.6896	0.10863	0.00128	0.01693	0.02918	0.00124	0.08087	0.12097	0.00026	0.01721	0.02897	0.6513	0.0021	0.07783	0.1081	NA
SAF	25	UG-25-1-3	212.8	M	23	9	32	6.9	8.8	15.7	6.4	8.1	14.5	7.246	7.955	7.643	3.46574	3.13549	2.19722	0.233059	0.595001	0.0765046	132.893	0.6619	0.11238	0.00181	0.02553	0.04006	0.00529	0.11064	0.15669	0.00108	0.02525	0.04205	0.6523	0.00204	0.08065	0.10428	0.0765046
SAF	25	UG-25-1-4	241.6	M	24	9	33	8.1	12.4	20.5	6.4	10.1	16.5	20.988	18.548	19.512	3.49651	3.17805	2.19722	0.228637	0.649613	0.19638	126.622	0.6664	0.11361	0.00163	0.01932	0.03046	0.00148	0.07096	0.10132	0.00023	0.00959	0.02152	0.6426	0.00223	0.06675	0.08987	0.19638
SAF	25	UG-25-1-5	222.8	M	24	8	32	7.4	10.4	17.8	6.2	8.5	14.7	16.216	18.269	17.416	3.46574	3.17805	2.07944	0.225261	0.62398	0.175053	130.13	0.6637	0.1294	0.00154	0.02558	0.03611	0.00075	0.08889	0.13853	0.0004	0.02032	0.03551	0.653	0.00221	0.09268	0.11859	0.175053
SAF	25	UG-25-1-7	317.5	F	25	8	33	11.6	24.6	36.2	10.1	22.7	32.8	12.931	7.724	9.392	3.49651	3.21888	2.07944	0.230419	0.74716	0.0940586	180.512	0.7173	0.09528	0.00179	0.01694	0.03574	0.00591	0.11002	0.18024	0.00081	0.01998	0.04305	0.7091	0.00197	0.07214	0.12122	0.0940586
SAF	25	UG-25-1-8	219.6	M	26	9	35	7.3	8.2	15.5	7.3	7.3	14.6	0	10.976	5.806	3.55535	3.2581	2.19722	0.207377	0.55746	0.0580927	128.859	0.6717	0.13504	0.00104	0.01323	0.02173	0.00488	0.11862	0.16908	0.00067	0.0189	0.0338	0.6566	0.00139	0.06485	0.09188	0.0580927
SAF	25	UG-25-1-9	314.3	F	26	9	35	10.7	21	31.7	9.7	20.7	30.4	9.346	1.429	4.101	3.55535	3.2581	2.19722	0.221167	0.724099	0.0410215	185.405	0.6985	0.10861	0.00114	0.01347	0.02169	0.0067	0.13237	0.20338	0.00101	0.02443	0.04193	0.6964	0.00209	0.0641	0.08482	0.0410215
SAF	25	UG-25-2-1	255.4	M	24	8	32	7.6	10.2	17.8	6.7	8.8	15.5	11.842	13.725	12.921	3.46574	3.17805	2.07944	0.230951	0.610203	0.129572	142.582	0.6962	0.12105	0.00101	0.01947	0.03014	0.00151	0.07576	0.1097	0.00032	0.01461	0.02832	0.6674	0.00198	0.05516	0.07978	0.129572
SAF	25	UG-25-2-10	317.1	F	26	8	34	10.1	22.5	32.6	9.3	20.9	30.2	7.921	7.111	7.362	3.52636	3.2581	2.07944	0.221508	0.761743	0.0736867	184.426	0.6814	0.1081	0.00201	0.01795	0.03308	0.00613	0.12833	0.19476	0.00088	0.01755	0.03855	0.6828	0.00241	0.07806	0.12137	0.0736867
SAF	25	UG-25-2-11	316.9	F	26	8	34	11	25.2	36.2	9.6	22.8	32.4	12.727	9.524	10.497	3.52636	3.2581	2.07944	0.221484	0.769996	0.105164	183.907	0.7043	0.12902	0.00138	0.01537	0.02936	0.0069	0.19228	0.25492	0.00079	0.0247	0.04715	0.6713	0.00158	0.07173	0.11578	0.105164
SAF	25	UG-25-2-12	301.3	M	27	8	35	9.3	18.9	28.2	9.4	19.1	28.5	-1.075	-1.058	-1.064	3.55535	3.29584	2.07944	0.211411	0.734495	-0.0106402	169.606	0.7239	0.13301	0.00213	0.01742	0.03062	0.00721	0.19387	0.27167	0.00107	0.03016	0.0532	0.6737	0.00142	0.07081	0.10115	-0.0106402
SAF	25	UG-25-2-13B	266.1	M	28	9	37	9	10.2	19.2	8.5	9.2	17.7	5.556	9.804	7.813	3.61092	3.3322	2.19722	0.199424	0.560075	0.0782097	150.547	0.6841	0.11674	0.00215	0.02261	0.03664	0.00413	0.12588	0.1777	0.00097	0.02646	0.04485	0.6532	0.00134	0.07912	0.1159	0.0782097
SAF	25	UG-25-2-13A	254.2	M	27	8	35	8.6	9.8	18.4	7.9	8.5	16.4	8.14	13.265	10.87	3.55535	3.29584	2.07944	0.205116	0.56168	0.108915	131.02	0.6886	0.11463	0.00062	0.01216	0.02116	0.00449	0.10869	0.16853	0.00087	0.02054	0.03469	0.6475	0.00139	0.07985	0.10386	0.108915
SAF	25	UG-25-2-14A	344.2	F	27	8	35	11.5	26.1	37.6	10.9	22.5	33.4	5.217	13.793	11.17	3.55535	3.29584	2.07944	0.216342	0.767237	0.111934	203.895	0.7135	0.08911	0.00223	0.019	0.03476	0.00489	0.0897	0.15139	0.00098	0.02155	0.03923	0.6917	0.00319	0.07396	0.11286	0.111934
SAF	25	UG-25-2-14B	285.7	F	33	9	42	9.3	21.4	30.7	8.4	21	29.4	9.677	1.869	4.235	3.73767	3.49651	2.19722	0.171362	0.771301	0.0423627	176.904	0.7038	0.1546	0.00153	0.02345	0.03893	0.00709	0.17971	0.27668	0.00064	0.02624	0.0499	0.6635	0.00213	0.10308	0.16675	0.0423627
SAF	25	UG-25-2-2	252.8	M	24	8	32	6.8	8.1	14.9	6.6	7.1	13.7	2.941	12.346	8.054	3.46574	3.17805	2.07944	0.230525	0.574749	0.0806273	133.008	0.6758	0.12932	0.00259	0.02493	0.03771	0.00591	0.17372	0.24316	0.00055	0.02644	0.04949	0.666	0.00118	0.05944	0.08572	0.0806273
SAF	25	UG-25-2-3	213.9	M	24	8	32	7.8	7.2	15	6.8	6.4	13.2	12.821	11.111	12	3.46574	3.17805	2.07944	0.223563	0.500655	0.12029	128.879	0.6533	0.10951	0.00214	0.0143	0.02646	0.00243	0.10899	0.15293	0.00051	0.01521	0.02824	0.5966	0.00129	0.05267	0.07293	0.12029
SAF	25	UG-25-2-4	262.3	M	24	8	32	8	11	19	7.7	10.2	17.9	3.75	7.273	5.789	3.46574	3.17805	2.07944	0.232062	0.617437	0.0579224	139.64	0.6616	0.11354	0.00152	0.01853	0.02862	0.00404	0.12339	0.17638	0.00089	0.02342	0.04286	0.6173	0.00251	0.08087	0.11435	0.0579224
SAF	25	UG-25-2-5	233.1	M	24	8	32	7.5	9.3	16.8	6.8	8.3	15.1	9.333	10.753	10.119	3.46574	3.17805	2.07944	0.227144	0.586647	0.101363	121.89	0.6883	0.11614	0.00092	0.01731	0.02684	0.00046	0.05418	0.08578	5e-05	0.01288	0.02646	0.6537	0.00252	0.07527	0.10204	0.101363
SAF	25	UG-25-2-6	314.9	F	25	8	33	10.8	28.3	39.1	9.9	26	35.9	8.333	8.127	8.184	3.49651	3.21888	2.07944	0.23009	0.809272	0.0819316	194.44	0.7064	0.10218	0.00149	0.02224	0.0393	0.00258	0.07171	0.11285	0.00035	0.01214	0.02622	0.6758	0.00207	0.07806	0.13028	0.0819316
SAF	25	UG-25-2-7	335.8	F	25	8	33	11.4	25.7	37.1	9.9	23.3	33.2	13.158	9.339	10.512	3.49651	3.21888	2.07944	0.232661	0.765257	0.105315	180.563	0.7284	0.11486	0.00166	0.02142	0.03861	0.00573	0.12868	0.18417	0.00058	0.01838	0.03652	0.6925	0.00222	0.08432	0.13661	0.105315
SAF	25	UG-25-2-8	298.2	F	26	8	34	9.2	21.8	31	8.7	20.5	29.2	5.435	5.963	5.806	3.52636	3.2581	2.07944	0.219145	0.779925	0.0580927	172.06	0.717	0.11924	0.00172	0.02023	0.0363	0.00405	0.09847	0.13949	0.00086	0.02109	0.03988	0.6638	0.00237	0.07826	0.12403	0.0580927
SAF	25	UG-25-2-9	309.6	F	26	8	34	11.2	27.6	38.8	10.8	27.2	38	3.571	1.449	2.062	3.52636	3.2581	2.07944	0.220588	0.791403	0.0206215	191.162	0.7208	0.09119	0.00218	0.02113	0.03433	0.00503	0.08813	0.1424	0.00134	0.02325	0.04628	0.6919	0.00283	0.06413	0.10135	0.0206215
SAF	25	UG-25-3-1	223	M	22	9	31	7.5	7.3	14.8	6.6	6.1	12.7	12	16.438	14.189	3.43399	3.09104	2.19722	0.245781	0.515814	0.14237	129.312	0.6796	0.16442	0.00137	0.01498	0.02584	0.00521	0.14963	0.20319	0.00099	0.02999	0.05698	0.6821	0.00126	0.09138	0.11475	0.14237
SAF	25	UG-25-3-10	265.6	M	26	8	34	8.4	10.3	18.7	8.3	9.6	17.9	1.19	6.796	4.278	3.52636	3.2581	2.07944	0.214692	0.583325	0.0427931	141.071	0.6354	0.09778	0.00098	0.01471	0.02449	0.00096	0.06536	0.09885	0.0002	0.01038	0.02281	0.6476	0.00116	0.05354	0.07607	0.0427931
SAF	25	UG-25-3-11	262.3	M	26	8	34	8.8	10.1	18.9	8.3	9.6	17.9	5.682	4.95	5.291	3.52636	3.2581	2.07944	0.214211	0.563788	0.0529347	123.286	0.6837	0.12447	0.00089	0.01571	0.02575	0.00246	0.10238	0.15201	0.00037	0.01964	0.03645	0.6706	0.00232	0.09696	0.12218	0.0529347
SAF	25	UG-25-3-13	247.6	M	26	8	34	7.2	8.2	15.4	6.7	7.7	14.4	6.944	6.098	6.494	3.52636	3.2581	2.07944	0.211993	0.561513	0.0649857	133.936	0.6895	0.11997	0.00166	0.01685	0.02941	0.00382	0.10801	0.16311	0.00075	0.02184	0.03903	0.6509	0.00228	0.07479	0.10123	0.0649857
SAF	25	UG-25-3-14	252.6	M	26	8	34	7.9	10.5	18.4	8	10	18	-1.266	4.762	2.174	3.52636	3.2581	2.07944	0.212762	0.6073	0.0217417	138.292	0.6959	0.11031	0.00199	0.01938	0.03063	0.00145	0.06742	0.12017	0.00067	0.02167	0.03762	0.673	0.00206	0.0605	0.08658	0.0217417
SAF	25	UG-25-3-15	346.4	F	27	8	35	12.6	26.4	39	12.1	26.5	38.6	3.968	-0.379	1.026	3.55535	3.29584	2.07944	0.216578	0.743574	0.0102602	184.936	0.7158	0.08411	0.0023	0.02248	0.03766	0.00515	0.11433	0.18063	0.0011	0.02555	0.05418	0.692	0.00203	0.07357	0.10719	0.0102602
SAF	25	UG-25-3-17	277.8	F	30	7	37	9.8	22.3	32.1	9	21.5	30.5	8.163	3.587	4.984	3.61092	3.4012	1.94591	0.187563	0.768008	0.0498607	165.967	0.7098	0.14575	0.00146	0.02028	0.03729	0.00379	0.13722	0.20355	0.00067	0.02662	0.04702	0.6956	0.0017	0.10031	0.14678	0.0498607
SAF	25	UG-25-3-2	226.7	M	23	8	31	8.5	8.9	17.4	7	7.2	14.2	17.647	19.101	18.391	3.43399	3.13549	2.07944	0.23581	0.536923	0.184963	120.664	0.6576	0.09809	0.00125	0.01539	0.02803	0.00129	0.06315	0.08219	0.00021	0.01425	0.02645	0.6423	0.00157	0.07112	0.09421	0.184963
SAF	25	UG-25-3-3	257.2	M	23	8	31	8.3	8.2	16.5	7.6	7.4	15	8.434	9.756	9.091	3.43399	3.13549	2.07944	0.241298	0.520103	0.0910357	128.289	0.6804	0.1344	0.00151	0.01935	0.02977	0.00379	0.09203	0.15867	0.00054	0.0221	0.03765	0.6498	0.00134	0.08967	0.11263	0.0910357
SAF	25	UG-25-3-4	237.4	M	23	8	31	7.4	9.1	16.5	6.7	8.3	15	9.459	8.791	9.091	3.43399	3.13549	2.07944	0.237815	0.58418	0.0910357	124.736	0.6748	0.12013	0.00105	0.02316	0.03472	0.00192	0.09215	0.13646	0.00037	0.01844	0.03344	0.6654	0.00206	0.08616	0.11839	0.0910357
SAF	25	UG-25-3-5	292.1	F	24	8	32	10.5	22.6	33.1	8.9	20.5	29.4	15.238	9.292	11.178	3.46574	3.17805	2.07944	0.236546	0.75156	0.112014	180.018	0.722	0.1004	0.00182	0.01357	0.0215	0.00495	0.13511	0.19994	0.00073	0.02492	0.04738	0.6745	0.00087	0.04631	0.06125	0.112014
SAF	25	UG-25-3-6	239.3	M	24	8	32	7.8	9.8	17.6	6.6	8.5	15.1	15.385	13.265	14.205	3.46574	3.17805	2.07944	0.228238	0.59055	0.142532	138.262	0.6918	0.12627	0.00165	0.01974	0.03225	0.00454	0.12302	0.17275	0.00058	0.0218	0.03945	0.6618	0.00152	0.07712	0.11377	0.142532
SAF	25	UG-25-3-7	338.5	F	24	8	32	12.5	24.7	37.2	11.4	22.8	34.2	8.8	7.692	8.065	3.46574	3.17805	2.07944	0.242689	0.726127	0.0807377	186.573	0.6788	0.09529	0.00124	0.01274	0.02429	0.00369	0.09549	0.13674	0.00052	0.0117	0.02575	0.6606	0.00162	0.05571	0.07948	0.0807377
SAF	25	UG-25-3-8	225.8	M	25	8	33	6.8	7.4	14.2	6.1	6.7	12.8	10.294	9.459	9.859	3.49651	3.21888	2.07944	0.216786	0.548171	0.0987504	126.35	0.6662	0.10194	0.00099	0.0172	0.03053	NA	NA	NA	NA	NA	NA	0.6572	0.00184	0.06076	0.08873	0.0987504
SAF	25	UG-25-3-9	315.8	F	25	7	32	11.3	30.2	41.5	9.9	27.4	37.3	12.389	9.272	10.12	3.46574	3.21888	1.94591	0.230204	0.814978	0.101374	173.011	0.7226	0.0857	0.00217	0.02065	0.04428	0.00425	0.09855	0.16684	0.0006	0.01895	0.04168	0.7094	0.00238	0.07096	0.11709	0.101374
SAF	25	UG-25-4-1	223.6	M	23	8	31	8.5	8.5	17	NA	NA	NA	NA	NA	NA	3.43399	3.13549	2.07944	0.235211	0.523599	NA	124.133	0.7013	0.09835	0.00056	0.00844	0.01682	0.00053	0.04332	0.07258	0.00014	0.0045	0.0153	0.657	0.00188	0.07418	0.10147	NA
SAF	25	UG-25-4-10	238.8	M	26	8	34	7.5	9.7	17.2	7.5	9.2	16.7	0	5.155	2.907	3.52636	3.2581	2.07944	0.210601	0.599165	0.0290741	132.755	0.6532	0.12458	0.00137	0.0152	0.02674	0.00071	0.0813	0.11463	0.00029	0.01352	0.02679	0.6357	0.00283	0.08253	0.11539	0.0290741
SAF	25	UG-25-4-11	197.3	M	27	8	35	6.9	7.8	14.7	5.8	6.5	12.3	15.942	16.667	16.327	3.55535	3.29584	2.07944	0.195731	0.559323	0.164004	118.906	0.6675	0.12483	0.00107	0.01868	0.02997	0.00096	0.07734	0.11393	0.00029	0.01316	0.02655	0.6539	0.00147	0.06312	0.09358	0.164004
SAF	25	UG-25-4-12	288.3	F	30	9	39	9.5	18.3	27.8	8.6	17.6	26.2	9.474	3.825	5.755	3.66356	3.4012	2.19722	0.1888	0.718523	0.0575818	169.524	0.6991	0.13322	0.00198	0.01536	0.02209	0.00565	0.16058	0.22235	0.00049	0.0197	0.03864	0.7085	0.00238	0.07124	0.09212	0.0575818
SAF	25	UG-25-4-2	333.7	F	24	7	31	11.5	27.8	39.3	10.3	26.7	37	10.435	3.957	5.852	3.43399	3.17805	1.94591	0.242093	0.785783	0.0585535	199.198	0.7231	0.10168	0.00136	0.02032	0.03298	0.00368	0.10226	0.15478	0.0008	0.02115	0.03976	0.7076	0.0018	0.06047	0.09251	0.0585535
SAF	25	UG-25-4-3	312.7	F	24	7	31	11.3	24.8	36.1	10.2	23.6	33.8	9.735	4.839	6.371	3.43399	3.17805	1.94591	0.239385	0.757326	0.0637532	170.821	0.7246	0.10608	0.00184	0.01813	0.03347	0.00398	0.12027	0.21047	0.00047	0.01955	0.03749	0.7071	0.00186	0.07676	0.11588	0.0637532
SAF	25	UG-25-4-4	256.6	M	24	8	32	8.2	9.6	17.8	7.9	9.2	17.1	3.659	4.167	3.933	3.46574	3.17805	2.07944	0.231147	0.569636	0.0393401	132.335	0.695	0.10785	0.00131	0.0171	0.02854	0.00389	0.12401	0.16052	0.00058	0.02433	0.04408	0.6647	0.00218	0.08608	0.11652	0.0393401
SAF	25	UG-25-4-5	220.4	M	24	8	32	7.9	7.7	15.6	7.4	6.8	14.2	6.329	11.688	8.974	3.46574	3.17805	2.07944	0.22481	0.516213	0.0898609	127.732	0.659	0.10968	0.00149	0.01566	0.02403	0.00277	0.10261	0.12385	0.00032	0.01248	0.02489	0.6512	0.00145	0.06147	0.08161	0.0898609
SAF	25	UG-25-4-6	233.2	M	25	8	33	8.1	9.9	18	7.9	9.2	17.1	2.469	7.071	5	3.49651	3.21888	2.07944	0.218076	0.582364	0.0500209	123.07	0.6634	0.1403	0.00205	0.01861	0.03166	0.00509	0.15898	0.22792	0.00089	0.02902	0.05083	0.6592	0.0013	0.09964	0.12411	0.0500209
SAF	25	UG-25-4-7	296.3	F	25	8	33	10.3	21.7	32	10	21.6	31.6	2.913	0.461	1.25	3.49651	3.21888	2.07944	0.227655	0.745208	0.0125003	168.286	0.7158	0.0995	0.00199	0.01833	0.03438	0.00614	0.15048	0.20777	0.0005	0.02327	0.04028	0.7036	0.00212	0.08865	0.12207	0.0125003
SAF	25	UG-25-4-8	230.9	M	25	9	34	7.5	8.4	15.9	7.6	8.3	15.9	-1.333	1.19	0	3.52636	3.21888	2.19722	0.217679	0.556599	0	118.939	0.6773	0.12481	0.00245	0.027	0.04146	0.00079	0.08627	0.11808	0.00022	0.01681	0.03202	0.6553	0.002	0.11039	0.1412	0
SAF	25	UG-25-4-9	338.4	F	26	8	34	11.3	24.9	36.2	11	25.2	36.2	2.655	-1.205	0	3.52636	3.2581	2.07944	0.224009	0.758516	0	179.495	0.7061	0.09901	0.0018	0.01486	0.03083	0.00559	0.13983	0.20104	0.0007	0.02803	0.05144	0.688	0.00206	0.08957	0.13932	0
SAF	25	UG-25-5-1	231.8	M	22	8	30	7.7	10.2	17.9	6.6	8.8	15.4	14.286	13.725	13.966	3.4012	3.09104	2.07944	0.24754	0.606302	0.140118	123.82	0.6907	0.11203	0.00159	0.02084	0.03572	0.00115	0.0753	0.11087	0.00021	0.01135	0.02334	0.6772	0.00247	0.07973	0.11561	0.140118
SAF	25	UG-25-5-11	361	F	30	8	38	13.6	30.1	43.7	12.1	28.5	40.6	11.029	5.316	7.094	3.63759	3.4012	2.07944	0.196296	0.759815	0.0709996	192.262	0.7254	0.09701	0.00203	0.01286	0.02543	0.00456	0.11166	0.18197	0.00075	0.02066	0.04095	0.6972	0.00187	0.07824	0.10721	0.0709996
SAF	25	UG-25-5-2	247.7	M	23	8	31	8.3	9.1	17.4	7.7	8.9	16.6	7.229	2.198	4.598	3.43399	3.13549	2.07944	0.239662	0.550353	0.0459962	134.804	0.664	0.10769	0.00186	0.0187	0.0323	0.00309	0.07824	0.11971	0.00061	0.017	0.03097	0.6655	0.00316	0.08023	0.10736	0.0459962
SAF	25	UG-25-5-3	262.1	M	24	8	32	8.5	10.3	18.8	8.3	9.2	17.5	2.353	10.68	6.915	3.46574	3.17805	2.07944	0.23203	0.579819	0.0692052	146.037	0.6213	0.11999	0.00122	0.01088	0.02074	0.00165	0.10403	0.13953	0.00025	0.01462	0.02892	0.6205	0.00179	0.06979	0.09538	0.0692052
SAF	25	UG-25-5-4	341.5	F	25	8	33	11.5	28.9	40.4	10.3	27	37.3	10.435	6.574	7.673	3.49651	3.21888	2.07944	0.233334	0.79712	0.0768055	177.787	0.7221	0.0936	0.00133	0.01566	0.03136	0.00354	0.09535	0.14861	0.00058	0.01693	0.0365	0.6875	0.00156	0.07935	0.12296	0.0768055
SAF	25	UG-25-5-5	240.6	F	27	8	35	9.5	21.9	31.4	8.4	20.7	29.1	11.579	5.479	7.325	3.55535	3.29584	2.07944	0.203079	0.771836	0.0733157	161.745	0.7141	0.10471	0.00121	0.00556	0.01404	0.0031	0.10038	0.15844	0.00019	0.00826	0.02793	0.6748	0.00168	0.04636	0.08534	0.0733157
SAF	25	UG-25-5-6	287.2	F	27	8	35	9.2	21.2	30.4	8	19.5	27.5	13.043	8.019	9.539	3.55535	3.29584	2.07944	0.209636	0.771719	0.0955353	156.708	0.6797	0.12119	0.00158	0.01978	0.03243	0.00616	0.12525	0.19123	0.00116	0.02096	0.03748	0.6365	0.00208	0.07841	0.1225	0.0955353
SAF	25	UG-25-5-7	319.3	F	28	7	35	11.4	27.5	38.9	10.2	27	37.2	10.526	1.818	4.37	3.55535	3.3322	1.94591	0.205933	0.785164	0.0437139	187.655	0.7008	0.08267	0.00118	0.00627	0.01727	0.00239	0.06542	0.10279	0.00028	0.0075	0.01968	0.7095	0.002	0.06576	0.10112	0.0437139
SAF	25	UG-25-5-8	340.6	F	28	7	35	12.5	29.6	42.1	11.2	28.5	39.7	10.4	3.716	5.701	3.55535	3.3322	1.94591	0.20824	0.779731	0.0570409	182.8	0.6889	0.09844	0.00122	0.00893	0.01808	0.0038	0.11196	0.15061	0.00031	0.01042	0.02489	0.6525	0.00199	0.05856	0.08654	0.0570409
SAF	25	UG-25-5-9	322.7	F	29	8	37	11.1	24.4	35.5	10.8	24.4	35.2	2.703	0	0.845	3.61092	3.3673	2.07944	0.199197	0.757798	0.0084501	180.582	0.7182	0.12484	0.00202	0.02091	0.03277	0.00654	0.13077	0.1987	0.0015	0.02624	0.04962	0.6752	0.00335	0.08632	0.12887	0.0084501
SAF	25	UG-25-6-1	228	M	23	8	31	7.8	8.6	16.4	7.8	8.4	16.2	0	2.326	1.22	3.43399	3.13549	2.07944	0.236059	0.551999	0.0122003	121.428	0.6763	0.12834	0.00141	0.01962	0.03302	0.00053	0.06829	0.09488	0.00014	0.01687	0.02931	0.6518	0.00205	0.05959	0.08735	0.0122003
SAF	25	UG-25-6-10	265.3	F	32	8	40	9	19.5	28.5	8.6	19.4	28	4.444	0.513	1.754	3.68888	3.46574	2.07944	0.174402	0.753521	0.0175409	156.063	0.6995	0.11695	0.00124	0.01399	0.02576	0.00246	0.08059	0.12572	0.00046	0.01455	0.02961	0.6868	0.0023	0.07355	0.09871	0.0175409
SAF	25	UG-25-6-11	276.5	F	32	8	40	9	16.8	25.8	8.6	17	25.6	4.444	-1.19	0.775	3.68888	3.46574	2.07944	0.175694	0.709116	0.00775008	166.238	0.7386	0.08653	0.00249	0.01917	0.03688	0.00601	0.11168	0.17876	0.00139	0.02468	0.04774	0.6956	0.00141	0.07545	0.11501	0.00775008
SAF	25	UG-25-6-2	254.1	M	23	8	31	8.6	10.3	18.9	8.6	10.2	18.8	0	0.971	0.529	3.43399	3.13549	2.07944	0.240771	0.576358	0.00529003	138.002	0.7132	0.12085	0.00129	0.02046	0.03147	0.00314	0.08879	0.14031	0.00057	0.01922	0.03221	0.6606	0.00243	0.07684	0.10636	0.00529003
SAF	25	UG-25-6-3	236.6	M	24	8	32	7.9	9.9	17.8	7.6	9.1	16.7	3.797	8.081	6.18	3.46574	3.17805	2.07944	0.227765	0.589782	0.0618394	128.699	0.6864	0.13161	0.00132	0.02295	0.03582	0.00363	0.09995	0.14997	0.00063	0.02041	0.03825	0.6477	0.00272	0.07526	0.10821	0.0618394
[truncated: 88 more rows]
